# Supplementary material for: CRISPRi enables isoform-specific loss-of-function screens and identification of gastric cancer-specific isoform dependencies
Source: Genome Biol. 2021 Jan 26;22:47. doi: 10.1186/s13059-021-02266-6 (PMC7836456; doi:10.1186/s13059-021-02266-6)
Supplement: Supplementary file 2 — Additional file 2: Table S1. Transcript specific RNA-Seq (using the Salomon algorithm) in 4 gastric cancer cell lines. Table S2. Spacer sequences of sgRNAs used in pooled library. Table S3. Gastric cancer specific altered and un-altered transcripts. Table S4. Results from CRISPRi screen. Data was generated using the MAGeCK algorithm. Table S5. Phospho-proteomic mass spectrometry in YCC3 cells following CRISPRi mediated suppression of CIT expression. Table S6. RNA-Seq in YCC3 cells following CRISPRi mediated suppression of CIT expression. Table S7. Primers used in this study for qPCR and generation of sgRNAs. [file 13059_2021_2266_MOESM2_ESM.xlsx]

## Sheet: Table description
Table S1	Transcript specific RNA-Seq (using the Salomon algorithm) in 4 gastric cancer cell lines
Table S2	Spacer sequences of sgRNAs used in pooled library
Table S3	Gastric cancer specific altered and un-altered transcripts
Table S4	Results from CRISPRi screen. Data was generated using the MAGeCK algorithm
Table S5	Phospho-proteomic mass spectrometry in YCC3 cells following CRISPRi mediated suppression of CIT expression
Table S6	RNA-Seq in YCC3 cells following CRISPRi mediated suppression of CIT expression
Table S7	Primers used in this study for qPCR and generation of sgRNAs

## Sheet: Table_S1
Gene_Name	Transcript	Length	EffectiveLength	HFE145	SNU484	TMK1	YCC3
ENST00000335137.3|ENSG00000186092.4|OTTHUMG00000001094.1|OTTHUMT00000003223.1|OR4F5-001|OR4F5|918|CDS:1-918|	ENST00000335137	918	743.652	0	0	0	0
ENST00000423372.3|ENSG00000237683.5|-|-|AL627309.1-201|AL627309.1|2661|UTR5:1-70|CDS:71-850|UTR3:851-2661|	ENST00000423372	2661	2486.62	18.6938	67.6433	20.8105	59.1203
ENST00000426406.1|ENSG00000235249.1|OTTHUMG00000002860.1|OTTHUMT00000007999.1|OR4F29-001|OR4F29|995|UTR5:1-19|CDS:20-958|UTR3:959-995|	ENST00000426406	995	820.647	0	0.018468	0.016956	0
ENST00000599533.1|ENSG00000269831.1|-|-|AL669831.1-201|AL669831.1|129|CDS:1-129|	ENST00000599533	129	12.515	41.5703	59.941	16.4188	47.1634
ENST00000594233.1|ENSG00000269308.1|-|-|AL645608.2-201|AL645608.2|57|CDS:1-57|	ENST00000594233	57	1.2	0	0	0	0
ENST00000420190.1|ENSG00000187634.6|OTTHUMG00000040719.8|OTTHUMT00000316521.1|SAMD11-011|SAMD11|626|UTR5:1-89|CDS:90-626|	ENST00000420190	626	451.71	21.1058	22.954	4.41944	1.80136
ENST00000437963.1|ENSG00000187634.6|OTTHUMG00000040719.8|OTTHUMT00000097862.3|SAMD11-003|SAMD11|387|UTR5:1-60|CDS:61-387|	ENST00000437963	387	214.096	3.40316	4.36869	0.234832	0.231198
ENST00000342066.3|ENSG00000187634.6|OTTHUMG00000040719.8|OTTHUMT00000276866.2|SAMD11-010|SAMD11|2551|UTR5:1-83|CDS:84-2129|UTR3:2130-2551|	ENST00000342066	2551	2376.62	2.33451	5.82783	0.626104	0.464547
ENST00000341065.4|ENSG00000187634.6|OTTHUMG00000040719.8|OTTHUMT00000097860.4|SAMD11-001|SAMD11|2191|CDS:1-1769|UTR3:1770-2191|	ENST00000341065	2191	2016.62	22.8954	28.814	12.4903	0.980113
ENST00000455979.1|ENSG00000187634.6|OTTHUMG00000040719.8|OTTHUMT00000097863.4|SAMD11-004|SAMD11|1731|CDS:1-1625|UTR3:1626-1731|	ENST00000455979	1731	1556.62	5.45761	2.76378	2.66884	0.092174
ENST00000598827.1|ENSG00000268179.1|-|-|AL645608.1-201|AL645608.1|336|CDS:1-336|	ENST00000598827	336	164.851	1.35458	1.06251	0.336586	0
ENST00000327044.6|ENSG00000188976.6|OTTHUMG00000040720.1|OTTHUMT00000097869.1|NOC2L-001|NOC2L|2790|UTR5:1-50|CDS:51-2300|UTR3:2301-2790|	ENST00000327044	2790	2615.62	76.5908	61.2621	124.153	73.0828
ENST00000338591.3|ENSG00000187961.9|OTTHUMG00000040721.6|OTTHUMT00000097875.3|KLHL17-001|KLHL17|2560|UTR5:1-107|CDS:108-2036|UTR3:2037-2560|	ENST00000338591	2560	2385.62	13.2348	15.0846	16.2081	5.17654
ENST00000466300.1|ENSG00000187961.9|OTTHUMG00000040721.6|OTTHUMT00000097878.2|KLHL17-004|KLHL17|913|CDS:1-463|UTR3:464-913|	ENST00000466300	913	738.654	5.85073	6.64244	5.95008	2.52103
ENST00000379410.3|ENSG00000187583.6|OTTHUMG00000040756.4|OTTHUMT00000097940.1|PLEKHN1-001|PLEKHN1|2404|UTR5:1-35|CDS:36-1871|UTR3:1872-2404|	ENST00000379410	2404	2229.62	2.13822	0.433072	1.64843	0.295198
ENST00000379409.2|ENSG00000187583.6|OTTHUMG00000040756.4|OTTHUMT00000473256.1|PLEKHN1-005|PLEKHN1|2455|UTR5:1-30|CDS:31-2022|UTR3:2023-2455|	ENST00000379409	2455	2280.62	1.71487	0.61209	2.6078	0.434509
ENST00000379407.3|ENSG00000187583.6|OTTHUMG00000040756.4|OTTHUMT00000473255.1|PLEKHN1-004|PLEKHN1|2194|UTR5:1-30|CDS:31-1761|UTR3:1762-2194|	ENST00000379407	2194	2019.62	0.591827	0.424328	0.232491	0
ENST00000491024.1|ENSG00000187583.6|OTTHUMG00000040756.4|OTTHUMT00000097942.2|PLEKHN1-003|PLEKHN1|698|CDS:1-531|UTR3:532-698|	ENST00000491024	698	523.685	0.206226	0	1.51084	0.507109
ENST00000433179.2|ENSG00000187642.5|OTTHUMG00000040757.3|-|C1orf170-201|C1orf170|3064|CDS:1-2091|UTR3:2092-3064|	ENST00000433179	3064	2889.62	0.936215	0.62011	0.982608	0
ENST00000341290.2|ENSG00000187642.5|OTTHUMG00000040757.3|OTTHUMT00000097943.2|C1orf170-001|C1orf170|3035|UTR5:1-36|CDS:37-2067|UTR3:2068-3035|	ENST00000341290	3035	2860.62	0	0	0	0.140634
ENST00000428771.2|ENSG00000188290.6|OTTHUMG00000040758.2|OTTHUMT00000097945.2|HES4-002|HES4|1040|UTR5:1-199|CDS:200-943|UTR3:944-1040|	ENST00000428771	1040	865.619	7.05878	103.981	48.5225	14.8262
ENST00000304952.6|ENSG00000188290.6|OTTHUMG00000040758.2|OTTHUMT00000097944.1|HES4-001|HES4|899|UTR5:1-138|CDS:139-804|UTR3:805-899|	ENST00000304952	899	724.655	26.3673	80.293	69.2877	9.58877
ENST00000484667.2|ENSG00000188290.6|OTTHUMG00000040758.2|OTTHUMT00000366973.1|HES4-004|HES4|667|UTR5:1-8|CDS:9-578|UTR3:579-667|	ENST00000484667	667	492.692	8.34272	72.2002	19.6761	2.49744
ENST00000379389.4|ENSG00000187608.5|OTTHUMG00000040777.1|OTTHUMT00000097989.1|ISG15-001|ISG15|711|UTR5:1-151|CDS:152-649|UTR3:650-711|	ENST00000379389	711	536.684	434.032	2186.27	48.4219	149.444
ENST00000379370.2|ENSG00000188157.9|OTTHUMG00000040778.3|OTTHUMT00000097990.2|AGRN-001|AGRN|7323|UTR5:1-50|CDS:51-6188|UTR3:6189-7323|	ENST00000379370	7323	7148.62	190.472	95.7248	167.587	63.3026
ENST00000419249.1|ENSG00000188157.9|OTTHUMG00000040778.3|OTTHUMT00000099680.1|AGRN-009|AGRN|813|CDS:1-813|	ENST00000419249	813	638.667	1.80894	6.16746	2.03717	1.02708
ENST00000453464.2|ENSG00000237330.2|OTTHUMG00000185582.1|OTTHUMT00000470774.1|RNF223-001|RNF223|1902|UTR5:1-301|CDS:302-1051|UTR3:1052-1902|	ENST00000453464	1902	1727.62	0.039803	0.03522	7.10525	19.5194
ENST00000379339.1|ENSG00000131591.13|OTTHUMG00000000745.8|OTTHUMT00000001851.2|C1orf159-002|C1orf159|2429|UTR5:1-211|CDS:212-1354|UTR3:1355-2429|	ENST00000379339	2429	2254.62	0.303968	1.5752	1.23557	0.072845
ENST00000448924.1|ENSG00000131591.13|OTTHUMG00000000745.8|-|C1orf159-203|C1orf159|2650|UTR5:1-432|CDS:433-1575|UTR3:1576-2650|	ENST00000448924	2650	2475.62	0	0	0	0
ENST00000294576.5|ENSG00000131591.13|OTTHUMG00000000745.8|-|C1orf159-201|C1orf159|2542|UTR5:1-432|CDS:433-1467|UTR3:1468-2542|	ENST00000294576	2542	2367.62	0.402569	0	0	0
ENST00000379325.3|ENSG00000131591.13|OTTHUMG00000000745.8|OTTHUMT00000335346.1|C1orf159-019|C1orf159|2010|UTR5:1-171|CDS:172-741|UTR3:742-2010|	ENST00000379325	2010	1835.62	2.61831	3.55281	2.37554	0.161709
ENST00000421241.2|ENSG00000131591.13|OTTHUMG00000000745.8|OTTHUMT00000001852.2|C1orf159-001|C1orf159|1841|UTR5:1-174|CDS:175-771|UTR3:772-1841|	ENST00000421241	1841	1666.62	11.2708	10.4487	13.0907	3.5481
ENST00000477196.1|ENSG00000131591.13|OTTHUMG00000000745.8|OTTHUMT00000001853.3|C1orf159-003|C1orf159|3214|UTR5:1-165|CDS:166-462|UTR3:463-3214|	ENST00000477196	3214	3039.62	0.914013	0.817451	0.444152	0.638902
ENST00000467751.1|ENSG00000131591.13|OTTHUMG00000000745.8|OTTHUMT00000002219.2|C1orf159-013|C1orf159|2099|UTR5:1-165|CDS:166-501|UTR3:502-2099|	ENST00000467751	2099	1924.62	0	0	0	0.087011
ENST00000379320.1|ENSG00000131591.13|OTTHUMG00000000745.8|OTTHUMT00000001854.1|C1orf159-004|C1orf159|2324|UTR5:1-631|CDS:632-1666|UTR3:1667-2324|	ENST00000379320	2324	2149.62	0.273238	0.335609	0	0.163991
ENST00000379319.1|ENSG00000131591.13|OTTHUMG00000000745.8|OTTHUMT00000002215.1|C1orf159-009|C1orf159|1097|UTR5:1-307|CDS:308-904|UTR3:905-1097|	ENST00000379319	1097	922.619	0	0.123912	0	0.206665
ENST00000434641.1|ENSG00000131591.13|OTTHUMG00000000745.8|OTTHUMT00000002217.2|C1orf159-011|C1orf159|842|UTR5:1-171|CDS:172-842|	ENST00000434641	842	667.663	0	0.095091	0	0
ENST00000437760.1|ENSG00000131591.13|OTTHUMG00000000745.8|-|C1orf159-202|C1orf159|990|UTR5:1-432|CDS:433-990|	ENST00000437760	990	815.647	0	0.051985	0.054524	0
ENST00000462097.1|ENSG00000131591.13|OTTHUMG00000000745.8|OTTHUMT00000002214.3|C1orf159-008|C1orf159|836|UTR5:1-526|CDS:527-836|	ENST00000462097	836	661.664	0.202685	0.076921	0.283044	0.232501
ENST00000475119.1|ENSG00000131591.13|OTTHUMG00000000745.8|OTTHUMT00000002213.2|C1orf159-007|C1orf159|740|UTR5:1-481|CDS:482-740|	ENST00000475119	740	565.678	0.209253	0.059576	0.308061	0.073635
ENST00000442117.1|ENSG00000131591.13|OTTHUMG00000000745.8|OTTHUMT00000327128.1|C1orf159-017|C1orf159|554|UTR5:1-383|CDS:384-554|	ENST00000442117	554	379.783	1.25966	0.883115	0.09226	1.24878
ENST00000427787.1|ENSG00000131591.13|OTTHUMG00000000745.8|OTTHUMT00000327127.1|C1orf159-016|C1orf159|575|UTR5:1-383|CDS:384-575|	ENST00000427787	575	400.757	0	0	0	0
ENST00000480643.1|ENSG00000131591.13|OTTHUMG00000000745.8|OTTHUMT00000327126.2|C1orf159-015|C1orf159|579|UTR5:1-535|CDS:536-579|	ENST00000480643	579	404.751	0.515778	0.729974	0.900524	2.38143
ENST00000379290.1|ENSG00000162571.9|OTTHUMG00000000851.4|OTTHUMT00000002421.3|TTLL10-002|TTLL10|2283|UTR5:1-173|CDS:174-2195|UTR3:2196-2283|	ENST00000379290	2283	2108.62	0	0	0	0
ENST00000379289.1|ENSG00000162571.9|OTTHUMG00000000851.4|OTTHUMT00000002421.3|TTLL10-201|TTLL10|2259|UTR5:1-151|CDS:152-2173|UTR3:2174-2259|	ENST00000379289	2259	2084.62	0.049479	0.048712	0.066765	0.044
ENST00000379288.3|ENSG00000162571.9|OTTHUMG00000000851.4|OTTHUMT00000002420.2|TTLL10-001|TTLL10|2114|UTR5:1-177|CDS:178-1392|UTR3:1393-2114|	ENST00000379288	2114	1939.62	0	0.198086	0	0.02203
ENST00000486379.1|ENSG00000162571.9|OTTHUMG00000000851.4|OTTHUMT00000002422.2|TTLL10-003|TTLL10|426|CDS:1-137|UTR3:138-426|	ENST00000486379	426	252.439	0	0	0	0
ENST00000328596.6|ENSG00000186891.9|OTTHUMG00000001414.3|OTTHUMT00000004085.1|TNFRSF18-003|TNFRSF18|851|CDS:1-768|UTR3:769-851|	ENST00000328596	851	676.662	0	0	1.372	0
ENST00000379268.2|ENSG00000186891.9|OTTHUMG00000001414.3|OTTHUMT00000004083.2|TNFRSF18-001|TNFRSF18|1179|UTR5:1-120|CDS:121-846|UTR3:847-1179|	ENST00000379268	1179	1004.62	0	0	94.447	0.156449
ENST00000486728.1|ENSG00000186891.9|OTTHUMG00000001414.3|OTTHUMT00000099679.2|TNFRSF18-004|TNFRSF18|727|UTR5:1-217|CDS:218-727|	ENST00000486728	727	552.68	0.06221	0	7.98742	0.06033
ENST00000379265.5|ENSG00000186891.9|OTTHUMG00000001414.3|OTTHUMT00000004084.1|TNFRSF18-002|TNFRSF18|705|CDS:1-705|	ENST00000379265	705	530.684	0.064788	0.171099	10.7866	0
ENST00000379236.3|ENSG00000186827.6|OTTHUMG00000001415.3|OTTHUMT00000004086.1|TNFRSF4-001|TNFRSF4|1068|UTR5:1-5|CDS:6-839|UTR3:840-1068|	ENST00000379236	1068	893.619	0.07695	0.135709	0.062286	0.030446
ENST00000360001.6|ENSG00000078808.12|OTTHUMG00000001812.5|OTTHUMT00000005064.1|SDF4-001|SDF4|1956|UTR5:1-263|CDS:264-1352|UTR3:1353-1956|	ENST00000360001	1956	1781.62	138.902	200.729	271.717	98.7866
ENST00000465727.1|ENSG00000078808.12|OTTHUMG00000001812.5|OTTHUMT00000005065.3|SDF4-002|SDF4|2095|UTR5:1-293|CDS:294-1058|UTR3:1059-2095|	ENST00000465727	2095	1920.62	1.68641	0.390105	0.772888	0.72731
ENST00000263741.7|ENSG00000078808.12|OTTHUMG00000001812.5|OTTHUMT00000005070.1|SDF4-007|SDF4|2079|UTR5:1-293|CDS:294-1340|UTR3:1341-2079|	ENST00000263741	2079	1904.62	5.13513	6.05498	20.4355	3.88266
ENST00000403997.2|ENSG00000078808.12|OTTHUMG00000001812.5|OTTHUMT00000005069.1|SDF4-006|SDF4|728|CDS:1-728|	ENST00000403997	728	553.68	7.09704	6.64075	3.79044	3.50777
ENST00000545427.1|ENSG00000078808.12|OTTHUMG00000001812.5|-|SDF4-201|SDF4|861|UTR5:1-252|CDS:253-861|	ENST00000545427	861	686.662	28.4096	8.73883	24.53	30.6713
ENST00000379198.2|ENSG00000176022.3|OTTHUMG00000001813.1|OTTHUMT00000005071.1|B3GALT6-001|B3GALT6|2793|UTR5:1-30|CDS:31-1020|UTR3:1021-2793|	ENST00000379198	2793	2618.62	14.5347	21.3503	17.7738	36.463
ENST00000330388.2|ENSG00000184163.3|OTTHUMG00000001412.6|OTTHUMT00000004080.4|FAM132A-001|FAM132A|1036|UTR5:1-32|CDS:33-941|UTR3:942-1036|	ENST00000330388	1036	861.619	1.11731	31.1729	1.09818	0.600426
ENST00000450390.2|ENSG00000160087.16|OTTHUMG00000001911.8|OTTHUMT00000005431.3|UBE2J2-002|UBE2J2|2455|UTR5:1-188|CDS:189-320|UTR3:321-2455|	ENST00000450390	2455	2280.62	1.50404	2.1857	0.364166	0.127177
ENST00000347370.2|ENSG00000160087.16|OTTHUMG00000001911.8|-|UBE2J2-202|UBE2J2|2387|UTR5:1-474|CDS:475-1098|UTR3:1099-2387|	ENST00000347370	2387	2212.62	10.4863	13.1428	7.16361	9.21495
ENST00000349431.6|ENSG00000160087.16|OTTHUMG00000001911.8|OTTHUMT00000005430.1|UBE2J2-001|UBE2J2|1733|UTR5:1-220|CDS:221-1000|UTR3:1001-1733|	ENST00000349431	1733	1558.62	6.16006	5.11035	2.11609	4.19233
ENST00000339385.6|ENSG00000160087.16|OTTHUMG00000001911.8|-|UBE2J2-201|UBE2J2|973|CDS:1-675|UTR3:676-973|	ENST00000339385	973	798.647	2.4429	10.2622	0	0
ENST00000348298.7|ENSG00000160087.16|OTTHUMG00000001911.8|-|UBE2J2-203|UBE2J2|1277|UTR5:1-355|CDS:356-979|UTR3:980-1277|	ENST00000348298	1277	1102.62	45.7312	53.9166	32.3081	52.0715
ENST00000400929.2|ENSG00000160087.16|OTTHUMG00000001911.8|OTTHUMT00000365645.1|UBE2J2-016|UBE2J2|1057|UTR5:1-215|CDS:216-839|UTR3:840-1057|	ENST00000400929	1057	882.619	6.53573	2.83861	2.57042	3.04987
ENST00000464036.1|ENSG00000160087.16|OTTHUMG00000001911.8|OTTHUMT00000005436.2|UBE2J2-007|UBE2J2|1256|UTR5:1-199|CDS:200-517|UTR3:518-1256|	ENST00000464036	1256	1081.62	0.826067	3.77277	1.7046	2.12032
ENST00000360466.2|ENSG00000160087.16|OTTHUMG00000001911.8|OTTHUMT00000005792.1|UBE2J2-011|UBE2J2|1047|UTR5:1-228|CDS:229-1008|UTR3:1009-1047|	ENST00000360466	1047	872.619	2.36963	2.37044	0.360884	0.433886
ENST00000400930.4|ENSG00000160087.16|OTTHUMG00000001911.8|OTTHUMT00000365644.1|UBE2J2-015|UBE2J2|1021|UTR5:1-168|CDS:169-996|UTR3:997-1021|	ENST00000400930	1021	846.619	1.32494	1.40616	0.239453	0.475021
ENST00000473215.1|ENSG00000160087.16|OTTHUMG00000001911.8|OTTHUMT00000005432.2|UBE2J2-003|UBE2J2|1028|UTR5:1-184|CDS:185-319|UTR3:320-1028|	ENST00000473215	1028	853.619	0	0	0	0
ENST00000435198.1|ENSG00000160087.16|OTTHUMG00000001911.8|OTTHUMT00000005791.1|UBE2J2-010|UBE2J2|1056|UTR5:1-468|CDS:469-1056|	ENST00000435198	1056	881.619	2.17067	0.911916	0.232658	0.888117
ENST00000509720.1|ENSG00000160087.16|OTTHUMG00000001911.8|OTTHUMT00000365648.2|UBE2J2-019|UBE2J2|472|UTR5:1-291|CDS:292-472|	ENST00000509720	472	298.051	0.377424	0.176926	0.156273	0.260476
ENST00000466752.1|ENSG00000160087.16|OTTHUMG00000001911.8|OTTHUMT00000005433.2|UBE2J2-004|UBE2J2|886|UTR5:1-150|CDS:151-285|UTR3:286-886|	ENST00000466752	886	711.658	0.38209	0	0.113568	0.049264
ENST00000503294.1|ENSG00000160087.16|OTTHUMG00000001911.8|OTTHUMT00000365647.1|UBE2J2-018|UBE2J2|814|UTR5:1-168|CDS:169-303|UTR3:304-814|	ENST00000503294	814	639.667	0	0	0	0
ENST00000477894.1|ENSG00000160087.16|OTTHUMG00000001911.8|OTTHUMT00000005435.2|UBE2J2-006|UBE2J2|767|UTR5:1-189|CDS:190-492|UTR3:493-767|	ENST00000477894	767	592.676	0.188537	1.31997	0.073222	0.327573
ENST00000422076.1|ENSG00000160087.16|OTTHUMG00000001911.8|OTTHUMT00000277160.2|UBE2J2-014|UBE2J2|643|UTR5:1-339|CDS:340-643|	ENST00000422076	643	468.703	0	0	0	0
ENST00000502382.1|ENSG00000160087.16|OTTHUMG00000001911.8|OTTHUMT00000365646.1|UBE2J2-017|UBE2J2|530|UTR5:1-317|CDS:318-530|	ENST00000502382	530	355.826	0.362792	0.621733	0.188209	0.671851
ENST00000488418.1|ENSG00000160087.16|OTTHUMG00000001911.8|OTTHUMT00000005794.5|UBE2J2-013|UBE2J2|750|UTR5:1-619|CDS:620-750|	ENST00000488418	750	575.678	4.14707	1.32693	0.194181	6.49591
ENST00000379116.5|ENSG00000162572.15|OTTHUMG00000002081.6|OTTHUMT00000407296.1|SCNN1D-008|SCNN1D|3044|UTR5:1-226|CDS:227-2635|UTR3:2636-3044|	ENST00000379116	3044	2869.62	3.36131	1.63157	0.379809	0.508564
ENST00000379101.4|ENSG00000162572.15|OTTHUMG00000002081.6|OTTHUMT00000005801.2|SCNN1D-002|SCNN1D|2268|UTR5:1-190|CDS:191-1177|UTR3:1178-2268|	ENST00000379101	2268	2093.62	0	0	0	0
ENST00000338555.2|ENSG00000162572.15|OTTHUMG00000002081.6|OTTHUMT00000005802.2|SCNN1D-001|SCNN1D|3475|UTR5:1-1144|CDS:1145-3061|UTR3:3062-3475|	ENST00000338555	3475	3300.62	1.63868	1.66898	0.050353	0.19414
ENST00000470022.1|ENSG00000162572.15|OTTHUMG00000002081.6|OTTHUMT00000352308.1|SCNN1D-006|SCNN1D|645|UTR5:1-228|CDS:229-645|	ENST00000470022	645	470.703	0.872336	0.49509	0	0.140651
ENST00000325425.8|ENSG00000162572.15|OTTHUMG00000002081.6|OTTHUMT00000005800.2|SCNN1D-003|SCNN1D|2679|UTR5:1-150|CDS:151-2265|UTR3:2266-2679|	ENST00000325425	2679	2504.62	1.16754	1.67027	0.104692	0.935185
ENST00000400928.3|ENSG00000162572.15|OTTHUMG00000002081.6|-|SCNN1D-201|SCNN1D|2503|UTR5:1-167|CDS:168-2084|UTR3:2085-2503|	ENST00000400928	2503	2328.62	4.70395	1.58006	0.654539	0.244016
ENST00000379099.3|ENSG00000162572.15|OTTHUMG00000002081.6|OTTHUMT00000005804.1|SCNN1D-005|SCNN1D|923|CDS:1-923|	ENST00000379099	923	748.65	3.24055	1.81513	0.211929	0.761764
ENST00000354700.5|ENSG00000131584.14|OTTHUMG00000002235.4|OTTHUMT00000006366.2|ACAP3-001|ACAP3|3896|UTR5:1-203|CDS:204-2708|UTR3:2709-3896|	ENST00000354700	3896	3721.62	18.9582	25.2698	8.41793	15.9931
ENST00000353662.3|ENSG00000131584.14|OTTHUMG00000002235.4|-|ACAP3-201|ACAP3|3660|UTR5:1-200|CDS:201-2480|UTR3:2481-3660|	ENST00000353662	3660	3485.62	2.46434	3.79775	0.633565	2.49638
ENST00000354980.3|ENSG00000131584.14|OTTHUMG00000002235.4|OTTHUMT00000346723.2|ACAP3-012|ACAP3|582|UTR5:1-6|CDS:7-165|UTR3:166-582|	ENST00000354980	582	407.748	0.680321	0.755767	0.154994	0.180051
ENST00000379031.5|ENSG00000169972.7|OTTHUMG00000003361.2|OTTHUMT00000009438.1|PUSL1-001|PUSL1|1287|UTR5:1-77|CDS:78-989|UTR3:990-1287|	ENST00000379031	1287	1112.62	18.6245	30.5798	27.372	25.1077
ENST00000467712.1|ENSG00000169972.7|OTTHUMG00000003361.2|OTTHUMT00000009440.2|PUSL1-003|PUSL1|877|UTR5:1-500|CDS:501-877|	ENST00000467712	877	702.659	4.71219	3.1618	6.40666	4.01064
ENST00000435064.1|ENSG00000127054.14|OTTHUMG00000003330.11|OTTHUMT00000009360.2|CPSF3L-001|CPSF3L|2148|UTR5:1-83|CDS:84-1886|UTR3:1887-2148|	ENST00000435064	2148	1973.62	54.1618	67.2269	58.0787	35.2994
ENST00000411962.1|ENSG00000127054.14|OTTHUMG00000003330.11|OTTHUMT00000009370.2|CPSF3L-011|CPSF3L|1832|UTR5:1-65|CDS:66-1574|UTR3:1575-1832|	ENST00000411962	1832	1657.62	0.104271	0	0	0
ENST00000421495.2|ENSG00000127054.14|OTTHUMG00000003330.11|OTTHUMT00000009366.2|CPSF3L-007|CPSF3L|1868|UTR5:1-586|CDS:587-1615|UTR3:1616-1868|	ENST00000421495	1868	1693.62	5.36369	5.29046	2.58102	5.80748
ENST00000458452.3|ENSG00000127054.14|OTTHUMG00000003330.11|OTTHUMT00000009371.2|CPSF3L-012|CPSF3L|2571|UTR5:1-42|CDS:43-231|UTR3:232-2571|	ENST00000458452	2571	2396.62	0.216882	0.483414	0	0
ENST00000419704.1|ENSG00000127054.14|OTTHUMG00000003330.11|OTTHUMT00000009368.2|CPSF3L-009|CPSF3L|1798|UTR5:1-45|CDS:46-1545|UTR3:1546-1798|	ENST00000419704	1798	1623.62	0.999489	0	0.28273	0.09193
ENST00000540437.1|ENSG00000127054.14|OTTHUMG00000003330.11|-|CPSF3L-201|CPSF3L|2530|UTR5:1-456|CDS:457-2277|UTR3:2278-2530|	ENST00000540437	2530	2355.62	0	0	0.062535	0
ENST00000532772.1|ENSG00000127054.14|OTTHUMG00000003330.11|OTTHUMT00000382934.1|CPSF3L-029|CPSF3L|1618|UTR5:1-20|CDS:21-161|UTR3:162-1618|	ENST00000532772	1618	1443.62	0	0	0	0.292315
ENST00000450926.2|ENSG00000127054.14|OTTHUMG00000003330.11|OTTHUMT00000009382.3|CPSF3L-023|CPSF3L|1839|UTR5:1-62|CDS:63-1799|UTR3:1800-1839|	ENST00000450926	1839	1664.62	0	0	0	0
ENST00000527098.1|ENSG00000127054.14|OTTHUMG00000003330.11|OTTHUMT00000099681.3|CPSF3L-024|CPSF3L|2004|UTR5:1-58|CDS:59-337|UTR3:338-2004|	ENST00000527098	2004	1829.62	0.65411	0	0.438249	0
ENST00000545578.1|ENSG00000127054.14|OTTHUMG00000003330.11|-|CPSF3L-202|CPSF3L|1975|UTR5:1-223|CDS:224-1939|UTR3:1940-1975|	ENST00000545578	1975	1800.62	0	1.99308	0	0.45283
ENST00000528879.1|ENSG00000127054.14|OTTHUMG00000003330.11|OTTHUMT00000383031.1|CPSF3L-046|CPSF3L|1524|UTR5:1-40|CDS:41-877|UTR3:878-1524|	ENST00000528879	1524	1349.62	12.248	1.93789	4.78149	6.22759
ENST00000531377.1|ENSG00000127054.14|OTTHUMG00000003330.11|OTTHUMT00000383033.1|CPSF3L-042|CPSF3L|816|CDS:1-165|UTR3:166-816|	ENST00000531377	816	641.667	4.73719	7.98559	1.63013	3.87829
ENST00000527383.1|ENSG00000127054.14|OTTHUMG00000003330.11|OTTHUMT00000383034.1|CPSF3L-043|CPSF3L|668|CDS:1-104|UTR3:105-668|	ENST00000527383	668	493.692	0.580513	0.67337	0.223889	3.33451
ENST00000434694.2|ENSG00000127054.14|OTTHUMG00000003330.11|OTTHUMT00000009376.3|CPSF3L-017|CPSF3L|1056|UTR5:1-22|CDS:23-1056|	ENST00000434694	1056	881.619	9.88287	5.75973	5.26227	8.4986
ENST00000526797.1|ENSG00000127054.14|OTTHUMG00000003330.11|OTTHUMT00000383038.1|CPSF3L-037|CPSF3L|659|UTR5:1-50|CDS:51-296|UTR3:297-659|	ENST00000526797	659	484.693	3.77022	3.10124	1.25589	4.25246
ENST00000526332.1|ENSG00000127054.14|OTTHUMG00000003330.11|OTTHUMT00000383039.1|CPSF3L-038|CPSF3L|579|UTR5:1-252|CDS:253-579|	ENST00000526332	579	404.751	0	0	0	0
ENST00000430786.1|ENSG00000127054.14|OTTHUMG00000003330.11|OTTHUMT00000009372.2|CPSF3L-013|CPSF3L|849|UTR5:1-17|CDS:18-323|UTR3:324-849|	ENST00000430786	849	674.662	0.130484	0	0.127279	0
ENST00000527719.1|ENSG00000127054.14|OTTHUMG00000003330.11|OTTHUMT00000383040.1|CPSF3L-030|CPSF3L|750|UTR5:1-122|CDS:123-750|	ENST00000527719	750	575.678	0	0	0.17518	0
ENST00000530031.1|ENSG00000127054.14|OTTHUMG00000003330.11|OTTHUMT00000383041.1|CPSF3L-034|CPSF3L|800|UTR5:1-51|CDS:52-800|	ENST00000530031	800	625.67	0.220404	0.119889	0.211003	0
ENST00000534345.1|ENSG00000127054.14|OTTHUMG00000003330.11|OTTHUMT00000383044.1|CPSF3L-032|CPSF3L|485|UTR5:1-63|CDS:64-485|	ENST00000534345	485	310.985	0	0	0.623665	0.36352
ENST00000531019.1|ENSG00000127054.14|OTTHUMG00000003330.11|OTTHUMT00000383045.1|CPSF3L-033|CPSF3L|549|UTR5:1-52|CDS:53-223|UTR3:224-549|	ENST00000531019	549	374.792	2.867	2.35613	2.6711	1.32391
ENST00000498476.2|ENSG00000127054.14|OTTHUMG00000003330.11|OTTHUMT00000383046.1|CPSF3L-031|CPSF3L|554|UTR5:1-52|CDS:53-554|	ENST00000498476	554	379.783	0.464688	0	0	0
ENST00000470679.1|ENSG00000127054.14|OTTHUMG00000003330.11|OTTHUMT00000099682.3|CPSF3L-025|CPSF3L|584|CDS:1-166|UTR3:167-584|	ENST00000470679	584	409.747	0.885488	1.32456	0	1.10047
ENST00000525285.1|ENSG00000127054.14|OTTHUMG00000003330.11|OTTHUMT00000383047.1|CPSF3L-036|CPSF3L|579|CDS:1-194|UTR3:195-579|	ENST00000525285	579	404.751	0	0	0	0.308224
ENST00000343938.4|ENSG00000224051.2|OTTHUMG00000003171.2|OTTHUMT00000008742.1|GLTPD1-001|GLTPD1|2190|UTR5:1-411|CDS:412-1056|UTR3:1057-2190|	ENST00000343938	2190	2015.62	32.1313	21.0352	29.9668	19.0794
ENST00000488011.1|ENSG00000224051.2|OTTHUMG00000003171.2|OTTHUMT00000008744.2|GLTPD1-003|GLTPD1|783|UTR5:1-430|CDS:431-783|	ENST00000488011	783	608.672	0.809028	0.521938	0.276883	0
ENST00000339381.5|ENSG00000169962.4|OTTHUMG00000003071.1|OTTHUMT00000008493.1|TAS1R3-001|TAS1R3|3433|UTR5:1-32|CDS:33-2591|UTR3:2592-3433|	ENST00000339381	3433	3258.62	0.48535	0.242346	0.717583	1.01155
ENST00000378891.5|ENSG00000107404.13|OTTHUMG00000003069.2|OTTHUMT00000008487.2|DVL1-001|DVL1|2926|UTR5:1-47|CDS:48-2060|UTR3:2061-2926|	ENST00000378891	2926	2751.62	47.6758	35.5117	26.1606	30.2713
ENST00000378888.5|ENSG00000107404.13|OTTHUMG00000003069.2|OTTHUMT00000008490.1|DVL1-004|DVL1|3239|UTR5:1-285|CDS:286-2373|UTR3:2374-3239|	ENST00000378888	3239	3064.62	15.9025	9.2713	35.0261	19.4034
ENST00000309212.6|ENSG00000162576.12|OTTHUMG00000002973.5|OTTHUMT00000008282.2|MXRA8-001|MXRA8|2273|UTR5:1-31|CDS:32-1360|UTR3:1361-2273|	ENST00000309212	2273	2098.62	89.0311	10.2064	0	0
ENST00000445648.2|ENSG00000162576.12|OTTHUMG00000002973.5|OTTHUMT00000008475.1|MXRA8-003|MXRA8|2001|UTR5:1-39|CDS:40-1392|UTR3:1393-2001|	ENST00000445648	2001	1826.62	6.79595	1.47254	0	0.069163
ENST00000477278.2|ENSG00000162576.12|OTTHUMG00000002973.5|OTTHUMT00000008283.5|MXRA8-002|MXRA8|2728|UTR5:1-514|CDS:515-1816|UTR3:1817-2728|	ENST00000477278	2728	2553.62	0.160248	1.09653	0.436032	0.381618
ENST00000342753.4|ENSG00000162576.12|OTTHUMG00000002973.5|-|MXRA8-201|MXRA8|1974|UTR5:1-36|CDS:37-1062|UTR3:1063-1974|	ENST00000342753	1974	1799.62	26.1307	2.28936	0	0
ENST00000338370.3|ENSG00000175756.9|OTTHUMG00000001413.3|OTTHUMT00000008273.1|AURKAIP1-002|AURKAIP1|1072|UTR5:1-401|CDS:402-1001|UTR3:1002-1072|	ENST00000338370	1072	897.619	15.8472	19.4249	8.34505	7.1199
ENST00000338338.5|ENSG00000175756.9|OTTHUMG00000001413.3|OTTHUMT00000004082.2|AURKAIP1-001|AURKAIP1|1047|UTR5:1-376|CDS:377-976|UTR3:977-1047|	ENST00000338338	1047	872.619	39.9791	65.0118	44.1916	22.9316
ENST00000321751.5|ENSG00000175756.9|OTTHUMG00000001413.3|OTTHUMT00000008277.1|AURKAIP1-006|AURKAIP1|798|UTR5:1-129|CDS:130-729|UTR3:730-798|	ENST00000321751	798	623.67	34.7551	105.266	61.498	18.4012
ENST00000378853.3|ENSG00000175756.9|OTTHUMG00000001413.3|OTTHUMT00000008274.1|AURKAIP1-003|AURKAIP1|875|UTR5:1-211|CDS:212-811|UTR3:812-875|	ENST00000378853	875	700.659	97.6099	120.074	89.9884	58.9727
ENST00000482621.1|ENSG00000221978.7|OTTHUMG00000002917.5|OTTHUMT00000008150.4|CCNL2-005|CCNL2|2059|CDS:1-139|UTR3:140-2059|	ENST00000482621	2059	1884.62	22.2292	30.0306	6.18628	9.33211
ENST00000400809.3|ENSG00000221978.7|OTTHUMG00000002917.5|OTTHUMT00000008146.2|CCNL2-001|CCNL2|2305|UTR5:1-6|CDS:7-1569|UTR3:1570-2305|	ENST00000400809	2305	2130.62	5.43722	4.09348	5.93844	3.88627
ENST00000481223.2|ENSG00000221978.7|OTTHUMG00000002917.5|OTTHUMT00000008149.3|CCNL2-004|CCNL2|2815|UTR5:1-5|CDS:6-716|UTR3:717-2815|	ENST00000481223	2815	2640.62	57.0407	61.6967	32.5256	47.7062
ENST00000488340.1|ENSG00000221978.7|OTTHUMG00000002917.5|OTTHUMT00000158323.2|CCNL2-012|CCNL2|1598|UTR5:1-22|CDS:23-706|UTR3:707-1598|	ENST00000488340	1598	1423.62	3.66105	6.433	4.12834	1.56216
ENST00000408918.4|ENSG00000221978.7|OTTHUMG00000002917.5|OTTHUMT00000008147.1|CCNL2-002|CCNL2|1186|UTR5:1-11|CDS:12-692|UTR3:693-1186|	ENST00000408918	1186	1011.62	38.8091	40.1006	32.4044	40.1813
ENST00000425598.2|ENSG00000221978.7|OTTHUMG00000002917.5|OTTHUMT00000367143.1|CCNL2-019|CCNL2|661|UTR5:1-19|CDS:20-562|UTR3:563-661|	ENST00000425598	661	486.693	0.370863	1.05106	0.841767	0.649766
ENST00000497013.1|ENSG00000221978.7|OTTHUMG00000002917.5|OTTHUMT00000099685.2|CCNL2-011|CCNL2|548|UTR5:1-291|CDS:292-548|	ENST00000497013	548	373.794	0	0.200208	0.183051	0.632267
ENST00000448629.2|ENSG00000224870.3|OTTHUMG00000002908.4|OTTHUMT00000099684.2|RP4-758J18.2-004|RP4-758J18.2|797|UTR5:1-30|CDS:31-444|UTR3:445-797|	ENST00000448629	797	622.67	1.65253	2.88415	1.84374	2.49608
ENST00000444362.1|ENSG00000224870.3|OTTHUMG00000002908.4|OTTHUMT00000008126.2|RP4-758J18.2-001|RP4-758J18.2|1747|UTR5:1-25|CDS:26-292|UTR3:293-1747|	ENST00000444362	1747	1572.62	7.91334	16.2598	7.14798	7.01484
ENST00000576232.1|ENSG00000224870.3|OTTHUMG00000002908.4|OTTHUMT00000439299.2|RP4-758J18.2-008|RP4-758J18.2|585|CDS:1-267|UTR3:268-585|	ENST00000576232	585	410.746	1.80226	1.15256	0.741415	0.694461
ENST00000570344.1|ENSG00000224870.3|OTTHUMG00000002908.4|OTTHUMT00000439300.2|RP4-758J18.2-009|RP4-758J18.2|515|CDS:1-278|UTR3:279-515|	ENST00000570344	515	340.861	2.46506	1.89164	1.27981	2.17181
ENST00000447725.2|ENSG00000224870.3|OTTHUMG00000002908.4|OTTHUMT00000439301.1|RP4-758J18.2-007|RP4-758J18.2|1843|CDS:1-267|UTR3:268-1843|	ENST00000447725	1843	1668.62	8.74714	12.203	6.06171	5.08443
ENST00000344843.7|ENSG00000242485.1|OTTHUMG00000002916.3|OTTHUMT00000008139.1|MRPL20-001|MRPL20|721|UTR5:1-96|CDS:97-546|UTR3:547-721|	ENST00000344843	721	546.681	143.024	262.522	157.056	118.523
ENST00000492508.1|ENSG00000242485.1|OTTHUMG00000002916.3|OTTHUMT00000008145.3|MRPL20-004|MRPL20|588|CDS:1-201|UTR3:202-588|	ENST00000492508	588	413.744	7.35877	8.6793	5.71736	4.40979
ENST00000482352.1|ENSG00000242485.1|OTTHUMG00000002916.3|OTTHUMT00000008141.2|MRPL20-003|MRPL20|1049|UTR5:1-73|CDS:74-541|UTR3:542-1049|	ENST00000482352	1049	874.619	1.03994	1.46854	0.8219	1.25056
ENST00000520296.1|ENSG00000235098.4|OTTHUMG00000002911.3|OTTHUMT00000374565.1|ANKRD65-005|ANKRD65|1632|UTR5:1-312|CDS:313-510|UTR3:511-1632|	ENST00000520296	1632	1457.62	0	1.5397	0	0
ENST00000427211.1|ENSG00000235098.4|OTTHUMG00000002911.3|OTTHUMT00000008131.3|ANKRD65-001|ANKRD65|1976|UTR5:1-637|CDS:638-1162|UTR3:1163-1976|	ENST00000427211	1976	1801.62	0.196707	0.827028	0.262619	0.44289
ENST00000537107.1|ENSG00000235098.4|OTTHUMG00000002911.3|-|ANKRD65-201|ANKRD65|2014|UTR5:1-138|CDS:139-1338|UTR3:1339-2014|	ENST00000537107	2014	1839.62	0.047945	1.89315	0	0.100779
ENST00000442470.1|ENSG00000235098.4|OTTHUMG00000002911.3|OTTHUMT00000008132.2|ANKRD65-002|ANKRD65|876|UTR5:1-255|CDS:256-780|UTR3:781-876|	ENST00000442470	876	701.659	0	0.187252	0	0.0934
ENST00000436362.1|ENSG00000235098.4|OTTHUMG00000002911.3|OTTHUMT00000008133.2|ANKRD65-003|ANKRD65|444|CDS:1-444|	ENST00000436362	444	270.247	0	0	0.30863	0
ENST00000378821.3|ENSG00000205116.3|OTTHUMG00000153395.2|OTTHUMT00000331012.2|TMEM88B-001|TMEM88B|492|CDS:1-492|	ENST00000378821	492	317.945	0.216276	4.65142	0	0.177758
ENST00000495558.1|ENSG00000179403.10|OTTHUMG00000002975.3|OTTHUMT00000008293.2|VWA1-003|VWA1|819|UTR5:1-318|CDS:319-819|	ENST00000495558	819	644.667	5.49217	12.4107	53.8611	2.9995
ENST00000338660.5|ENSG00000179403.10|OTTHUMG00000002975.3|OTTHUMT00000008292.2|VWA1-002|VWA1|2147|UTR5:1-226|CDS:227-421|UTR3:422-2147|	ENST00000338660	2147	1972.62	9.25032	26.6411	95.333	9.9699
ENST00000404702.3|ENSG00000179403.10|OTTHUMG00000002975.3|-|VWA1-201|VWA1|4264|UTR5:1-467|CDS:468-1169|UTR3:1170-4264|	ENST00000404702	4264	4089.62	0	0	0	0
ENST00000476993.1|ENSG00000179403.10|OTTHUMG00000002975.3|OTTHUMT00000008291.1|VWA1-001|VWA1|4511|UTR5:1-78|CDS:79-1416|UTR3:1417-4511|	ENST00000476993	4511	4336.62	1.48439	3.85305	12.616	5.7883
ENST00000471398.1|ENSG00000179403.10|OTTHUMG00000002975.3|OTTHUMT00000008294.2|VWA1-004|VWA1|458|UTR5:1-14|CDS:15-458|	ENST00000471398	458	284.134	0.371422	0.725307	1.16062	0.73706
ENST00000378785.2|ENSG00000215915.5|OTTHUMG00000000531.6|OTTHUMT00000001279.3|ATAD3C-001|ATAD3C|3859|UTR5:1-995|CDS:996-2231|UTR3:2232-3859|	ENST00000378785	3859	3684.62	0.258061	0.464761	0.275332	0.939646
ENST00000475091.2|ENSG00000215915.5|OTTHUMG00000000531.6|OTTHUMT00000099686.3|ATAD3C-003|ATAD3C|525|UTR5:1-131|CDS:132-525|	ENST00000475091	525	350.836	0	0	0	0
ENST00000378741.3|ENSG00000160072.15|OTTHUMG00000000577.5|-|ATAD3B-201|ATAD3B|980|UTR5:1-626|CDS:627-980|	ENST00000378741	980	805.647	0.457955	0.896756	0.399937	0.493515
ENST00000308647.7|ENSG00000160072.15|OTTHUMG00000000577.5|OTTHUMT00000001369.2|ATAD3B-001|ATAD3B|2448|UTR5:1-116|CDS:117-2063|UTR3:2064-2448|	ENST00000308647	2448	2273.62	12.8236	37.8979	20.9282	20.1028
ENST00000378756.3|ENSG00000197785.9|OTTHUMG00000000575.6|OTTHUMT00000001363.3|ATAD3A-001|ATAD3A|2492|UTR5:1-118|CDS:119-1879|UTR3:1880-2492|	ENST00000378756	2492	2317.62	19.5397	48.877	38.193	15.8482
ENST00000378755.5|ENSG00000197785.9|OTTHUMG00000000575.6|OTTHUMT00000001365.1|ATAD3A-003|ATAD3A|2612|UTR5:1-94|CDS:95-1999|UTR3:2000-2612|	ENST00000378755	2612	2437.62	5.68506	9.82713	7.45317	9.08509
ENST00000339113.4|ENSG00000197785.9|OTTHUMG00000000575.6|OTTHUMT00000001364.1|ATAD3A-002|ATAD3A|2330|CDS:1-1717|UTR3:1718-2330|	ENST00000339113	2330	2155.62	6.68622	3.04895	4.97123	2.90191
ENST00000536055.1|ENSG00000197785.9|OTTHUMG00000000575.6|-|ATAD3A-201|ATAD3A|2332|UTR5:1-193|CDS:194-1717|UTR3:1718-2332|	ENST00000536055	2332	2157.62	0	0	0	0
ENST00000400830.3|ENSG00000197785.9|OTTHUMG00000000575.6|OTTHUMT00000100388.3|ATAD3A-006|ATAD3A|603|CDS:1-603|	ENST00000400830	603	428.728	0.827976	3.56448	1.16298	0.322814
ENST00000378733.4|ENSG00000205090.4|OTTHUMG00000042193.2|OTTHUMT00000100391.2|TMEM240-001|TMEM240|718|UTR5:1-11|CDS:12-533|UTR3:534-718|	ENST00000378733	718	543.681	12.4581	0	0.614119	0.507238
ENST00000425828.1|ENSG00000205090.4|OTTHUMG00000042193.2|-|TMEM240-201|TMEM240|717|UTR5:1-43|CDS:44-565|UTR3:566-717|	ENST00000425828	717	542.682	0	0.278886	0	0
ENST00000291386.3|ENSG00000160075.10|OTTHUMG00000000576.4|OTTHUMT00000001366.1|SSU72-001|SSU72|1290|UTR5:1-312|CDS:313-897|UTR3:898-1290|	ENST00000291386	1290	1115.62	134.318	173.163	168.892	176.649
ENST00000359060.4|ENSG00000160075.10|OTTHUMG00000000576.4|OTTHUMT00000001368.2|SSU72-003|SSU72|2679|UTR5:1-27|CDS:28-489|UTR3:490-2679|	ENST00000359060	2679	2504.62	4.19527	9.61074	0.780746	4.7961
ENST00000366221.2|ENSG00000215014.3|-|-|AL645728.1-201|AL645728.1|1019|UTR5:1-2|CDS:3-305|UTR3:306-1019|	ENST00000366221	1019	844.619	0.915821	2.53346	1.05174	2.44762
ENST00000422725.1|ENSG00000228594.1|OTTHUMG00000154864.1|OTTHUMT00000337408.1|C1orf233-001|C1orf233|2085|UTR5:1-81|CDS:82-762|UTR3:763-2085|	ENST00000422725	2085	1910.62	10.6891	37.5309	11.6259	6.84415
ENST00000520777.1|ENSG00000197530.8|OTTHUMG00000074647.9|OTTHUMT00000365934.2|MIB2-022|MIB2|3321|UTR5:1-45|CDS:46-3246|UTR3:3247-3321|	ENST00000520777	3321	3146.62	2.23183	0.413669	0.458055	1.6256
ENST00000357210.4|ENSG00000197530.8|OTTHUMG00000074647.9|-|MIB2-201|MIB2|3338|UTR5:1-216|CDS:217-3258|UTR3:3259-3338|	ENST00000357210	3338	3163.62	0	4.20567	0	0
ENST00000360522.4|ENSG00000197530.8|OTTHUMG00000074647.9|-|MIB2-202|MIB2|3233|UTR5:1-216|CDS:217-3153|UTR3:3154-3233|	ENST00000360522	3233	3058.62	0	0	0	0
ENST00000378710.3|ENSG00000197530.8|OTTHUMG00000074647.9|-|MIB2-203|MIB2|3230|UTR5:1-216|CDS:217-3150|UTR3:3151-3230|	ENST00000378710	3230	3055.62	0.679398	0	0	0
ENST00000355826.5|ENSG00000197530.8|OTTHUMG00000074647.9|OTTHUMT00000158402.3|MIB2-001|MIB2|3290|UTR5:1-39|CDS:40-3210|UTR3:3211-3290|	ENST00000355826	3290	3115.62	3.91353	0	2.85199	11.2295
ENST00000518681.1|ENSG00000197530.8|OTTHUMG00000074647.9|OTTHUMT00000158404.2|MIB2-003|MIB2|3116|UTR5:1-23|CDS:24-3041|UTR3:3042-3116|	ENST00000518681	3116	2941.62	0	0	0	0
ENST00000505820.2|ENSG00000197530.8|OTTHUMG00000074647.9|OTTHUMT00000365928.2|MIB2-016|MIB2|3305|UTR5:1-17|CDS:18-3230|UTR3:3231-3305|	ENST00000505820	3305	3130.62	1.99077	0	0	0
ENST00000489635.1|ENSG00000197530.8|OTTHUMG00000074647.9|OTTHUMT00000158405.2|MIB2-004|MIB2|3034|UTR5:1-135|CDS:136-522|UTR3:523-3034|	ENST00000489635	3034	2859.62	8.36941	7.98995	3.25429	5.72659
ENST00000514363.1|ENSG00000197530.8|OTTHUMG00000074647.9|OTTHUMT00000365939.1|MIB2-027|MIB2|592|UTR5:1-101|CDS:102-446|UTR3:447-592|	ENST00000514363	592	417.741	1.68472	0.516771	0	0
ENST00000487053.1|ENSG00000197530.8|OTTHUMG00000074647.9|OTTHUMT00000158408.2|MIB2-007|MIB2|3252|UTR5:1-351|CDS:352-2802|UTR3:2803-3252|	ENST00000487053	3252	3077.62	10.7224	4.5847	3.71679	3.20511
ENST00000502470.1|ENSG00000197530.8|OTTHUMG00000074647.9|OTTHUMT00000365937.1|MIB2-025|MIB2|780|UTR5:1-343|CDS:344-598|UTR3:599-780|	ENST00000502470	780	605.672	1.83355	1.8397	3.05696	1.99645
ENST00000378712.1|ENSG00000197530.8|OTTHUMG00000074647.9|OTTHUMT00000158407.1|MIB2-006|MIB2|2890|UTR5:1-325|CDS:326-2587|UTR3:2588-2890|	ENST00000378712	2890	2715.62	0.986688	2.1684	1.41064	3.19997
ENST00000510793.1|ENSG00000197530.8|OTTHUMG00000074647.9|OTTHUMT00000365938.6|MIB2-026|MIB2|889|UTR5:1-363|CDS:364-889|	ENST00000510793	889	714.657	2.21342	0.937826	1.53525	1.15796
ENST00000504599.1|ENSG00000197530.8|OTTHUMG00000074647.9|OTTHUMT00000365931.1|MIB2-019|MIB2|3311|UTR5:1-327|CDS:328-3237|UTR3:3238-3311|	ENST00000504599	3311	3136.62	0	0	0.819729	0.642979
ENST00000503789.1|ENSG00000197530.8|OTTHUMG00000074647.9|OTTHUMT00000365940.1|MIB2-028|MIB2|576|UTR5:1-130|CDS:131-576|	ENST00000503789	576	401.755	0	0	0	0
ENST00000378708.1|ENSG00000197530.8|OTTHUMG00000074647.9|OTTHUMT00000158409.1|MIB2-008|MIB2|3012|UTR5:1-178|CDS:179-2938|UTR3:2939-3012|	ENST00000378708	3012	2837.62	0	0	0.084094	0
ENST00000506488.1|ENSG00000197530.8|OTTHUMG00000074647.9|OTTHUMT00000365935.1|MIB2-023|MIB2|2997|UTR5:1-161|CDS:162-1349|UTR3:1350-2997|	ENST00000506488	2997	2822.62	0.653555	0.439868	0.181796	0.476969
ENST00000514234.1|ENSG00000197530.8|OTTHUMG00000074647.9|OTTHUMT00000365933.1|MIB2-021|MIB2|2562|CDS:1-2488|UTR3:2489-2562|	ENST00000514234	2562	2387.62	4.87738	1.06223	4.80664	8.0922
ENST00000486072.1|ENSG00000197530.8|OTTHUMG00000074647.9|OTTHUMT00000158412.2|MIB2-011|MIB2|568|CDS:1-174|UTR3:175-568|	ENST00000486072	568	393.767	6.89396	4.11617	1.31909	3.87554
ENST00000483015.1|ENSG00000197530.8|OTTHUMG00000074647.9|OTTHUMT00000158415.2|MIB2-014|MIB2|1058|CDS:1-999|UTR3:1000-1058|	ENST00000483015	1058	883.619	2.47252	2.64942	10.1378	6.70662
ENST00000356026.5|ENSG00000189409.8|OTTHUMG00000074713.4|OTTHUMT00000158492.2|MMP23B-001|MMP23B|1326|UTR5:1-124|CDS:125-1297|UTR3:1298-1326|	ENST00000356026	1326	1151.62	0.405377	0.345609	0.04771	0.628439
ENST00000472264.1|ENSG00000189409.8|OTTHUMG00000074713.4|OTTHUMT00000158488.2|MMP23B-005|MMP23B|556|UTR5:1-56|CDS:57-556|	ENST00000472264	556	381.78	0.239827	0	0	0.084628
ENST00000512731.1|ENSG00000189409.8|OTTHUMG00000074713.4|OTTHUMT00000366026.1|MMP23B-009|MMP23B|1531|UTR5:1-41|CDS:42-758|UTR3:759-1531|	ENST00000512731	1531	1356.62	0.13462	1.06144	0	0.842613
ENST00000378675.3|ENSG00000189409.8|OTTHUMG00000074713.4|OTTHUMT00000158493.2|MMP23B-002|MMP23B|1309|UTR5:1-40|CDS:41-1201|UTR3:1202-1309|	ENST00000378675	1309	1134.62	0	0.597674	0	0.192779
ENST00000479814.1|ENSG00000189409.8|OTTHUMG00000074713.4|OTTHUMT00000158494.3|MMP23B-003|MMP23B|903|CDS:1-798|UTR3:799-903|	ENST00000479814	903	728.654	0	0	0	0
ENST00000435358.1|ENSG00000189409.8|OTTHUMG00000074713.4|OTTHUMT00000158487.1|MMP23B-004|MMP23B|750|CDS:1-728|UTR3:729-750|	ENST00000435358	750	575.678	0	0	0	0
ENST00000503792.1|ENSG00000189409.8|OTTHUMG00000074713.4|OTTHUMT00000366027.1|MMP23B-010|MMP23B|799|CDS:1-777|UTR3:778-799|	ENST00000503792	799	624.67	0.189732	1.12986	0.134789	0
ENST00000490017.1|ENSG00000189409.8|OTTHUMG00000074713.4|OTTHUMT00000158491.2|MMP23B-008|MMP23B|530|CDS:1-264|UTR3:265-530|	ENST00000490017	530	355.826	0	0.319597	0	0.29429
ENST00000513088.2|ENSG00000248333.3|OTTHUMG00000078638.4|OTTHUMT00000444101.3|CDK11B-002|CDK11B|2378|CDS:1-1855|UTR3:1856-2378|	ENST00000513088	2378	2203.62	46.5743	65.3354	27.2184	34.6337
ENST00000407249.3|ENSG00000248333.3|OTTHUMG00000078638.4|-|CDK11B-204|CDK11B|2384|CDS:1-2358|UTR3:2359-2384|	ENST00000407249	2384	2209.62	0	0	0	0
ENST00000317673.7|ENSG00000248333.3|OTTHUMG00000078638.4|-|CDK11B-201|CDK11B|2378|CDS:1-2352|UTR3:2353-2378|	ENST00000317673	2378	2203.62	0	0	0.182534	0.151758
ENST00000340677.5|ENSG00000248333.3|OTTHUMG00000078638.4|-|CDK11B-202|CDK11B|2345|CDS:1-2319|UTR3:2320-2345|	ENST00000340677	2345	2170.62	0	0.745676	0.383258	0
ENST00000341832.6|ENSG00000248333.3|OTTHUMG00000078638.4|-|CDK11B-203|CDK11B|2243|CDS:1-2217|UTR3:2218-2243|	ENST00000341832	2243	2068.62	1.07945	0	0	0.523087
ENST00000341028.7|ENSG00000248333.3|OTTHUMG00000078638.4|OTTHUMT00000171586.3|CDK11B-001|CDK11B|339|UTR5:1-112|CDS:113-339|	ENST00000341028	339	167.715	38.569	43.2308	19.1756	27.7521
ENST00000378662.1|ENSG00000189339.7|OTTHUMG00000078639.1|OTTHUMT00000171589.1|SLC35E2B-003|SLC35E2B|6261|UTR5:1-761|CDS:762-1979|UTR3:1980-6261|	ENST00000378662	6261	6086.62	5.77812	8.10445	0.62292	3.16298
ENST00000234800.6|ENSG00000189339.7|OTTHUMG00000078639.1|OTTHUMT00000171587.1|SLC35E2B-001|SLC35E2B|5926|UTR5:1-427|CDS:428-1645|UTR3:1646-5926|	ENST00000234800	5926	5751.62	29.8881	24.1743	13.7622	18.2292
ENST00000356200.3|ENSG00000008128.18|OTTHUMG00000000703.14|OTTHUMT00000001738.1|CDK11A-008|CDK11A|2653|UTR5:1-235|CDS:236-2476|UTR3:2477-2653|	ENST00000356200	2653	2478.62	2.67294	1.62181	0.998251	1.61782
ENST00000378638.2|ENSG00000008128.18|OTTHUMG00000000703.14|OTTHUMT00000467161.1|CDK11A-027|CDK11A|2429|UTR5:1-162|CDS:163-2403|UTR3:2404-2429|	ENST00000378638	2429	2254.62	7.03736	3.79765	3.70376	6.93148
ENST00000509982.1|ENSG00000008128.18|OTTHUMG00000000703.14|OTTHUMT00000373378.1|CDK11A-026|CDK11A|2306|UTR5:1-14|CDS:15-1277|UTR3:1278-2306|	ENST00000509982	2306	2131.62	4.74972	9.56874	2.64334	7.05855
ENST00000404249.3|ENSG00000008128.18|OTTHUMG00000000703.14|OTTHUMT00000001731.2|CDK11A-001|CDK11A|2449|UTR5:1-80|CDS:81-2423|UTR3:2424-2449|	ENST00000404249	2449	2274.62	5.45909	9.05399	5.846	3.02192
ENST00000460465.1|ENSG00000008128.18|OTTHUMG00000000703.14|OTTHUMT00000001732.3|CDK11A-002|CDK11A|2333|UTR5:1-80|CDS:81-1304|UTR3:1305-2333|	ENST00000460465	2333	2158.62	4.49898	8.11842	0	2.01504
ENST00000357760.2|ENSG00000008128.18|OTTHUMG00000000703.14|OTTHUMT00000001733.1|CDK11A-003|CDK11A|2446|UTR5:1-80|CDS:81-2420|UTR3:2421-2446|	ENST00000357760	2446	2271.62	0.590409	0.855558	0.304965	0.398175
ENST00000358779.5|ENSG00000008128.18|OTTHUMG00000000703.14|OTTHUMT00000001734.1|CDK11A-004|CDK11A|2419|UTR5:1-80|CDS:81-2393|UTR3:2394-2419|	ENST00000358779	2419	2244.62	5.03459	0.890536	1.6436	0
ENST00000378633.1|ENSG00000008128.18|OTTHUMG00000000703.14|OTTHUMT00000001735.1|CDK11A-005|CDK11A|2458|UTR5:1-80|CDS:81-2432|UTR3:2433-2458|	ENST00000378633	2458	2283.62	0	0	3.33311	2.66354
ENST00000378635.3|ENSG00000008128.18|OTTHUMG00000000703.14|-|CDK11A-201|CDK11A|1255|UTR5:1-83|CDS:84-782|UTR3:783-1255|	ENST00000378635	1255	1080.62	5.25073	4.1851	0.6537	4.58776
ENST00000479362.1|ENSG00000008128.18|OTTHUMG00000000703.14|OTTHUMT00000001737.3|CDK11A-007|CDK11A|700|UTR5:1-246|CDS:247-700|	ENST00000479362	700	525.685	3.51564	3.887	1.94334	2.55274
ENST00000401096.2|ENSG00000008128.18|OTTHUMG00000000703.14|OTTHUMT00000002198.8|CDK11A-011|CDK11A|450|UTR5:1-339|CDS:340-450|	ENST00000401096	450	276.192	1.13561	1.79805	0.509531	1.56486
ENST00000355439.2|ENSG00000215790.2|OTTHUMG00000000823.4|OTTHUMT00000100204.2|SLC35E2-002|SLC35E2|2078|UTR5:1-761|CDS:762-1502|UTR3:1503-2078|	ENST00000355439	2078	1903.62	2.91024	2.26647	1.19314	2.08923
ENST00000400924.1|ENSG00000215790.2|OTTHUMG00000000823.4|-|SLC35E2-201|SLC35E2|1157|UTR5:1-416|CDS:417-1157|	ENST00000400924	1157	982.619	0	0	1.45189	0
ENST00000246421.4|ENSG00000215790.2|OTTHUMG00000000823.4|OTTHUMT00000002210.3|SLC35E2-001|SLC35E2|1430|UTR5:1-416|CDS:417-1217|UTR3:1218-1430|	ENST00000246421	1430	1255.62	1.30043	1.58102	0.354268	1.97302
ENST00000341426.5|ENSG00000008130.11|OTTHUMG00000000942.5|OTTHUMT00000002769.1|NADK-003|NADK|3235|UTR5:1-222|CDS:223-1563|UTR3:1564-3235|	ENST00000341426	3235	3060.62	40.0638	37.667	39.8232	39.9249
ENST00000341991.3|ENSG00000008130.11|OTTHUMG00000000942.5|OTTHUMT00000002768.1|NADK-002|NADK|3098|UTR5:1-85|CDS:86-1426|UTR3:1427-3098|	ENST00000341991	3098	2923.62	4.56475	15.6661	8.72203	29.3253
ENST00000378625.1|ENSG00000008130.11|OTTHUMG00000000942.5|OTTHUMT00000002767.1|NADK-001|NADK|3653|UTR5:1-205|CDS:206-1981|UTR3:1982-3653|	ENST00000378625	3653	3478.62	0.473641	0	0.211301	1.69019
ENST00000344463.4|ENSG00000008130.11|OTTHUMG00000000942.5|OTTHUMT00000002767.1|NADK-202|NADK|3663|UTR5:1-222|CDS:223-1998|UTR3:1999-3663|	ENST00000344463	3663	3488.62	0	0.626101	0	0
ENST00000342348.5|ENSG00000008130.11|OTTHUMG00000000942.5|-|NADK-201|NADK|1789|UTR5:1-111|CDS:112-1356|UTR3:1357-1789|	ENST00000342348	1789	1614.62	1.00892	0.675757	1.07263	18.6517
ENST00000498806.1|ENSG00000008130.11|OTTHUMG00000000942.5|OTTHUMT00000100197.2|NADK-012|NADK|269|CDS:1-117|UTR3:118-269|	ENST00000498806	269	103.382	8.01258	8.03892	1.97043	11.8262
ENST00000469045.1|ENSG00000008130.11|OTTHUMG00000000942.5|OTTHUMT00000100201.3|NADK-016|NADK|890|CDS:1-133|UTR3:134-890|	ENST00000469045	890	715.657	1.21145	1.52254	1.19984	1.06456
ENST00000489538.1|ENSG00000008130.11|OTTHUMG00000000942.5|OTTHUMT00000100199.3|NADK-014|NADK|475|CDS:1-225|UTR3:226-475|	ENST00000489538	475	301.036	1.27898	3.30698	2.25827	9.07148
ENST00000497186.1|ENSG00000008130.11|OTTHUMG00000000942.5|OTTHUMT00000002774.3|NADK-008|NADK|683|CDS:1-93|UTR3:94-683|	ENST00000497186	683	508.69	1.59691	3.60469	2.52595	5.69131
ENST00000400922.2|ENSG00000008130.11|OTTHUMG00000000942.5|OTTHUMT00000100202.1|NADK-017|NADK|663|UTR5:1-44|CDS:45-663|	ENST00000400922	663	488.693	0	0	0	0
ENST00000378609.4|ENSG00000078369.13|OTTHUMG00000000940.6|OTTHUMT00000002762.3|GNB1-001|GNB1|3128|UTR5:1-332|CDS:333-1355|UTR3:1356-3128|	ENST00000378609	3128	2953.62	303.265	387.957	188.542	162.563
ENST00000439272.2|ENSG00000078369.13|OTTHUMG00000000940.6|OTTHUMT00000100193.2|GNB1-005|GNB1|602|UTR5:1-112|CDS:113-602|	ENST00000439272	602	427.73	7.60686	3.87674	5.50345	5.95773
ENST00000434686.2|ENSG00000078369.13|OTTHUMG00000000940.6|OTTHUMT00000100195.2|GNB1-007|GNB1|684|UTR5:1-187|CDS:188-684|	ENST00000434686	684	509.69	12.2785	2.65805	3.88408	3.53091
ENST00000437146.1|ENSG00000078369.13|OTTHUMG00000000940.6|OTTHUMT00000100194.1|GNB1-006|GNB1|423|UTR5:1-100|CDS:101-423|	ENST00000437146	423	249.477	48.1034	21.4456	14.8299	18.3014
ENST00000307786.3|ENSG00000169885.5|OTTHUMG00000000943.2|OTTHUMT00000276929.1|CALML6-004|CALML6|1101|UTR5:1-454|CDS:455-1000|UTR3:1001-1101|	ENST00000307786	1101	926.619	0.222628	0.409812	0.48055	0.352077
ENST00000378604.3|ENSG00000169885.5|OTTHUMG00000000943.2|OTTHUMT00000002778.2|CALML6-001|CALML6|769|UTR5:1-173|CDS:174-668|UTR3:669-769|	ENST00000378604	769	594.675	0	0.788016	0	0
ENST00000378602.3|ENSG00000178821.8|OTTHUMG00000000944.6|OTTHUMT00000002784.2|TMEM52-004|TMEM52|1118|UTR5:1-241|CDS:242-826|UTR3:827-1118|	ENST00000378602	1118	943.619	3.14519	5.49241	7.29127	4.57579
ENST00000310991.3|ENSG00000178821.8|OTTHUMG00000000944.6|OTTHUMT00000002781.1|TMEM52-001|TMEM52|929|UTR5:1-8|CDS:9-638|UTR3:639-929|	ENST00000310991	929	754.65	0	3.05984	5.56049	4.81261
ENST00000378598.4|ENSG00000178821.8|OTTHUMG00000000944.6|OTTHUMT00000100206.4|TMEM52-005|TMEM52|483|CDS:1-375|UTR3:376-483|	ENST00000378598	483	308.993	0	0	0.148106	0
ENST00000470931.2|ENSG00000178821.8|OTTHUMG00000000944.6|OTTHUMT00000002783.3|TMEM52-003|TMEM52|690|UTR5:1-5|CDS:6-137|UTR3:138-690|	ENST00000470931	690	515.688	0.578701	1.2652	1.45301	1.24623
ENST00000416272.1|ENSG00000178821.8|OTTHUMG00000000944.6|OTTHUMT00000002782.1|TMEM52-002|TMEM52|313|UTR5:1-4|CDS:5-313|	ENST00000416272	313	143.163	0.960637	1.53207	1.43556	2.70962
ENST00000493964.1|ENSG00000142609.13|OTTHUMG00000000945.15|OTTHUMT00000399604.4|C1orf222-010|C1orf222|2604|CDS:1-2604|	ENST00000493964	2604	2429.62	0.155663	0.349956	0	0.088412
ENST00000493316.1|ENSG00000142609.13|OTTHUMG00000000945.15|OTTHUMT00000399605.5|C1orf222-011|C1orf222|550|CDS:1-550|	ENST00000493316	550	375.79	0	0	0	0.149049
ENST00000461752.2|ENSG00000142609.13|OTTHUMG00000000945.15|OTTHUMT00000399606.4|C1orf222-012|C1orf222|540|CDS:1-540|	ENST00000461752	540	365.811	0	0	0	0
ENST00000604159.1|ENSG00000142609.13|OTTHUMG00000000945.15|OTTHUMT00000469757.1|C1orf222-014|C1orf222|516|CDS:1-516|	ENST00000604159	516	341.858	0.100574	0	0	0.082323
ENST00000378590.4|ENSG00000142609.13|OTTHUMG00000000945.15|OTTHUMT00000100288.2|C1orf222-008|C1orf222|441|CDS:1-279|UTR3:280-441|	ENST00000378590	441	267.272	0	0	0	0
ENST00000434971.2|ENSG00000142609.13|OTTHUMG00000000945.15|-|C1orf222-201|C1orf222|339|UTR5:1-33|CDS:34-339|	ENST00000434971	339	167.715	0	0	0.330888	0
ENST00000378585.4|ENSG00000187730.6|OTTHUMG00000041064.1|OTTHUMT00000098493.1|GABRD-001|GABRD|1913|UTR5:1-83|CDS:84-1442|UTR3:1443-1913|	ENST00000378585	1913	1738.62	0.158204	4.53943	0.01601	0.743553
ENST00000378567.3|ENSG00000067606.11|OTTHUMG00000001238.12|OTTHUMT00000003648.3|PRKCZ-001|PRKCZ|2326|UTR5:1-161|CDS:162-1940|UTR3:1941-2326|	ENST00000378567	2326	2151.62	39.8942	30.757	13.982	38.3603
ENST00000468310.1|ENSG00000067606.11|OTTHUMG00000001238.12|OTTHUMT00000098531.9|PRKCZ-007|PRKCZ|690|UTR5:1-146|CDS:147-690|	ENST00000468310	690	515.688	0.822146	0	0.615889	0.270355
ENST00000503297.1|ENSG00000067606.11|OTTHUMG00000001238.12|OTTHUMT00000366186.3|PRKCZ-026|PRKCZ|468|UTR5:1-272|CDS:273-468|	ENST00000503297	468	294.074	0.771884	0.120116	0	0
ENST00000400921.2|ENSG00000067606.11|OTTHUMG00000001238.12|OTTHUMT00000098533.3|PRKCZ-009|PRKCZ|2294|UTR5:1-683|CDS:684-1913|UTR3:1914-2294|	ENST00000400921	2294	2119.62	0	0.381546	0	0
ENST00000495347.1|ENSG00000067606.11|OTTHUMG00000001238.12|OTTHUMT00000317176.2|PRKCZ-020|PRKCZ|698|UTR5:1-635|CDS:636-698|	ENST00000495347	698	523.685	0	0.622762	0	0.252322
ENST00000461106.2|ENSG00000067606.11|OTTHUMG00000001238.12|OTTHUMT00000317171.2|PRKCZ-015|PRKCZ|1916|UTR5:1-268|CDS:269-1735|UTR3:1736-1916|	ENST00000461106	1916	1741.62	0	0	0	0.109885
ENST00000461465.1|ENSG00000067606.11|OTTHUMG00000001238.12|OTTHUMT00000317172.2|PRKCZ-016|PRKCZ|480|UTR5:1-295|CDS:296-480|	ENST00000461465	480	306.006	0	0	0	0
ENST00000470596.1|ENSG00000067606.11|OTTHUMG00000001238.12|OTTHUMT00000317173.2|PRKCZ-017|PRKCZ|788|UTR5:1-494|CDS:495-788|	ENST00000470596	788	613.671	0.100349	0	0	0
ENST00000496325.1|ENSG00000067606.11|OTTHUMG00000001238.12|OTTHUMT00000317174.2|PRKCZ-018|PRKCZ|563|UTR5:1-351|CDS:352-563|	ENST00000496325	563	388.772	0	0	0	0.149967
ENST00000481140.1|ENSG00000067606.11|OTTHUMG00000001238.12|OTTHUMT00000317175.2|PRKCZ-019|PRKCZ|713|UTR5:1-73|CDS:74-295|UTR3:296-713|	ENST00000481140	713	538.683	0	0	0	0
ENST00000482686.1|ENSG00000067606.11|OTTHUMG00000001238.12|OTTHUMT00000003650.3|PRKCZ-003|PRKCZ|614|UTR5:1-395|CDS:396-614|	ENST00000482686	614	439.719	0	0	0	0
ENST00000400920.1|ENSG00000067606.11|OTTHUMG00000001238.12|OTTHUMT00000098533.3|PRKCZ-201|PRKCZ|2009|UTR5:1-395|CDS:396-1625|UTR3:1626-2009|	ENST00000400920	2009	1834.62	0	0	0	17.0843
ENST00000486681.1|ENSG00000067606.11|OTTHUMG00000001238.12|OTTHUMT00000317178.2|PRKCZ-022|PRKCZ|966|UTR5:1-558|CDS:559-966|	ENST00000486681	966	791.649	0.13494	0	0	0.245768
ENST00000470986.1|ENSG00000067606.11|OTTHUMG00000001238.12|OTTHUMT00000100280.7|PRKCZ-010|PRKCZ|706|UTR5:1-379|CDS:380-706|	ENST00000470986	706	531.684	0	0	0	0
ENST00000470511.1|ENSG00000067606.11|OTTHUMG00000001238.12|OTTHUMT00000317177.2|PRKCZ-021|PRKCZ|567|UTR5:1-321|CDS:322-567|	ENST00000470511	567	392.768	0	0	0	0
ENST00000471018.2|ENSG00000067606.11|OTTHUMG00000001238.12|OTTHUMT00000003651.9|PRKCZ-004|PRKCZ|716|UTR5:1-578|CDS:579-716|	ENST00000471018	716	541.682	0	0	0.062615	0
ENST00000466352.1|ENSG00000067606.11|OTTHUMG00000001238.12|OTTHUMT00000003653.3|PRKCZ-006|PRKCZ|564|UTR5:1-489|CDS:490-564|	ENST00000466352	564	389.771	0	0	0	0
ENST00000497183.1|ENSG00000067606.11|OTTHUMG00000001238.12|OTTHUMT00000100281.3|PRKCZ-011|PRKCZ|763|UTR5:1-447|CDS:448-763|	ENST00000497183	763	588.677	0.0819	0.072251	0	0.228863
ENST00000478770.2|ENSG00000067606.11|OTTHUMG00000001238.12|OTTHUMT00000100282.3|PRKCZ-012|PRKCZ|1542|UTR5:1-134|CDS:135-1178|UTR3:1179-1542|	ENST00000478770	1542	1367.62	1.13057	0.571973	0.295391	0.641356
ENST00000428120.1|ENSG00000162585.12|OTTHUMG00000001404.7|OTTHUMT00000004065.3|C1orf86-002|C1orf86|2313|CDS:1-580|UTR3:581-2313|	ENST00000428120	2313	2138.62	5.11393	5.11827	2.54064	1.09069
ENST00000414253.1|ENSG00000162585.12|OTTHUMG00000001404.7|OTTHUMT00000004064.3|C1orf86-001|C1orf86|2216|UTR5:1-26|CDS:27-614|UTR3:615-2216|	ENST00000414253	2216	2041.62	0	0.454407	0	3.33129
ENST00000400918.3|ENSG00000162585.12|OTTHUMG00000001404.7|OTTHUMT00000316542.1|C1orf86-009|C1orf86|811|UTR5:1-2|CDS:3-515|UTR3:516-811|	ENST00000400918	811	636.667	9.0999	7.38445	4.00933	3.14398
ENST00000378543.2|ENSG00000162585.12|OTTHUMG00000001404.7|OTTHUMT00000100291.2|C1orf86-006|C1orf86|569|UTR5:1-1|CDS:2-340|UTR3:341-569|	ENST00000378543	569	394.766	2.31926	8.30714	3.73683	4.76253
ENST00000378546.4|ENSG00000162585.12|OTTHUMG00000001404.7|OTTHUMT00000316541.1|C1orf86-008|C1orf86|729|UTR5:1-25|CDS:26-568|UTR3:569-729|	ENST00000378546	729	554.68	64.5386	100.55	54.5376	22.7144
ENST00000378545.3|ENSG00000162585.12|OTTHUMG00000001404.7|-|C1orf86-201|C1orf86|1010|CDS:1-852|UTR3:853-1010|	ENST00000378545	1010	835.619	1.6121	0.962012	0.702999	0.83158
ENST00000440825.2|ENSG00000162585.12|OTTHUMG00000001404.7|OTTHUMT00000316544.2|C1orf86-011|C1orf86|855|CDS:1-442|UTR3:443-855|	ENST00000440825	855	680.662	0.60678	1.37161	0.718227	0
ENST00000420515.1|ENSG00000162585.12|OTTHUMG00000001404.7|OTTHUMT00000316543.1|C1orf86-010|C1orf86|1544|CDS:1-587|UTR3:588-1544|	ENST00000420515	1544	1369.62	3.65619	4.74447	1.56953	0.95729
ENST00000597060.1|ENSG00000269554.1|-|-|AL590822.2-201|AL590822.2|1943|UTR5:1-253|CDS:254-796|UTR3:797-1943|	ENST00000597060	1943	1768.62	2.99116	3.07887	0.646518	1.29459
ENST00000545087.1|ENSG00000203301.2|-|-|AL590822.1-201|AL590822.1|2261|UTR5:1-601|CDS:602-1255|UTR3:1256-2261|	ENST00000545087	2261	2086.62	0.364964	0.912768	0.443371	0.196595
ENST00000378536.4|ENSG00000157933.9|OTTHUMG00000001407.3|OTTHUMT00000004070.1|SKI-001|SKI|5613|UTR5:1-72|CDS:73-2259|UTR3:2260-5613|	ENST00000378536	5613	5438.62	28.1574	19.6919	10.9488	15.7569
ENST00000378531.3|ENSG00000116151.9|OTTHUMG00000001402.4|OTTHUMT00000004055.1|MORN1-001|MORN1|1798|UTR5:1-174|CDS:175-1668|UTR3:1669-1798|	ENST00000378531	1798	1623.62	3.23857	1.92678	5.86041	4.31841
ENST00000378529.3|ENSG00000116151.9|OTTHUMG00000001402.4|OTTHUMT00000004056.1|MORN1-002|MORN1|1498|UTR5:1-174|CDS:175-1227|UTR3:1228-1498|	ENST00000378529	1498	1323.62	1.70331	2.13555	1.32929	4.07708
ENST00000378525.2|ENSG00000116151.9|OTTHUMG00000001402.4|OTTHUMT00000471010.1|MORN1-010|MORN1|1648|UTR5:1-138|CDS:139-609|UTR3:610-1648|	ENST00000378525	1648	1473.62	0.246453	1.81635	0.459638	0.390277
ENST00000449373.1|ENSG00000116151.9|OTTHUMG00000001402.4|OTTHUMT00000004058.2|MORN1-004|MORN1|626|CDS:1-558|UTR3:559-626|	ENST00000449373	626	451.71	0.91894	9.56865	1.46312	1.02055
ENST00000494279.2|ENSG00000116151.9|OTTHUMG00000001402.4|OTTHUMT00000004060.2|MORN1-006|MORN1|406|CDS:1-182|UTR3:183-406|	ENST00000494279	406	232.74	4.70597	3.19082	1.53463	0.402585
ENST00000600779.1|ENSG00000269753.1|-|-|AL589739.1-201|AL589739.1|462|CDS:1-462|	ENST00000600779	462	288.102	0	0	0.193023	0.098673
ENST00000378518.1|ENSG00000157916.14|OTTHUMG00000001403.4|OTTHUMT00000100284.1|RER1-004|RER1|522|UTR5:1-138|CDS:139-492|UTR3:493-522|	ENST00000378518	522	347.846	7.73215	8.84179	9.92728	3.85278
ENST00000605895.1|ENSG00000157916.14|OTTHUMG00000001403.4|OTTHUMT00000004061.2|RER1-001|RER1|3044|UTR5:1-133|CDS:134-724|UTR3:725-3044|	ENST00000605895	3044	2869.62	48.7752	40.2928	24.6424	38.0331
ENST00000378513.3|ENSG00000157916.14|OTTHUMG00000001403.4|-|RER1-201|RER1|1242|UTR5:1-126|CDS:127-480|UTR3:481-1242|	ENST00000378513	1242	1067.62	41.1771	79.0125	50.9182	23.7586
ENST00000306256.9|ENSG00000157916.14|OTTHUMG00000001403.4|OTTHUMT00000471016.1|RER1-008|RER1|695|UTR5:1-164|CDS:165-695|	ENST00000306256	695	520.686	7.10052	21.8706	13.0429	5.41154
ENST00000378512.1|ENSG00000157916.14|OTTHUMG00000001403.4|OTTHUMT00000004062.1|RER1-002|RER1|1404|UTR5:1-76|CDS:77-640|UTR3:641-1404|	ENST00000378512	1404	1229.62	3.19118	10.1438	2.57031	2.68903
ENST00000443438.1|ENSG00000157916.14|OTTHUMG00000001403.4|OTTHUMT00000100286.1|RER1-006|RER1|540|UTR5:1-65|CDS:66-540|	ENST00000443438	540	365.811	77.7224	109.085	75.9504	51.261
ENST00000488353.1|ENSG00000157916.14|OTTHUMG00000001403.4|OTTHUMT00000004063.2|RER1-003|RER1|2469|UTR5:1-1786|CDS:1787-2377|UTR3:2378-2469|	ENST00000488353	2469	2294.62	6.54905	4.21818	1.53022	5.1021
ENST00000288774.3|ENSG00000157911.5|OTTHUMG00000001637.3|OTTHUMT00000004638.2|PEX10-001|PEX10|2038|UTR5:1-28|CDS:29-1069|UTR3:1070-2038|	ENST00000288774	2038	1863.62	1.18108	3.49277	1.48392	2.5739
ENST00000447513.2|ENSG00000157911.5|OTTHUMG00000001637.3|OTTHUMT00000367454.1|PEX10-002|PEX10|1997|UTR5:1-69|CDS:70-1050|UTR3:1051-1997|	ENST00000447513	1997	1822.62	22.1212	25.1676	17.8594	26.395
ENST00000507596.1|ENSG00000157911.5|OTTHUMG00000001637.3|OTTHUMT00000367455.1|PEX10-003|PEX10|1941|UTR5:1-38|CDS:39-1013|UTR3:1014-1941|	ENST00000507596	1941	1766.62	0	0	0	0
ENST00000510434.1|ENSG00000157911.5|OTTHUMG00000001637.3|OTTHUMT00000367457.1|PEX10-005|PEX10|907|UTR5:1-33|CDS:34-663|UTR3:664-907|	ENST00000510434	907	732.654	0.630291	0.085834	0.59999	2.71331
ENST00000508384.1|ENSG00000157911.5|OTTHUMG00000001637.3|OTTHUMT00000367456.2|PEX10-004|PEX10|611|UTR5:1-521|CDS:522-611|	ENST00000508384	611	436.723	0	0.549764	0	1.0352
ENST00000502666.1|ENSG00000157911.5|OTTHUMG00000001637.3|OTTHUMT00000367460.2|PEX10-008|PEX10|653|CDS:1-78|UTR3:79-653|	ENST00000502666	653	478.697	0	0.109108	0.064648	0.131197
ENST00000514502.1|ENSG00000157911.5|OTTHUMG00000001637.3|OTTHUMT00000367458.1|PEX10-006|PEX10|548|UTR5:1-12|CDS:13-234|UTR3:235-548|	ENST00000514502	548	373.794	0.593247	0.124493	0	0.231216
ENST00000609981.1|ENSG00000149527.13|OTTHUMG00000000719.3|OTTHUMT00000472710.1|PLCH2-010|PLCH2|568|UTR5:1-235|CDS:236-568|	ENST00000609981	568	393.767	0.21184	0	0.070645	0.070963
ENST00000449969.1|ENSG00000149527.13|OTTHUMG00000000719.3|OTTHUMT00000001798.2|PLCH2-008|PLCH2|5450|UTR5:1-161|CDS:162-3551|UTR3:3552-5450|	ENST00000449969	5450	5275.62	0.077073	0.01439	0	0.044866
ENST00000419816.2|ENSG00000149527.13|OTTHUMG00000000719.3|OTTHUMT00000467514.1|PLCH2-009|PLCH2|4837|UTR5:1-274|CDS:275-4525|UTR3:4526-4837|	ENST00000419816	4837	4662.62	0	0	0	0
ENST00000378486.3|ENSG00000149527.13|OTTHUMG00000000719.3|-|PLCH2-202|PLCH2|4837|UTR5:1-274|CDS:275-4525|UTR3:4526-4837|	ENST00000378486	4837	4662.62	0.528054	0.062987	0	0
ENST00000378488.3|ENSG00000149527.13|OTTHUMG00000000719.3|-|PLCH2-203|PLCH2|4729|UTR5:1-274|CDS:275-4417|UTR3:4418-4729|	ENST00000378488	4729	4554.62	0	0	0.079457	0
ENST00000288766.5|ENSG00000149527.13|OTTHUMG00000000719.3|-|PLCH2-201|PLCH2|1909|UTR5:1-409|CDS:410-1909|	ENST00000288766	1909	1734.62	0.042357	0.024361	0	0
ENST00000278878.6|ENSG00000149527.13|OTTHUMG00000000719.3|OTTHUMT00000001792.2|PLCH2-002|PLCH2|3781|CDS:1-3718|UTR3:3719-3781|	ENST00000278878	3781	3606.62	0	0.10479	0	0.179337
ENST00000378466.3|ENSG00000157881.9|OTTHUMG00000000791.3|OTTHUMT00000002082.1|PANK4-001|PANK4|2649|UTR5:1-13|CDS:14-2335|UTR3:2336-2649|	ENST00000378466	2649	2474.62	21.9485	18.88	15.347	10.6532
ENST00000435556.3|ENSG00000157881.9|OTTHUMG00000000791.3|OTTHUMT00000366428.1|PANK4-008|PANK4|2524|UTR5:1-9|CDS:10-2214|UTR3:2215-2524|	ENST00000435556	2524	2349.62	0	0	0.108043	0
ENST00000505228.1|ENSG00000157881.9|OTTHUMG00000000791.3|OTTHUMT00000366429.1|PANK4-009|PANK4|1913|CDS:1-1421|UTR3:1422-1913|	ENST00000505228	1913	1738.62	0.205435	0.166729	0.22144	0
ENST00000502512.1|ENSG00000157881.9|OTTHUMG00000000791.3|OTTHUMT00000366432.1|PANK4-012|PANK4|706|CDS:1-411|UTR3:412-706|	ENST00000502512	706	531.684	3.72534	4.5128	2.90831	0.747758
ENST00000468002.2|ENSG00000157881.9|OTTHUMG00000000791.3|OTTHUMT00000002085.3|PANK4-004|PANK4|670|CDS:1-573|UTR3:574-670|	ENST00000468002	670	495.692	0	0	0	0.196637
ENST00000486396.1|ENSG00000157881.9|OTTHUMG00000000791.3|OTTHUMT00000002086.2|PANK4-005|PANK4|879|CDS:1-126|UTR3:127-879|	ENST00000486396	879	704.658	0.325994	0.139554	0	0.23572
ENST00000502770.1|ENSG00000157881.9|OTTHUMG00000000791.3|OTTHUMT00000366427.1|PANK4-007|PANK4|1041|UTR5:1-9|CDS:10-465|UTR3:466-1041|	ENST00000502770	1041	866.619	0.578953	0.783166	0.229292	0.347051
ENST00000378453.3|ENSG00000197921.5|OTTHUMG00000000793.1|OTTHUMT00000002102.1|HES5-001|HES5|1306|UTR5:1-81|CDS:82-582|UTR3:583-1306|	ENST00000378453	1306	1131.62	0	3.00226	0.073785	0.023937
ENST00000426449.1|ENSG00000157873.13|OTTHUMG00000000792.16|OTTHUMT00000002098.13|TNFRSF14-011|TNFRSF14|660|UTR5:1-109|CDS:110-660|	ENST00000426449	660	485.693	0.827763	0	0	9.87829
ENST00000434817.1|ENSG00000157873.13|OTTHUMG00000000792.16|OTTHUMT00000002095.2|TNFRSF14-008|TNFRSF14|834|UTR5:1-140|CDS:141-834|	ENST00000434817	834	659.664	0	0	0	4.0506
ENST00000435221.2|ENSG00000157873.13|OTTHUMG00000000792.16|OTTHUMT00000002094.4|TNFRSF14-007|TNFRSF14|1225|UTR5:1-531|CDS:532-1225|	ENST00000435221	1225	1050.62	0	0.103801	0	24.4417
ENST00000451778.1|ENSG00000157873.13|OTTHUMG00000000792.16|OTTHUMT00000002093.13|TNFRSF14-006|TNFRSF14|827|UTR5:1-133|CDS:134-827|	ENST00000451778	827	652.665	0	0	0	1.4407
ENST00000409119.1|ENSG00000157873.13|OTTHUMG00000000792.16|OTTHUMT00000002096.2|TNFRSF14-009|TNFRSF14|896|UTR5:1-120|CDS:121-702|UTR3:703-896|	ENST00000409119	896	721.656	0	0.505025	0.119209	14.6471
ENST00000355716.4|ENSG00000157873.13|OTTHUMG00000000792.16|OTTHUMT00000002088.1|TNFRSF14-001|TNFRSF14|1707|UTR5:1-299|CDS:300-1151|UTR3:1152-1707|	ENST00000355716	1707	1532.62	1.50992	3.29468	1.30594	54.107
ENST00000419916.2|ENSG00000157870.10|OTTHUMG00000000847.3|OTTHUMT00000002401.2|FAM213B-001|FAM213B|2749|UTR5:1-21|CDS:22-708|UTR3:709-2749|	ENST00000419916	2749	2574.62	3.55201	9.42904	1.10566	3.90734
ENST00000378424.4|ENSG00000157870.10|OTTHUMG00000000847.3|OTTHUMT00000002402.2|FAM213B-002|FAM213B|2765|UTR5:1-16|CDS:17-712|UTR3:713-2765|	ENST00000378424	2765	2590.62	0.264255	0.7301	0	0
ENST00000537325.1|ENSG00000157870.10|OTTHUMG00000000847.3|-|FAM213B-203|FAM213B|1096|CDS:1-576|UTR3:577-1096|	ENST00000537325	1096	921.619	0.308067	0.221872	0	0.49665
ENST00000378427.1|ENSG00000157870.10|OTTHUMG00000000847.3|OTTHUMT00000002403.2|FAM213B-003|FAM213B|2689|CDS:1-640|UTR3:641-2689|	ENST00000378427	2689	2514.62	10.6535	9.53739	9.07977	10.1979
ENST00000378425.5|ENSG00000157870.10|OTTHUMG00000000847.3|-|FAM213B-201|FAM213B|2709|UTR5:1-76|CDS:77-673|UTR3:674-2709|	ENST00000378425	2709	2534.62	7.53175	6.96504	4.21388	11.0024
ENST00000444521.2|ENSG00000157870.10|OTTHUMG00000000847.3|-|FAM213B-202|FAM213B|2758|UTR5:1-67|CDS:68-718|UTR3:719-2758|	ENST00000444521	2758	2583.62	1.58262	0.418546	1.71686	0
ENST00000465233.1|ENSG00000157870.10|OTTHUMG00000000847.3|OTTHUMT00000002411.2|FAM213B-011|FAM213B|589|CDS:1-589|	ENST00000465233	589	414.743	0.550589	0.413092	0.447626	1.60051
ENST00000498083.1|ENSG00000157870.10|OTTHUMG00000000847.3|OTTHUMT00000002410.2|FAM213B-010|FAM213B|464|CDS:1-464|	ENST00000498083	464	290.092	0.195681	0	0	0
ENST00000471840.1|ENSG00000142606.11|OTTHUMG00000000846.4|OTTHUMT00000002396.2|MMEL1-002|MMEL1|552|CDS:1-201|UTR3:202-552|	ENST00000471840	552	377.787	0	0	0	0
ENST00000288709.6|ENSG00000142606.11|OTTHUMG00000000846.4|-|MMEL1-201|MMEL1|2902|UTR5:1-241|CDS:242-2554|UTR3:2555-2902|	ENST00000288709	2902	2727.62	0.02795	0	0	0.721199
ENST00000378412.3|ENSG00000142606.11|OTTHUMG00000000846.4|OTTHUMT00000002395.2|MMEL1-001|MMEL1|2849|UTR5:1-162|CDS:163-2502|UTR3:2503-2849|	ENST00000378412	2849	2674.62	0	0.025004	0.070758	0
ENST00000502556.1|ENSG00000142606.11|OTTHUMG00000000846.4|OTTHUMT00000359554.1|MMEL1-006|MMEL1|1943|UTR5:1-10|CDS:11-1879|UTR3:1880-1943|	ENST00000502556	1943	1768.62	0	0	0	0
ENST00000504800.1|ENSG00000142606.11|OTTHUMG00000000846.4|OTTHUMT00000359555.2|MMEL1-007|MMEL1|2443|UTR5:1-10|CDS:11-1846|UTR3:1847-2443|	ENST00000504800	2443	2268.62	0	0	0	0
ENST00000401094.6|ENSG00000215912.7|OTTHUMG00000000539.7|OTTHUMT00000438565.2|TTC34-001|TTC34|2222|UTR5:1-428|CDS:429-1538|UTR3:1539-2222|	ENST00000401094	2222	2047.62	0.235058	0.415171	0.176724	0.320533
ENST00000401095.3|ENSG00000215912.7|OTTHUMG00000000539.7|-|TTC34-201|TTC34|1781|UTR5:1-80|CDS:81-1781|	ENST00000401095	1781	1606.62	0	0	0	0
ENST00000574621.2|ENSG00000215912.7|OTTHUMG00000000539.7|OTTHUMT00000001290.7|TTC34-003|TTC34|694|UTR5:1-124|CDS:125-694|	ENST00000574621	694	519.686	0	0	0	0
ENST00000378404.2|ENSG00000169717.5|OTTHUMG00000000562.1|OTTHUMT00000001331.1|ACTRT2-001|ACTRT2|1420|UTR5:1-205|CDS:206-1339|UTR3:1340-1420|	ENST00000378404	1420	1245.62	0	0	0	0
ENST00000511072.1|ENSG00000142611.12|OTTHUMG00000000581.9|OTTHUMT00000367522.1|PRDM16-007|PRDM16|4282|UTR5:1-92|CDS:93-3629|UTR3:3630-4282|	ENST00000511072	4282	4107.62	0	0.434381	0	2.39658
ENST00000378398.3|ENSG00000142611.12|OTTHUMG00000000581.9|-|PRDM16-201|PRDM16|8721|UTR5:1-82|CDS:83-3913|UTR3:3914-8721|	ENST00000378398	8721	8546.62	0	0	0	0
ENST00000441472.2|ENSG00000142611.12|OTTHUMG00000000581.9|-|PRDM16-202|PRDM16|8718|UTR5:1-82|CDS:83-3910|UTR3:3911-8718|	ENST00000441472	8718	8543.62	0	1.1271	0	3.00318
ENST00000442529.2|ENSG00000142611.12|OTTHUMG00000000581.9|-|PRDM16-203|PRDM16|8661|UTR5:1-82|CDS:83-3853|UTR3:3854-8661|	ENST00000442529	8661	8486.62	0	0	0	0.250103
ENST00000378391.2|ENSG00000142611.12|OTTHUMG00000000581.9|OTTHUMT00000001384.2|PRDM16-003|PRDM16|5447|UTR5:1-63|CDS:64-3837|UTR3:3838-5447|	ENST00000378391	5447	5272.62	0.013042	0	0	0
ENST00000514189.1|ENSG00000142611.12|OTTHUMG00000000581.9|OTTHUMT00000367523.1|PRDM16-008|PRDM16|4236|UTR5:1-49|CDS:50-3583|UTR3:3584-4236|	ENST00000514189	4236	4061.62	0	0	0	0
ENST00000270722.5|ENSG00000142611.12|OTTHUMG00000000581.9|OTTHUMT00000001382.3|PRDM16-001|PRDM16|8690|UTR5:1-49|CDS:50-3880|UTR3:3881-8690|	ENST00000270722	8690	8515.62	0	1.06823	0.022319	5.62256
ENST00000463591.1|ENSG00000142611.12|OTTHUMG00000000581.9|OTTHUMT00000001508.2|PRDM16-004|PRDM16|384|CDS:1-162|UTR3:163-384|	ENST00000463591	384	211.17	0	0.5698	0	0.425679
ENST00000509860.1|ENSG00000142611.12|OTTHUMG00000000581.9|OTTHUMT00000001383.3|PRDM16-002|PRDM16|3737|CDS:1-3255|UTR3:3256-3737|	ENST00000509860	3737	3562.62	0	0	0.071674	0
ENST00000378378.4|ENSG00000130762.10|OTTHUMG00000000625.3|OTTHUMT00000001515.1|ARHGEF16-001|ARHGEF16|3061|UTR5:1-405|CDS:406-2535|UTR3:2536-3061|	ENST00000378378	3061	2886.62	0.214395	11.0638	52.1956	21.6774
ENST00000378373.1|ENSG00000130762.10|OTTHUMG00000000625.3|OTTHUMT00000001516.2|ARHGEF16-002|ARHGEF16|2211|UTR5:1-419|CDS:420-1685|UTR3:1686-2211|	ENST00000378373	2211	2036.62	0	4.56297	6.34271	2.75108
ENST00000378371.2|ENSG00000130762.10|OTTHUMG00000000625.3|OTTHUMT00000001517.1|ARHGEF16-003|ARHGEF16|2219|UTR5:1-427|CDS:428-1693|UTR3:1694-2219|	ENST00000378371	2219	2044.62	0	1.28127	0	0
ENST00000445297.1|ENSG00000130762.10|OTTHUMG00000000625.3|OTTHUMT00000001519.2|ARHGEF16-005|ARHGEF16|836|UTR5:1-396|CDS:397-836|	ENST00000445297	836	661.664	0	0	0	0
ENST00000418137.1|ENSG00000130762.10|OTTHUMG00000000625.3|OTTHUMT00000324124.1|ARHGEF16-007|ARHGEF16|576|UTR5:1-34|CDS:35-576|	ENST00000418137	576	401.755	0	0	0	0.165627
ENST00000413250.2|ENSG00000130762.10|OTTHUMG00000000625.3|-|ARHGEF16-201|ARHGEF16|1504|UTR5:1-34|CDS:35-1276|UTR3:1277-1504|	ENST00000413250	1504	1329.62	0	0.777396	0.656767	0
ENST00000294599.4|ENSG00000162591.11|OTTHUMG00000000611.6|OTTHUMT00000001469.3|MEGF6-001|MEGF6|4501|UTR5:1-203|CDS:204-3893|UTR3:3894-4501|	ENST00000294599	4501	4326.62	10.7888	2.13488	12.903	0.975889
ENST00000356575.4|ENSG00000162591.11|OTTHUMG00000000611.6|OTTHUMT00000354866.1|MEGF6-007|MEGF6|5455|UTR5:1-227|CDS:228-4853|UTR3:4854-5455|	ENST00000356575	5455	5280.62	10.4282	2.59685	19.7713	1.67294
ENST00000485002.2|ENSG00000162591.11|OTTHUMG00000000611.6|OTTHUMT00000001546.4|MEGF6-002|MEGF6|4705|UTR5:1-9|CDS:10-3981|UTR3:3982-4705|	ENST00000485002	4705	4530.62	1.48542	0.316222	1.95504	0.077863
ENST00000491842.1|ENSG00000162591.11|OTTHUMG00000000611.6|OTTHUMT00000001549.2|MEGF6-005|MEGF6|743|CDS:1-743|	ENST00000491842	743	568.678	0.663178	0.18253	0	0.226563
ENST00000378344.2|ENSG00000158109.10|OTTHUMG00000000609.1|OTTHUMT00000001466.1|TPRG1L-001|TPRG1L|2414|UTR5:1-71|CDS:72-890|UTR3:891-2414|	ENST00000378344	2414	2239.62	34.148	15.5593	35.4685	33.9483
ENST00000344579.5|ENSG00000158109.10|OTTHUMG00000000609.1|OTTHUMT00000001467.1|TPRG1L-002|TPRG1L|2189|UTR5:1-23|CDS:24-665|UTR3:666-2189|	ENST00000344579	2189	2014.62	0	0.51728	0	0
ENST00000378322.3|ENSG00000116213.11|OTTHUMG00000000612.4|OTTHUMT00000001471.1|WRAP73-002|WRAP73|1998|UTR5:1-59|CDS:60-1367|UTR3:1368-1998|	ENST00000378322	1998	1823.62	6.02295	10.7377	4.36235	6.02865
ENST00000270708.7|ENSG00000116213.11|OTTHUMG00000000612.4|OTTHUMT00000001470.1|WRAP73-001|WRAP73|1665|UTR5:1-74|CDS:75-1457|UTR3:1458-1665|	ENST00000270708	1665	1490.62	14.5174	28.4063	24.9484	17.4198
ENST00000424367.1|ENSG00000116213.11|OTTHUMG00000000612.4|OTTHUMT00000001474.2|WRAP73-005|WRAP73|940|UTR5:1-27|CDS:28-940|	ENST00000424367	940	765.65	0.949607	6.32281	0.295015	4.34039
ENST00000465916.1|ENSG00000116213.11|OTTHUMG00000000612.4|OTTHUMT00000001473.2|WRAP73-004|WRAP73|779|UTR5:1-178|CDS:179-779|	ENST00000465916	779	604.672	0	0	0	0.248031
ENST00000419924.2|ENSG00000116213.11|OTTHUMG00000000612.4|OTTHUMT00000001475.3|WRAP73-006|WRAP73|603|UTR5:1-64|CDS:65-603|	ENST00000419924	603	428.728	0	0	0	0
ENST00000378295.4|ENSG00000078900.10|OTTHUMG00000000610.5|OTTHUMT00000001468.4|TP73-001|TP73|5188|UTR5:1-155|CDS:156-2066|UTR3:2067-5188|	ENST00000378295	5188	5013.62	0	9.68319	0	4.05288
ENST00000604074.1|ENSG00000078900.10|OTTHUMG00000000610.5|OTTHUMT00000469084.1|TP73-006|TP73|4806|UTR5:1-155|CDS:156-1367|UTR3:1368-4806|	ENST00000604074	4806	4631.62	0	0	0	0
ENST00000354437.4|ENSG00000078900.10|OTTHUMG00000000610.5|OTTHUMT00000009530.1|TP73-002|TP73|2140|UTR5:1-110|CDS:111-1610|UTR3:1611-2140|	ENST00000354437	2140	1965.62	0	0.734509	0	0.773676
ENST00000357733.3|ENSG00000078900.10|OTTHUMG00000000610.5|-|TP73-202|TP73|2602|UTR5:1-110|CDS:111-1778|UTR3:1779-2602|	ENST00000357733	2602	2427.62	0	0.742942	0	0
ENST00000346387.4|ENSG00000078900.10|OTTHUMG00000000610.5|-|TP73-201|TP73|2557|UTR5:1-110|CDS:111-1733|UTR3:1734-2557|	ENST00000346387	2557	2382.62	0	0	0.097334	0
ENST00000603362.1|ENSG00000078900.10|OTTHUMG00000000610.5|OTTHUMT00000469121.1|TP73-012|TP73|1668|CDS:1-1668|	ENST00000603362	1668	1493.62	0	0	0	0.284779
ENST00000604479.1|ENSG00000078900.10|OTTHUMG00000000610.5|OTTHUMT00000469122.1|TP73-013|TP73|1623|CDS:1-1623|	ENST00000604479	1623	1448.62	0	0	0	0
ENST00000378285.1|ENSG00000078900.10|OTTHUMG00000000610.5|OTTHUMT00000009532.1|TP73-004|TP73|2117|UTR5:1-234|CDS:235-1587|UTR3:1588-2117|	ENST00000378285	2117	1942.62	0	0	0	0
ENST00000378280.1|ENSG00000078900.10|OTTHUMG00000000610.5|OTTHUMT00000009533.1|TP73-005|TP73|2062|UTR5:1-234|CDS:235-1515|UTR3:1516-2062|	ENST00000378280	2062	1887.62	0	0.33904	0	0.199143
ENST00000378288.4|ENSG00000078900.10|OTTHUMG00000000610.5|OTTHUMT00000009531.1|TP73-003|TP73|5120|UTR5:1-234|CDS:235-1998|UTR3:1999-5120|	ENST00000378288	5120	4945.62	0.180752	0	0.031909	0
ENST00000378290.4|ENSG00000078900.10|OTTHUMG00000000610.5|OTTHUMT00000469088.1|TP73-007|TP73|1831|UTR5:1-121|CDS:122-1819|UTR3:1820-1831|	ENST00000378290	1831	1656.62	0	0	0	0
ENST00000294600.2|ENSG00000162592.4|OTTHUMG00000003504.3|OTTHUMT00000009740.1|CCDC27-001|CCDC27|2176|UTR5:1-84|CDS:85-2055|UTR3:2056-2176|	ENST00000294600	2176	2001.62	0	0.212351	0	0.040309
ENST00000462521.2|ENSG00000162592.4|OTTHUMG00000003504.3|OTTHUMT00000009741.3|CCDC27-002|CCDC27|2252|UTR5:1-37|CDS:38-646|UTR3:647-2252|	ENST00000462521	2252	2077.62	0	0	0	0
ENST00000444870.2|ENSG00000235169.3|OTTHUMG00000003505.2|OTTHUMT00000009742.2|SMIM1-001|SMIM1|546|UTR5:1-248|CDS:249-485|UTR3:486-546|	ENST00000444870	546	371.798	0.748414	27.2705	20.8314	1.79795
ENST00000452264.1|ENSG00000235169.3|OTTHUMG00000003505.2|OTTHUMT00000009743.2|SMIM1-002|SMIM1|447|UTR5:1-432|CDS:433-447|	ENST00000452264	447	273.219	0	1.22271	0.265047	0
ENST00000561886.1|ENSG00000235169.3|OTTHUMG00000003505.2|OTTHUMT00000431890.1|SMIM1-003|SMIM1|491|UTR5:1-194|CDS:195-308|UTR3:309-491|	ENST00000561886	491	316.949	0.206849	7.45861	2.36485	0.458679
ENST00000378251.1|ENSG00000130764.5|OTTHUMG00000003506.2|OTTHUMT00000009744.1|LRRC47-001|LRRC47|2648|UTR5:1-28|CDS:29-1780|UTR3:1781-2648|	ENST00000378251	2648	2473.62	38.3866	64.7506	35.6196	60.4834
ENST00000479239.1|ENSG00000130764.5|OTTHUMG00000003506.2|OTTHUMT00000009746.2|LRRC47-003|LRRC47|434|CDS:1-152|UTR3:153-434|	ENST00000479239	434	260.34	0.402844	1.01686	0.635815	0.899718
ENST00000378230.3|ENSG00000116198.8|OTTHUMG00000003507.4|OTTHUMT00000009747.3|CEP104-001|CEP104|6424|UTR5:1-325|CDS:326-3103|UTR3:3104-6424|	ENST00000378230	6424	6249.62	11.0623	10.8707	8.00968	16.985
ENST00000438539.1|ENSG00000116198.8|OTTHUMG00000003507.4|OTTHUMT00000009814.1|CEP104-007|CEP104|683|CDS:1-572|UTR3:573-683|	ENST00000438539	683	508.69	4.89907	6.4975	2.68779	4.60611
ENST00000461667.1|ENSG00000116198.8|OTTHUMG00000003507.4|OTTHUMT00000009815.2|CEP104-008|CEP104|926|CDS:1-558|UTR3:559-926|	ENST00000461667	926	751.65	0.352628	2.64479	0.619231	0.327469
ENST00000443466.1|ENSG00000116198.8|OTTHUMG00000003507.4|OTTHUMT00000009812.1|CEP104-005|CEP104|430|CDS:1-430|	ENST00000443466	430	256.388	2.25191	1.06733	1.32098	1.81645
ENST00000428079.1|ENSG00000116198.8|OTTHUMG00000003507.4|OTTHUMT00000009750.1|CEP104-004|CEP104|918|UTR5:1-320|CDS:321-918|	ENST00000428079	918	743.652	0.762009	0.140063	0	0
ENST00000378223.3|ENSG00000116198.8|OTTHUMG00000003507.4|OTTHUMT00000009748.1|CEP104-002|CEP104|1121|UTR5:1-340|CDS:341-1075|UTR3:1076-1121|	ENST00000378223	1121	946.619	2.41969	1.7504	0.65672	0.569745
ENST00000378209.3|ENSG00000169598.11|OTTHUMG00000003525.6|OTTHUMT00000009821.2|DFFB-001|DFFB|3028|UTR5:1-323|CDS:324-1340|UTR3:1341-3028|	ENST00000378209	3028	2853.62	4.68677	2.02403	1.86027	2.99729
ENST00000491998.1|ENSG00000169598.11|OTTHUMG00000003525.6|OTTHUMT00000009869.4|DFFB-005|DFFB|3152|UTR5:1-323|CDS:324-1136|UTR3:1137-3152|	ENST00000491998	3152	2977.62	0.319591	0.064341	0.14076	0.052746
ENST00000338895.3|ENSG00000169598.11|OTTHUMG00000003525.6|-|DFFB-201|DFFB|1136|UTR5:1-323|CDS:324-1136|	ENST00000338895	1136	961.619	0	0	0	0
ENST00000378212.2|ENSG00000169598.11|OTTHUMG00000003525.6|-|DFFB-203|DFFB|674|UTR5:1-323|CDS:324-674|	ENST00000378212	674	499.691	0	0	0	0
ENST00000341385.3|ENSG00000169598.11|OTTHUMG00000003525.6|-|DFFB-202|DFFB|635|UTR5:1-323|CDS:324-635|	ENST00000341385	635	460.706	0	0	0	0
ENST00000468793.1|ENSG00000169598.11|OTTHUMG00000003525.6|OTTHUMT00000009822.2|DFFB-002|DFFB|2986|UTR5:1-144|CDS:145-492|UTR3:493-2986|	ENST00000468793	2986	2811.62	0.666981	0.619519	0.852829	0.876888
ENST00000477548.1|ENSG00000169598.11|OTTHUMG00000003525.6|OTTHUMT00000009823.3|DFFB-003|DFFB|2923|UTR5:1-131|CDS:132-443|UTR3:444-2923|	ENST00000477548	2923	2748.62	0	0	0	0
ENST00000339350.3|ENSG00000169598.11|OTTHUMG00000003525.6|OTTHUMT00000009824.3|DFFB-004|DFFB|3005|UTR5:1-131|CDS:132-482|UTR3:483-3005|	ENST00000339350	3005	2830.62	0	0.280367	0.369562	0.644025
ENST00000378206.1|ENSG00000169598.11|OTTHUMG00000003525.6|OTTHUMT00000009910.2|DFFB-007|DFFB|2842|UTR5:1-87|CDS:88-330|UTR3:331-2842|	ENST00000378206	2842	2667.62	0.598983	0	0	0
ENST00000475969.1|ENSG00000169598.11|OTTHUMG00000003525.6|OTTHUMT00000009870.2|DFFB-006|DFFB|2731|UTR5:1-4|CDS:5-352|UTR3:353-2731|	ENST00000475969	2731	2556.62	0	3.88203	1.24513	0.845683
ENST00000461150.1|ENSG00000169598.11|OTTHUMG00000003525.6|OTTHUMT00000009912.2|DFFB-009|DFFB|686|CDS:1-235|UTR3:236-686|	ENST00000461150	686	511.689	0.129492	0.475083	0.40435	0.321639
ENST00000361605.3|ENSG00000198912.6|OTTHUMG00000003739.1|OTTHUMT00000010539.1|C1orf174-001|C1orf174|1666|UTR5:1-99|CDS:100-831|UTR3:832-1666|	ENST00000361605	1666	1491.62	29.7464	33.446	22.7901	52.2409
ENST00000378190.3|ENSG00000196581.6|OTTHUMG00000000645.6|OTTHUMT00000001543.4|AJAP1-002|AJAP1|2383|UTR5:1-694|CDS:695-1930|UTR3:1931-2383|	ENST00000378190	2383	2208.62	0.274251	0.312821	0	0
ENST00000378191.4|ENSG00000196581.6|OTTHUMG00000000645.6|OTTHUMT00000001542.3|AJAP1-001|AJAP1|11666|UTR5:1-381|CDS:382-1617|UTR3:1618-11666|	ENST00000378191	11666	11477.6	0.076036	0.066842	0	0
ENST00000489180.2|ENSG00000131697.13|OTTHUMG00000000701.6|OTTHUMT00000001716.4|NPHP4-002|NPHP4|5548|UTR5:1-268|CDS:269-3004|UTR3:3005-5548|	ENST00000489180	5548	5373.62	1.1783	0.549053	0.72281	0.534194
ENST00000378156.4|ENSG00000131697.13|OTTHUMG00000000701.6|OTTHUMT00000001715.2|NPHP4-001|NPHP4|4994|UTR5:1-266|CDS:267-4547|UTR3:4548-4994|	ENST00000378156	4994	4819.62	8.50833	7.10843	5.81439	4.78964
ENST00000378169.3|ENSG00000131697.13|OTTHUMG00000000701.6|OTTHUMT00000367612.1|NPHP4-011|NPHP4|4213|UTR5:1-242|CDS:243-1031|UTR3:1032-4213|	ENST00000378169	4213	4038.62	1.36721	0.161174	0.135224	0.176692
ENST00000466897.1|ENSG00000131697.13|OTTHUMG00000000701.6|OTTHUMT00000001719.3|NPHP4-005|NPHP4|1192|CDS:1-415|UTR3:416-1192|	ENST00000466897	1192	1017.62	0.120236	0.14194	0.033142	0.027201
ENST00000378111.1|ENSG00000069424.10|OTTHUMG00000000795.6|OTTHUMT00000002116.1|KCNAB2-003|KCNAB2|822|UTR5:1-143|CDS:144-665|UTR3:666-822|	ENST00000378111	822	647.666	0.35587	0.078037	0	0.160316
ENST00000378097.1|ENSG00000069424.10|OTTHUMG00000000795.6|OTTHUMT00000002119.3|KCNAB2-001|KCNAB2|4201|UTR5:1-478|CDS:479-1582|UTR3:1583-4201|	ENST00000378097	4201	4026.62	14.9593	3.72392	5.64021	23.6721
ENST00000378092.1|ENSG00000069424.10|OTTHUMG00000000795.6|OTTHUMT00000002115.1|KCNAB2-002|KCNAB2|1202|UTR5:1-140|CDS:141-1202|	ENST00000378092	1202	1027.62	8.77913	0.871875	0	0.238796
ENST00000445501.1|ENSG00000069424.10|OTTHUMG00000000795.6|OTTHUMT00000002192.1|KCNAB2-009|KCNAB2|486|UTR5:1-331|CDS:332-486|	ENST00000445501	486	311.98	1.36144	1.00004	0.83682	0.74437
ENST00000389632.4|ENSG00000069424.10|OTTHUMG00000000795.6|OTTHUMT00000002193.1|KCNAB2-010|KCNAB2|959|UTR5:1-198|CDS:199-959|	ENST00000389632	959	784.65	0	0	0	4.80723
ENST00000428161.1|ENSG00000069424.10|OTTHUMG00000000795.6|OTTHUMT00000002120.1|KCNAB2-007|KCNAB2|961|UTR5:1-198|CDS:199-961|	ENST00000428161	961	786.65	0.189471	0.138202	3.20052	11.26
ENST00000602612.1|ENSG00000069424.10|OTTHUMG00000000795.6|OTTHUMT00000467525.1|KCNAB2-015|KCNAB2|2396|UTR5:1-178|CDS:179-1366|UTR3:1367-2396|	ENST00000602612	2396	2221.62	0.771425	0.073419	0.154429	0.616019
ENST00000378087.3|ENSG00000069424.10|OTTHUMG00000000795.6|-|KCNAB2-203|KCNAB2|700|UTR5:1-178|CDS:179-700|	ENST00000378087	700	525.685	0	0.050545	0	0.139547
ENST00000341524.1|ENSG00000069424.10|OTTHUMG00000000795.6|OTTHUMT00000002114.3|KCNAB2-201|KCNAB2|3171|UTR5:1-178|CDS:179-1282|UTR3:1283-3171|	ENST00000341524	3171	2996.62	0	0	0	0
ENST00000352527.1|ENSG00000069424.10|OTTHUMG00000000795.6|OTTHUMT00000002115.1|KCNAB2-202|KCNAB2|3129|UTR5:1-178|CDS:179-1240|UTR3:1241-3129|	ENST00000352527	3129	2954.62	3.91952	0	1.07588	12.9197
ENST00000435937.1|ENSG00000069424.10|OTTHUMG00000000795.6|OTTHUMT00000002121.1|KCNAB2-008|KCNAB2|500|UTR5:1-215|CDS:216-500|	ENST00000435937	500	325.914	0	0	0	0.128676
ENST00000164247.1|ENSG00000069424.10|OTTHUMG00000000795.6|OTTHUMT00000002114.3|KCNAB2-006|KCNAB2|4273|UTR5:1-564|CDS:565-1668|UTR3:1669-4273|	ENST00000164247	4273	4098.62	0	0	0	0.569595
ENST00000472700.2|ENSG00000069424.10|OTTHUMG00000000795.6|OTTHUMT00000002822.2|KCNAB2-013|KCNAB2|536|CDS:1-488|UTR3:489-536|	ENST00000472700	536	361.817	0.232258	0	0.213214	0.089924
ENST00000378083.3|ENSG00000069424.10|OTTHUMG00000000795.6|OTTHUMT00000467526.1|KCNAB2-016|KCNAB2|4142|UTR5:1-289|CDS:290-1537|UTR3:1538-4142|	ENST00000378083	4142	3967.62	0.536842	0	0.437524	0.130888
ENST00000458166.2|ENSG00000069424.10|OTTHUMG00000000795.6|-|KCNAB2-204|KCNAB2|1336|UTR5:1-152|CDS:153-1055|UTR3:1056-1336|	ENST00000458166	1336	1161.62	0.657096	0	0	0
ENST00000462676.2|ENSG00000069424.10|OTTHUMG00000000795.6|OTTHUMT00000002821.2|KCNAB2-012|KCNAB2|683|CDS:1-369|UTR3:370-683|	ENST00000462676	683	508.69	0.202768	0.059488	0.364006	0.054342
ENST00000594544.1|ENSG00000268332.1|-|-|AL035406.1-201|AL035406.1|81|CDS:1-81|	ENST00000594544	81	3.508	0	0	0	0
ENST00000262450.3|ENSG00000116254.13|OTTHUMG00000000952.6|OTTHUMT00000002823.2|CHD5-001|CHD5|9646|UTR5:1-100|CDS:101-5965|UTR3:5966-9646|	ENST00000262450	9646	9471.62	0	16.0196	0	1.99706
ENST00000378021.1|ENSG00000116254.13|OTTHUMG00000000952.6|-|CHD5-201|CHD5|9531|UTR5:1-3529|CDS:3530-5956|UTR3:5957-9531|	ENST00000378021	9531	9356.62	0.032501	1.06014	0	0
ENST00000475121.1|ENSG00000116254.13|OTTHUMG00000000952.6|OTTHUMT00000002825.2|CHD5-003|CHD5|558|CDS:1-271|UTR3:272-558|	ENST00000475121	558	383.776	0	0	0	0
ENST00000462991.1|ENSG00000116254.13|OTTHUMG00000000952.6|OTTHUMT00000002826.4|CHD5-004|CHD5|4396|CDS:1-3181|UTR3:3182-4396|	ENST00000462991	4396	4221.62	0	0.202153	0	0.128321
ENST00000377999.1|ENSG00000116254.13|OTTHUMG00000000952.6|OTTHUMT00000002827.2|CHD5-005|CHD5|3044|CDS:1-333|UTR3:334-3044|	ENST00000377999	3044	2869.62	0.061768	1.14415	0.0097	0.115047
ENST00000496404.1|ENSG00000116254.13|OTTHUMG00000000952.6|OTTHUMT00000002824.4|CHD5-002|CHD5|4966|CDS:1-3678|UTR3:3679-4966|	ENST00000496404	4966	4791.62	0	0	0.00581	0
ENST00000491020.1|ENSG00000116254.13|OTTHUMG00000000952.6|OTTHUMT00000002828.2|CHD5-006|CHD5|646|CDS:1-382|UTR3:383-646|	ENST00000491020	646	471.703	0	0.777684	0	0
ENST00000484532.1|ENSG00000116251.5|OTTHUMG00000000953.4|OTTHUMT00000003213.2|RPL22-004|RPL22|449|UTR5:1-88|CDS:89-250|UTR3:251-449|	ENST00000484532	449	275.201	4.48916	3.52424	3.74615	3.22578
ENST00000234875.4|ENSG00000116251.5|OTTHUMG00000000953.4|OTTHUMT00000002830.1|RPL22-001|RPL22|2078|UTR5:1-39|CDS:40-426|UTR3:427-2078|	ENST00000234875	2078	1903.62	314.43	223.418	407.267	247.504
ENST00000497965.1|ENSG00000116251.5|OTTHUMG00000000953.4|OTTHUMT00000002831.2|RPL22-002|RPL22|786|UTR5:1-441|CDS:442-729|UTR3:730-786|	ENST00000497965	786	611.671	175.936	249.105	313.437	222.755
ENST00000471204.1|ENSG00000116251.5|OTTHUMG00000000953.4|OTTHUMT00000003678.2|RPL22-007|RPL22|524|UTR5:1-256|CDS:257-524|	ENST00000471204	524	349.839	494.735	487.855	848.926	604.543
ENST00000465387.1|ENSG00000116251.5|OTTHUMG00000000953.4|OTTHUMT00000003214.2|RPL22-005|RPL22|508|UTR5:1-271|CDS:272-508|	ENST00000465387	508	333.884	27.8289	46.0106	19.7547	20.7809
ENST00000462296.1|ENSG00000116251.5|OTTHUMG00000000953.4|OTTHUMT00000003679.2|RPL22-008|RPL22|600|UTR5:1-454|CDS:455-600|	ENST00000462296	600	425.732	0	0.239972	0.340146	0.096637
ENST00000465335.1|ENSG00000116251.5|OTTHUMG00000000953.4|OTTHUMT00000003677.2|RPL22-006|RPL22|806|UTR5:1-663|CDS:664-806|	ENST00000465335	806	631.668	1.02653	0.412607	2.43421	0.312791
ENST00000377948.2|ENSG00000158286.8|OTTHUMG00000001089.4|-|RNF207-201|RNF207|3796|UTR5:1-855|CDS:856-1290|UTR3:1291-3796|	ENST00000377948	3796	3621.62	1.20232	9.80261	2.36671	2.3504
ENST00000377939.4|ENSG00000158286.8|OTTHUMG00000001089.4|OTTHUMT00000003669.2|RNF207-001|RNF207|3924|UTR5:1-127|CDS:128-2032|UTR3:2033-3924|	ENST00000377939	3924	3749.62	2.8072	24.9647	3.1813	6.02451
ENST00000343813.5|ENSG00000116237.11|OTTHUMG00000001254.2|OTTHUMT00000003681.1|ICMT-001|ICMT|4771|UTR5:1-29|CDS:30-884|UTR3:885-4771|	ENST00000343813	4771	4596.62	36.9789	31.0119	23.0393	18.0275
ENST00000489498.1|ENSG00000116237.11|OTTHUMG00000001254.2|OTTHUMT00000003682.2|ICMT-002|ICMT|2612|UTR5:1-61|CDS:62-412|UTR3:413-2612|	ENST00000489498	2612	2437.62	20.5697	38.0464	14.5626	11.2468
ENST00000474756.1|ENSG00000116237.11|OTTHUMG00000001254.2|OTTHUMT00000003685.2|ICMT-006|ICMT|1227|UTR5:1-61|CDS:62-346|UTR3:347-1227|	ENST00000474756	1227	1052.62	3.65281	0.758649	3.83302	2.22385
ENST00000362035.3|ENSG00000116237.11|OTTHUMG00000001254.2|-|ICMT-201|ICMT|380|UTR5:1-29|CDS:30-380|	ENST00000362035	380	207.268	0	0	0	0
ENST00000377898.3|ENSG00000173673.7|OTTHUMG00000001271.3|OTTHUMT00000003716.3|HES3-002|HES3|697|UTR5:1-65|CDS:66-626|UTR3:627-697|	ENST00000377898	697	522.685	0	0	0	0
ENST00000377893.2|ENSG00000158292.6|OTTHUMG00000001272.2|OTTHUMT00000003717.2|GPR153-001|GPR153|4082|UTR5:1-260|CDS:261-2090|UTR3:2091-4082|	ENST00000377893	4082	3907.62	9.86334	13.4565	41.0625	1.59644
ENST00000608083.1|ENSG00000097021.15|OTTHUMG00000001295.7|OTTHUMT00000473098.1|ACOT7-009|ACOT7|1403|UTR5:1-58|CDS:59-1075|UTR3:1076-1403|	ENST00000608083	1403	1228.62	115.687	211.139	61.8197	14.5921
ENST00000377842.3|ENSG00000097021.15|OTTHUMG00000001295.7|OTTHUMT00000003777.2|ACOT7-005|ACOT7|1813|UTR5:1-499|CDS:500-1489|UTR3:1490-1813|	ENST00000377842	1813	1638.62	0.046165	0.043069	0	0.271094
ENST00000377845.3|ENSG00000097021.15|OTTHUMG00000001295.7|OTTHUMT00000003776.1|ACOT7-004|ACOT7|1432|UTR5:1-55|CDS:56-1108|UTR3:1109-1432|	ENST00000377845	1432	1257.62	0	0	0	99.3958
ENST00000377855.2|ENSG00000097021.15|OTTHUMG00000001295.7|OTTHUMT00000003773.1|ACOT7-001|ACOT7|1614|UTR5:1-147|CDS:148-1290|UTR3:1291-1614|	ENST00000377855	1614	1439.62	0.070243	90.924	1.88098	0.063302
ENST00000377860.4|ENSG00000097021.15|OTTHUMG00000001295.7|OTTHUMT00000003774.4|ACOT7-002|ACOT7|1472|UTR5:1-58|CDS:59-910|UTR3:911-1472|	ENST00000377860	1472	1297.62	0.064016	0	0.070541	0
ENST00000418124.1|ENSG00000097021.15|OTTHUMG00000001295.7|OTTHUMT00000003775.4|ACOT7-003|ACOT7|1564|UTR5:1-58|CDS:59-799|UTR3:800-1564|	ENST00000418124	1564	1389.62	0.080692	0.239635	0	0.127518
ENST00000361521.4|ENSG00000097021.15|OTTHUMG00000001295.7|OTTHUMT00000003778.2|ACOT7-006|ACOT7|2429|UTR5:1-992|CDS:993-2105|UTR3:2106-2429|	ENST00000361521	2429	2254.62	5.88199	6.69629	2.56357	3.42201
ENST00000545482.1|ENSG00000097021.15|OTTHUMG00000001295.7|-|ACOT7-202|ACOT7|1294|UTR5:1-172|CDS:173-970|UTR3:971-1294|	ENST00000545482	1294	1119.62	0	0	0	0
ENST00000473466.1|ENSG00000097021.15|OTTHUMG00000001295.7|OTTHUMT00000003780.2|ACOT7-008|ACOT7|868|UTR5:1-29|CDS:30-868|	ENST00000473466	868	693.659	0	0.207018	0	0
ENST00000541130.1|ENSG00000097021.15|OTTHUMG00000001295.7|-|ACOT7-201|ACOT7|1474|UTR5:1-54|CDS:55-726|UTR3:727-1474|	ENST00000541130	1474	1299.62	0.752436	0.724004	0.661407	0.755423
ENST00000377837.1|ENSG00000069812.7|OTTHUMG00000000752.2|OTTHUMT00000001882.1|HES2-002|HES2|1222|UTR5:1-216|CDS:217-447|UTR3:448-1222|	ENST00000377837	1222	1025.62	0.738694	0.969342	1.29033	0.928407
ENST00000377836.4|ENSG00000069812.7|OTTHUMG00000000752.2|OTTHUMT00000001883.1|HES2-003|HES2|507|UTR5:1-83|CDS:84-314|UTR3:315-507|	ENST00000377836	507	332.887	0	0	12.0749	0
ENST00000377834.4|ENSG00000069812.7|OTTHUMG00000000752.2|OTTHUMT00000001881.1|HES2-001|HES2|4262|UTR5:1-99|CDS:100-621|UTR3:622-4262|	ENST00000377834	4262	4087.62	0.408739	1.38589	6.57566	1.05868
ENST00000487437.1|ENSG00000069812.7|OTTHUMG00000000752.2|OTTHUMT00000001884.2|HES2-004|HES2|968|UTR5:1-87|CDS:88-321|UTR3:322-968|	ENST00000487437	968	793.648	0	0	0.072766	0
ENST00000489730.1|ENSG00000069812.7|OTTHUMG00000000752.2|OTTHUMT00000001885.2|HES2-005|HES2|730|UTR5:1-97|CDS:98-346|UTR3:347-730|	ENST00000489730	730	555.68	0	0.080024	1.01846	0.14015
ENST00000377828.1|ENSG00000187017.10|OTTHUMG00000000753.5|OTTHUMT00000001887.3|ESPN-001|ESPN|3531|UTR5:1-168|CDS:169-2733|UTR3:2734-3531|	ENST00000377828	3531	3356.62	0	0.581466	8.50721	0.542034
ENST00000418286.1|ENSG00000187017.10|OTTHUMG00000000753.5|OTTHUMT00000001929.2|ESPN-002|ESPN|641|CDS:1-641|	ENST00000418286	641	466.704	0	0.621736	9.10647	1.77044
ENST00000461727.1|ENSG00000187017.10|OTTHUMG00000000753.5|OTTHUMT00000099350.2|ESPN-009|ESPN|1869|UTR5:1-219|CDS:220-1086|UTR3:1087-1869|	ENST00000461727	1869	1694.62	0	0.377499	3.14009	0.083201
ENST00000478323.1|ENSG00000187017.10|OTTHUMG00000000753.5|OTTHUMT00000001931.2|ESPN-005|ESPN|270|UTR5:1-186|CDS:187-270|	ENST00000478323	270	104.253	0.329794	0	2.26106	0
ENST00000416731.1|ENSG00000187017.10|OTTHUMG00000000753.5|-|ESPN-201|ESPN|1665|CDS:1-867|UTR3:868-1665|	ENST00000416731	1665	1490.62	0.138393	0	2.50091	4.48221
ENST00000434576.1|ENSG00000187017.10|OTTHUMG00000000753.5|OTTHUMT00000002257.1|ESPN-007|ESPN|750|CDS:1-565|UTR3:566-750|	ENST00000434576	750	575.678	0	0.821501	0.351002	1.71439
ENST00000485036.1|ENSG00000215788.5|OTTHUMG00000000831.6|OTTHUMT00000002260.4|TNFRSF25-002|TNFRSF25|1726|UTR5:1-68|CDS:69-902|UTR3:903-1726|	ENST00000485036	1726	1551.62	2.36894	1.8457	2.01655	11.5547
ENST00000480393.1|ENSG00000215788.5|OTTHUMG00000000831.6|OTTHUMT00000002261.3|TNFRSF25-003|TNFRSF25|1706|UTR5:1-68|CDS:69-830|UTR3:831-1706|	ENST00000480393	1706	1531.62	1.30623	0.170231	0.638876	0
ENST00000377782.3|ENSG00000215788.5|OTTHUMG00000000831.6|OTTHUMT00000002262.1|TNFRSF25-004|TNFRSF25|1632|UTR5:1-68|CDS:69-1349|UTR3:1350-1632|	ENST00000377782	1632	1457.62	0.141547	0	0	0
ENST00000356876.3|ENSG00000215788.5|OTTHUMG00000000831.6|OTTHUMT00000002259.1|TNFRSF25-001|TNFRSF25|1625|UTR5:1-88|CDS:89-1342|UTR3:1343-1625|	ENST00000356876	1625	1450.62	2.2879	1.59718	1.3215	7.04346
ENST00000351959.5|ENSG00000215788.5|OTTHUMG00000000831.6|OTTHUMT00000366679.1|TNFRSF25-013|TNFRSF25|1441|UTR5:1-68|CDS:69-1211|UTR3:1212-1441|	ENST00000351959	1441	1266.62	0	0	0	0
ENST00000414040.2|ENSG00000215788.5|OTTHUMG00000000831.6|OTTHUMT00000002267.2|TNFRSF25-009|TNFRSF25|1198|CDS:1-657|UTR3:658-1198|	ENST00000414040	1198	1023.62	0.987874	0.372728	0.377938	3.55021
ENST00000351748.3|ENSG00000215788.5|OTTHUMG00000000831.6|OTTHUMT00000366681.1|TNFRSF25-015|TNFRSF25|705|CDS:1-705|	ENST00000351748	705	530.684	0	0	0	0
ENST00000348333.3|ENSG00000215788.5|OTTHUMG00000000831.6|OTTHUMT00000366682.1|TNFRSF25-016|TNFRSF25|1119|CDS:1-1119|	ENST00000348333	1119	944.619	0	0	0	0
ENST00000502588.1|ENSG00000215788.5|OTTHUMG00000000831.6|OTTHUMT00000366683.1|TNFRSF25-017|TNFRSF25|952|CDS:1-411|UTR3:412-952|	ENST00000502588	952	777.65	0	0	0	0
ENST00000502730.1|ENSG00000215788.5|OTTHUMG00000000831.6|OTTHUMT00000366684.1|TNFRSF25-018|TNFRSF25|838|CDS:1-381|UTR3:382-838|	ENST00000502730	838	663.664	0	0	0.436838	0
ENST00000510563.1|ENSG00000215788.5|OTTHUMG00000000831.6|OTTHUMT00000366685.1|TNFRSF25-019|TNFRSF25|1087|CDS:1-546|UTR3:547-1087|	ENST00000510563	1087	912.619	0	0.104354	0.07762	0.279679
ENST00000481401.1|ENSG00000215788.5|OTTHUMG00000000831.6|OTTHUMT00000099349.2|TNFRSF25-012|TNFRSF25|764|UTR5:1-628|CDS:629-764|	ENST00000481401	764	589.676	1.39717	0.38195	0.813319	5.29531
ENST00000377748.1|ENSG00000171680.16|OTTHUMG00000000905.3|OTTHUMT00000002630.1|PLEKHG5-001|PLEKHG5|5221|UTR5:1-498|CDS:499-3750|UTR3:3751-5221|	ENST00000377748	5221	5046.62	0	0.110609	0	0
ENST00000340850.5|ENSG00000171680.16|OTTHUMG00000000905.3|OTTHUMT00000002634.1|PLEKHG5-201|PLEKHG5|4715|UTR5:1-223|CDS:224-3244|UTR3:3245-4715|	ENST00000340850	4715	4540.62	1.32239	2.1097	2.53105	13.1221
ENST00000400913.1|ENSG00000171680.16|OTTHUMG00000000905.3|OTTHUMT00000002634.1|PLEKHG5-203|PLEKHG5|4698|UTR5:1-206|CDS:207-3227|UTR3:3228-4698|	ENST00000400913	4698	4523.62	3.7614	0	0	2.47887
ENST00000377725.1|ENSG00000171680.16|OTTHUMG00000000905.3|OTTHUMT00000002635.2|PLEKHG5-006|PLEKHG5|3475|UTR5:1-213|CDS:214-3006|UTR3:3007-3475|	ENST00000377725	3475	3300.62	0	0.065805	0	0
ENST00000377728.3|ENSG00000171680.16|OTTHUMG00000000905.3|OTTHUMT00000002634.1|PLEKHG5-005|PLEKHG5|3613|UTR5:1-151|CDS:152-3172|UTR3:3173-3613|	ENST00000377728	3613	3438.62	0	0	2.89062	0
ENST00000377732.1|ENSG00000171680.16|OTTHUMG00000000905.3|OTTHUMT00000002633.1|PLEKHG5-004|PLEKHG5|3753|UTR5:1-180|CDS:181-3312|UTR3:3313-3753|	ENST00000377732	3753	3578.62	0.370251	1.70778	0	0.410365
ENST00000400915.3|ENSG00000171680.16|OTTHUMG00000000905.3|OTTHUMT00000002631.1|PLEKHG5-002|PLEKHG5|3697|UTR5:1-67|CDS:68-3256|UTR3:3257-3697|	ENST00000400915	3697	3522.62	3.32243	2.38303	0.790062	0
ENST00000377740.3|ENSG00000171680.16|OTTHUMG00000000905.3|OTTHUMT00000002632.1|PLEKHG5-003|PLEKHG5|3550|UTR5:1-550|CDS:551-3109|UTR3:3110-3550|	ENST00000377740	3550	3375.62	0.029333	0	0.017498	0.097968
ENST00000535355.1|ENSG00000171680.16|OTTHUMG00000000905.3|-|PLEKHG5-204|PLEKHG5|3694|UTR5:1-26|CDS:27-3254|UTR3:3255-3694|	ENST00000535355	3694	3519.62	0.594756	0	0	0.427827
ENST00000377737.2|ENSG00000171680.16|OTTHUMG00000000905.3|-|PLEKHG5-202|PLEKHG5|4190|UTR5:1-729|CDS:730-3750|UTR3:3751-4190|	ENST00000377737	4190	4015.62	0	0	0	0
ENST00000537245.1|ENSG00000171680.16|OTTHUMG00000000905.3|-|PLEKHG5-205|PLEKHG5|3381|UTR5:1-65|CDS:66-3323|UTR3:3324-3381|	ENST00000537245	3381	3206.62	0	0.206329	0	0
ENST00000544978.1|ENSG00000171680.16|OTTHUMG00000000905.3|OTTHUMT00000002635.2|PLEKHG5-206|PLEKHG5|3062|UTR5:1-269|CDS:270-3062|	ENST00000544978	3062	2887.62	0	0	0	0
ENST00000377705.5|ENSG00000162408.10|OTTHUMG00000000904.1|OTTHUMT00000002625.1|NOL9-001|NOL9|6649|UTR5:1-33|CDS:34-2142|UTR3:2143-6649|	ENST00000377705	6649	6474.62	5.87317	7.66432	2.89662	5.08274
ENST00000333172.6|ENSG00000173662.15|OTTHUMG00000001441.2|OTTHUMT00000004211.1|TAS1R1-001|TAS1R1|2892|UTR5:1-193|CDS:194-2719|UTR3:2720-2892|	ENST00000333172	2892	2717.62	0	0	0.010243	0
ENST00000328191.4|ENSG00000173662.15|OTTHUMG00000001441.2|-|TAS1R1-201|TAS1R1|2426|UTR5:1-96|CDS:97-1539|UTR3:1540-2426|	ENST00000328191	2426	2251.62	0	0	0	0
ENST00000351136.3|ENSG00000173662.15|OTTHUMG00000001441.2|OTTHUMT00000004214.2|TAS1R1-004|TAS1R1|1871|UTR5:1-65|CDS:66-1829|UTR3:1830-1871|	ENST00000351136	1871	1696.62	0	0.061673	0	0.015878
ENST00000411823.1|ENSG00000173662.15|OTTHUMG00000001441.2|OTTHUMT00000004212.1|TAS1R1-002|TAS1R1|1811|CDS:1-1220|UTR3:1221-1811|	ENST00000411823	1811	1636.62	0.021008	0.065891	0	0
ENST00000415267.1|ENSG00000173662.15|OTTHUMG00000001441.2|OTTHUMT00000004213.1|TAS1R1-003|TAS1R1|740|CDS:1-740|	ENST00000415267	740	565.678	0	0	0	0
ENST00000319084.5|ENSG00000204859.7|OTTHUMG00000001438.3|OTTHUMT00000004196.2|ZBTB48-004|ZBTB48|1050|UTR5:1-118|CDS:119-1050|	ENST00000319084	1050	875.619	1.91865	0.525583	0.385619	1.54484
ENST00000435905.1|ENSG00000204859.7|OTTHUMG00000001438.3|OTTHUMT00000004197.1|ZBTB48-005|ZBTB48|1001|UTR5:1-123|CDS:124-1001|	ENST00000435905	1001	826.619	1.97643	2.1285	2.27378	5.0981
ENST00000377674.4|ENSG00000204859.7|OTTHUMG00000001438.3|OTTHUMT00000004193.1|ZBTB48-001|ZBTB48|2293|UTR5:1-158|CDS:159-2225|UTR3:2226-2293|	ENST00000377674	2293	2118.62	10.5642	10.4067	7.17202	12.9895
ENST00000488936.1|ENSG00000204859.7|OTTHUMG00000001438.3|OTTHUMT00000004198.2|ZBTB48-006|ZBTB48|784|UTR5:1-94|CDS:95-784|	ENST00000488936	784	609.672	3.53522	2.88356	0.502677	7.75124
ENST00000466813.1|ENSG00000204859.7|OTTHUMG00000001438.3|OTTHUMT00000004199.2|ZBTB48-007|ZBTB48|790|CDS:1-387|UTR3:388-790|	ENST00000466813	790	615.671	4.80064	8.2422	4.13279	12.9335
ENST00000377658.4|ENSG00000162413.12|OTTHUMG00000001437.2|OTTHUMT00000004188.1|KLHL21-001|KLHL21|4487|UTR5:1-52|CDS:53-1846|UTR3:1847-4487|	ENST00000377658	4487	4312.62	14.9361	13.0378	14.6727	36.056
ENST00000377663.3|ENSG00000162413.12|OTTHUMG00000001437.2|OTTHUMT00000004189.1|KLHL21-002|KLHL21|6445|UTR5:1-184|CDS:185-1804|UTR3:1805-6445|	ENST00000377663	6445	6270.62	1.58325	1.33922	1.11187	1.29979
ENST00000467612.1|ENSG00000162413.12|OTTHUMG00000001437.2|OTTHUMT00000004191.2|KLHL21-004|KLHL21|1056|UTR5:1-191|CDS:192-884|UTR3:885-1056|	ENST00000467612	1056	881.619	0	0.087726	0	0
ENST00000496707.1|ENSG00000162413.12|OTTHUMG00000001437.2|OTTHUMT00000004192.2|KLHL21-005|KLHL21|824|UTR5:1-147|CDS:148-824|	ENST00000496707	824	649.666	0	0	0	0
ENST00000463043.1|ENSG00000162413.12|OTTHUMG00000001437.2|OTTHUMT00000004190.2|KLHL21-003|KLHL21|667|UTR5:1-238|CDS:239-640|UTR3:641-667|	ENST00000463043	667	492.692	0.525094	0	0	0.232378
ENST00000377648.4|ENSG00000116273.5|OTTHUMG00000001439.1|OTTHUMT00000004201.1|PHF13-001|PHF13|3681|UTR5:1-382|CDS:383-1285|UTR3:1286-3681|	ENST00000377648	3681	3506.62	42.8081	35.2119	14.0512	10.4659
ENST00000054650.4|ENSG00000041988.11|OTTHUMG00000001440.3|OTTHUMT00000004203.1|THAP3-001|THAP3|1366|UTR5:1-158|CDS:159-878|UTR3:879-1366|	ENST00000054650	1366	1191.62	23.0861	22.4304	17.0523	11.7564
ENST00000307896.6|ENSG00000041988.11|OTTHUMG00000001440.3|OTTHUMT00000004205.1|THAP3-003|THAP3|1046|UTR5:1-38|CDS:39-755|UTR3:756-1046|	ENST00000307896	1046	871.619	6.07985	3.29133	3.1227	2.5993
ENST00000377627.3|ENSG00000041988.11|OTTHUMG00000001440.3|OTTHUMT00000004210.1|THAP3-008|THAP3|2053|UTR5:1-27|CDS:28-555|UTR3:556-2053|	ENST00000377627	2053	1878.62	1.15962	1.5995	1.72474	2.06049
ENST00000487819.1|ENSG00000041988.11|OTTHUMG00000001440.3|OTTHUMT00000004206.2|THAP3-004|THAP3|840|CDS:1-375|UTR3:376-840|	ENST00000487819	840	665.664	0.670015	1.4157	0.997392	0.10192
ENST00000472925.1|ENSG00000041988.11|OTTHUMG00000001440.3|OTTHUMT00000004207.2|THAP3-005|THAP3|983|CDS:1-694|UTR3:695-983|	ENST00000472925	983	808.647	3.16781	2.00057	1.24032	0.524084
ENST00000451196.1|ENSG00000007923.11|OTTHUMG00000001443.3|OTTHUMT00000004218.1|DNAJC11-003|DNAJC11|1357|CDS:1-999|UTR3:1000-1357|	ENST00000451196	1357	1182.62	0	0.069164	0	0
ENST00000377577.5|ENSG00000007923.11|OTTHUMG00000001443.3|OTTHUMT00000004216.3|DNAJC11-001|DNAJC11|3311|UTR5:1-124|CDS:125-1804|UTR3:1805-3311|	ENST00000377577	3311	3136.62	25.3023	38.8252	39.4512	32.6556
ENST00000294401.7|ENSG00000007923.11|OTTHUMG00000001443.3|OTTHUMT00000004217.3|DNAJC11-002|DNAJC11|2210|UTR5:1-124|CDS:125-1648|UTR3:1649-2210|	ENST00000294401	2210	2035.62	0.102873	0.289282	0.244715	1.24185
ENST00000542246.1|ENSG00000007923.11|OTTHUMG00000001443.3|-|DNAJC11-203|DNAJC11|1961|UTR5:1-106|CDS:107-1672|UTR3:1673-1961|	ENST00000542246	1961	1786.62	2.71709	0	0	3.19976
ENST00000377573.5|ENSG00000007923.11|OTTHUMG00000001443.3|-|DNAJC11-202|DNAJC11|1793|UTR5:1-199|CDS:200-1609|UTR3:1610-1793|	ENST00000377573	1793	1618.62	5.97468	4.1352	5.91353	5.17255
ENST00000426784.1|ENSG00000007923.11|OTTHUMG00000001443.3|OTTHUMT00000004975.1|DNAJC11-009|DNAJC11|975|UTR5:1-2|CDS:3-975|	ENST00000426784	975	800.647	0.775316	0.595534	0.061857	1.39976
ENST00000303635.7|ENSG00000171735.14|OTTHUMG00000001212.4|OTTHUMT00000003588.3|CAMTA1-001|CAMTA1|8444|UTR5:1-207|CDS:208-5229|UTR3:5230-8444|	ENST00000303635	8444	8269.62	0.995584	0.868659	0.595776	0.214457
ENST00000473578.1|ENSG00000171735.14|OTTHUMG00000001212.4|OTTHUMT00000003597.2|CAMTA1-010|CAMTA1|567|UTR5:1-51|CDS:52-294|UTR3:295-567|	ENST00000473578	567	392.768	67.325	92.7816	95.7336	28.12
ENST00000557126.1|ENSG00000171735.14|OTTHUMG00000001212.4|OTTHUMT00000409642.1|CAMTA1-016|CAMTA1|486|UTR5:1-40|CDS:41-346|UTR3:347-486|	ENST00000557126	486	311.98	3.72768	1.6356	2.69059	1.30864
ENST00000467404.2|ENSG00000171735.14|OTTHUMG00000001212.4|OTTHUMT00000003590.2|CAMTA1-003|CAMTA1|546|UTR5:1-13|CDS:14-292|UTR3:293-546|	ENST00000467404	546	371.798	1.05533	0.995118	1.42777	1.20499
ENST00000439411.2|ENSG00000171735.14|OTTHUMG00000001212.4|-|CAMTA1-201|CAMTA1|4980|CDS:1-4980|	ENST00000439411	4980	4805.62	0	0	0	0
ENST00000461311.1|ENSG00000171735.14|OTTHUMG00000001212.4|OTTHUMT00000003592.2|CAMTA1-005|CAMTA1|431|CDS:1-222|UTR3:223-431|	ENST00000461311	431	257.374	22.6487	20.562	14.7621	18.7266
ENST00000486138.1|ENSG00000171735.14|OTTHUMG00000001212.4|OTTHUMT00000003591.2|CAMTA1-004|CAMTA1|392|CDS:1-133|UTR3:134-392|	ENST00000486138	392	218.992	0.267746	0.260297	0	1.24999
ENST00000482934.1|ENSG00000171735.14|OTTHUMG00000001212.4|OTTHUMT00000003599.2|CAMTA1-012|CAMTA1|743|CDS:1-119|UTR3:120-743|	ENST00000482934	743	568.678	11.9265	7.4453	5.09472	7.4883
ENST00000495233.1|ENSG00000171735.14|OTTHUMG00000001212.4|OTTHUMT00000003601.2|CAMTA1-014|CAMTA1|3247|CDS:1-1913|UTR3:1914-3247|	ENST00000495233	3247	3059.62	0.333666	0	0	0
ENST00000490905.1|ENSG00000171735.14|OTTHUMG00000001212.4|OTTHUMT00000003600.2|CAMTA1-013|CAMTA1|2053|CDS:1-719|UTR3:720-2053|	ENST00000490905	2053	1865.62	0	0.035983	0.033711	0.06601
ENST00000476864.1|ENSG00000171735.14|OTTHUMG00000001212.4|OTTHUMT00000003602.2|CAMTA1-015|CAMTA1|714|CDS:1-714|	ENST00000476864	714	539.683	0	0.172204	0	0
ENST00000054666.6|ENSG00000049245.8|OTTHUMG00000001225.3|OTTHUMT00000003625.1|VAMP3-001|VAMP3|2205|UTR5:1-115|CDS:116-418|UTR3:419-2205|	ENST00000054666	2205	2030.62	118.437	73.3301	43.9403	46.9784
ENST00000470357.1|ENSG00000049245.8|OTTHUMG00000001225.3|OTTHUMT00000003626.2|VAMP3-002|VAMP3|954|UTR5:1-574|CDS:575-793|UTR3:794-954|	ENST00000470357	954	779.65	14.3321	2.95833	0.947142	3.79772
ENST00000377541.1|ENSG00000049246.10|OTTHUMG00000001216.3|OTTHUMT00000003608.1|PER3-003|PER3|1524|UTR5:1-281|CDS:282-1418|UTR3:1419-1524|	ENST00000377541	1524	1349.62	1.75676	0.461459	0.027487	1.90939
ENST00000377532.3|ENSG00000049246.10|OTTHUMG00000001216.3|OTTHUMT00000003606.1|PER3-001|PER3|6279|UTR5:1-224|CDS:225-3857|UTR3:3858-6279|	ENST00000377532	6279	6104.62	3.76504	2.0244	2.73616	7.36784
ENST00000361923.2|ENSG00000049246.10|OTTHUMG00000001216.3|OTTHUMT00000003607.1|PER3-002|PER3|6203|UTR5:1-175|CDS:176-3781|UTR3:3782-6203|	ENST00000361923	6203	6028.62	1.35193	1.22334	1.47524	4.99151
ENST00000377516.2|ENSG00000049247.9|OTTHUMG00000001218.1|OTTHUMT00000003611.1|UTS2-001|UTS2|1601|UTR5:1-321|CDS:322-741|UTR3:742-1601|	ENST00000377516	1601	1426.62	0.06015	0	0.380629	0.114076
ENST00000361696.5|ENSG00000049247.9|OTTHUMG00000001218.1|OTTHUMT00000003612.1|UTS2-002|UTS2|551|UTR5:1-32|CDS:33-407|UTR3:408-551|	ENST00000361696	551	376.788	0	0	0.803751	0
ENST00000054668.5|ENSG00000049247.9|OTTHUMG00000001218.1|OTTHUMT00000003613.1|UTS2-003|UTS2|420|CDS:1-420|	ENST00000054668	420	246.518	0	0	0.202006	0
ENST00000377507.3|ENSG00000049249.4|OTTHUMG00000001223.3|OTTHUMT00000003622.1|TNFRSF9-001|TNFRSF9|1923|UTR5:1-167|CDS:168-935|UTR3:936-1923|	ENST00000377507	1923	1748.62	1.00281	0.555509	0	0.768803
ENST00000474475.1|ENSG00000049249.4|OTTHUMG00000001223.3|OTTHUMT00000083600.2|TNFRSF9-003|TNFRSF9|445|CDS:1-264|UTR3:265-445|	ENST00000474475	445	271.238	0	0	0	0.113783
ENST00000492571.1|ENSG00000049249.4|OTTHUMG00000001223.3|OTTHUMT00000003623.2|TNFRSF9-002|TNFRSF9|584|CDS:1-228|UTR3:229-584|	ENST00000492571	584	409.747	0	0	0	0
ENST00000493373.1|ENSG00000116288.8|OTTHUMG00000001210.2|OTTHUMT00000003580.2|PARK7-004|PARK7|624|UTR5:1-56|CDS:57-624|	ENST00000493373	624	449.712	172.711	188.277	170.79	75.7123
ENST00000338639.5|ENSG00000116288.8|OTTHUMG00000001210.2|OTTHUMT00000003578.1|PARK7-002|PARK7|949|UTR5:1-154|CDS:155-724|UTR3:725-949|	ENST00000338639	949	774.65	243.032	316.683	286.987	111.144
ENST00000493678.1|ENSG00000116288.8|OTTHUMG00000001210.2|OTTHUMT00000003577.1|PARK7-001|PARK7|1088|UTR5:1-67|CDS:68-637|UTR3:638-1088|	ENST00000493678	1088	913.619	57.1133	67.8131	69.0056	21.6135
ENST00000377493.5|ENSG00000116288.8|OTTHUMG00000001210.2|OTTHUMT00000003579.2|PARK7-003|PARK7|795|UTR5:1-58|CDS:59-568|UTR3:569-795|	ENST00000377493	795	620.67	9.91893	19.202	9.29848	3.75377
ENST00000377491.1|ENSG00000116288.8|OTTHUMG00000001210.2|OTTHUMT00000003581.1|PARK7-005|PARK7|977|UTR5:1-211|CDS:212-781|UTR3:782-977|	ENST00000377491	977	802.647	0.453274	0.163277	0	1.21049
ENST00000377488.1|ENSG00000116288.8|OTTHUMG00000001210.2|OTTHUMT00000003582.1|PARK7-006|PARK7|783|UTR5:1-156|CDS:157-726|UTR3:727-783|	ENST00000377488	783	608.672	0.262517	0	0.25325	0.578648
ENST00000469225.1|ENSG00000116288.8|OTTHUMG00000001210.2|OTTHUMT00000003586.2|PARK7-010|PARK7|711|CDS:1-483|UTR3:484-711|	ENST00000469225	711	536.684	4.05741	2.90796	4.8306	2.33422
ENST00000474874.1|ENSG00000116285.8|OTTHUMG00000001221.3|OTTHUMT00000003619.2|ERRFI1-003|ERRFI1|479|UTR5:1-199|CDS:200-361|UTR3:362-479|	ENST00000474874	479	305.012	0	1.35392	0	0.114261
ENST00000377482.5|ENSG00000116285.8|OTTHUMG00000001221.3|OTTHUMT00000003617.1|ERRFI1-001|ERRFI1|3104|UTR5:1-224|CDS:225-1613|UTR3:1614-3104|	ENST00000377482	3104	2929.62	30.6962	23.5974	16.9867	72.5372
ENST00000467067.1|ENSG00000116285.8|OTTHUMG00000001221.3|OTTHUMT00000003618.3|ERRFI1-002|ERRFI1|2097|UTR5:1-14|CDS:15-254|UTR3:255-2097|	ENST00000467067	2097	1922.62	1.94836	1.04122	0.463572	3.68644
ENST00000469499.1|ENSG00000116285.8|OTTHUMG00000001221.3|OTTHUMT00000003620.2|ERRFI1-004|ERRFI1|995|UTR5:1-212|CDS:213-437|UTR3:438-995|	ENST00000469499	995	820.647	0	0.16087	0.131626	0.642685
ENST00000487559.1|ENSG00000116285.8|OTTHUMG00000001221.3|OTTHUMT00000083597.2|ERRFI1-005|ERRFI1|787|UTR5:1-212|CDS:213-371|UTR3:372-787|	ENST00000487559	787	612.671	1.37398	0.435121	0.516802	3.51406
ENST00000471889.1|ENSG00000162426.10|OTTHUMG00000000503.5|OTTHUMT00000001245.5|SLC45A1-001|SLC45A1|2784|UTR5:1-385|CDS:386-2632|UTR3:2633-2784|	ENST00000471889	2784	2609.62	0	0	0	0
ENST00000377479.2|ENSG00000162426.10|OTTHUMG00000000503.5|-|SLC45A1-202|SLC45A1|2503|CDS:1-2349|UTR3:2350-2503|	ENST00000377479	2503	2328.62	1.57985	1.29096	0	0
ENST00000289877.8|ENSG00000162426.10|OTTHUMG00000000503.5|-|SLC45A1-201|SLC45A1|2401|CDS:1-2247|UTR3:2248-2401|	ENST00000289877	2401	2226.62	0	0	0.025003	0.036202
ENST00000337907.3|ENSG00000142599.13|OTTHUMG00000001765.5|OTTHUMT00000004916.1|RERE-001|RERE|8026|UTR5:1-635|CDS:636-5336|UTR3:5337-8026|	ENST00000337907	8026	7851.62	5.61958	41.4798	3.98934	10.1483
ENST00000377464.1|ENSG00000142599.13|OTTHUMG00000001765.5|OTTHUMT00000004917.1|RERE-002|RERE|6733|UTR5:1-155|CDS:156-4052|UTR3:4053-6733|	ENST00000377464	6733	6558.62	30.6301	35.0313	4.41809	18.4631
ENST00000400907.2|ENSG00000142599.13|OTTHUMG00000001765.5|OTTHUMT00000366766.1|RERE-015|RERE|2973|UTR5:1-74|CDS:75-1829|UTR3:1830-2973|	ENST00000400907	2973	2798.62	0	0	0	0
ENST00000476556.1|ENSG00000142599.13|OTTHUMG00000001765.5|OTTHUMT00000004918.2|RERE-003|RERE|4598|UTR5:1-565|CDS:566-3604|UTR3:3605-4598|	ENST00000476556	4598	4423.62	1.35889	0.064814	0.04813	1.23747
ENST00000400908.2|ENSG00000142599.13|OTTHUMG00000001765.5|OTTHUMT00000366765.1|RERE-014|RERE|5790|UTR5:1-628|CDS:629-5329|UTR3:5330-5790|	ENST00000400908	5790	5604.62	1.68172	1.51427	0.95913	2.81349
ENST00000505225.1|ENSG00000142599.13|OTTHUMG00000001765.5|OTTHUMT00000366769.1|RERE-018|RERE|533|CDS:1-533|	ENST00000505225	533	358.821	0.171703	0.131741	0	0
ENST00000464367.1|ENSG00000142599.13|OTTHUMG00000001765.5|OTTHUMT00000083599.2|RERE-012|RERE|639|CDS:1-639|	ENST00000464367	639	464.704	0.298719	0.634769	0	0.072366
ENST00000488215.1|ENSG00000142599.13|OTTHUMG00000001765.5|OTTHUMT00000099331.2|RERE-013|RERE|962|UTR5:1-884|CDS:885-962|	ENST00000488215	962	787.65	0	0	0	0
ENST00000464972.1|ENSG00000142599.13|OTTHUMG00000001765.5|OTTHUMT00000004922.2|RERE-007|RERE|743|UTR5:1-476|CDS:477-743|	ENST00000464972	743	568.678	0.20821	0	0	0.129432
ENST00000514428.1|ENSG00000142599.13|OTTHUMG00000001765.5|OTTHUMT00000366767.1|RERE-016|RERE|273|CDS:1-273|	ENST00000514428	273	106.876	2.19393	6.49931	0.762638	5.29486
ENST00000468247.1|ENSG00000142599.13|OTTHUMG00000001765.5|OTTHUMT00000004924.2|RERE-009|RERE|414|UTR5:1-309|CDS:310-414|	ENST00000468247	414	240.608	1.9588	21.9921	3.96003	10.6428
ENST00000234590.4|ENSG00000074800.9|OTTHUMG00000001773.3|OTTHUMT00000004945.1|ENO1-001|ENO1|1783|UTR5:1-120|CDS:121-1425|UTR3:1426-1783|	ENST00000234590	1783	1608.62	4562.77	1376.26	1940.68	770.003
ENST00000497492.1|ENSG00000074800.9|OTTHUMG00000001773.3|OTTHUMT00000004948.2|ENO1-004|ENO1|647|UTR5:1-62|CDS:63-647|	ENST00000497492	647	472.703	2.04956	0.162063	0.161927	0
ENST00000489867.1|ENSG00000074800.9|OTTHUMG00000001773.3|OTTHUMT00000083604.2|ENO1-008|ENO1|732|UTR5:1-679|CDS:680-732|	ENST00000489867	732	557.679	17.8115	12.6067	8.47069	3.08951
ENST00000549778.1|ENSG00000131686.10|OTTHUMG00000001763.6|OTTHUMT00000407378.1|CA6-007|CA6|582|UTR5:1-20|CDS:21-582|	ENST00000549778	582	407.748	0	0	0.068225	0
ENST00000480186.3|ENSG00000131686.10|OTTHUMG00000001763.6|OTTHUMT00000004912.5|CA6-002|CA6|1493|UTR5:1-5|CDS:6-545|UTR3:546-1493|	ENST00000480186	1493	1318.62	0.129907	0.430457	0.072147	0.212992
ENST00000377443.2|ENSG00000131686.10|OTTHUMG00000001763.6|OTTHUMT00000004911.1|CA6-001|CA6|1319|UTR5:1-4|CDS:5-931|UTR3:932-1319|	ENST00000377443	1319	1144.62	0	0	0	0
ENST00000377436.3|ENSG00000131686.10|OTTHUMG00000001763.6|OTTHUMT00000407379.1|CA6-005|CA6|942|CDS:1-942|	ENST00000377436	942	767.65	0	0	0	0
ENST00000377442.2|ENSG00000131686.10|OTTHUMG00000001763.6|OTTHUMT00000407380.1|CA6-006|CA6|747|CDS:1-747|	ENST00000377442	747	572.678	0	0	0	0
ENST00000400906.1|ENSG00000197241.3|OTTHUMG00000057499.3|OTTHUMT00000127768.3|SLC2A7-001|SLC2A7|1539|CDS:1-1539|	ENST00000400906	1539	1364.62	0	0.088946	0.020397	0
ENST00000377424.4|ENSG00000142583.13|OTTHUMG00000001771.2|OTTHUMT00000004932.1|SLC2A5-001|SLC2A5|4165|UTR5:1-180|CDS:181-1686|UTR3:1687-4165|	ENST00000377424	4165	3990.62	0.627009	0.818234	0.323397	0.722136
ENST00000536305.1|ENSG00000142583.13|OTTHUMG00000001771.2|-|SLC2A5-202|SLC2A5|1846|UTR5:1-45|CDS:46-1374|UTR3:1375-1846|	ENST00000536305	1846	1671.62	0	0	0	0
ENST00000535586.1|ENSG00000142583.13|OTTHUMG00000001771.2|-|SLC2A5-201|SLC2A5|1443|UTR5:1-94|CDS:95-1255|UTR3:1256-1443|	ENST00000535586	1443	1268.62	0	0	0	0
ENST00000377414.3|ENSG00000142583.13|OTTHUMG00000001771.2|OTTHUMT00000004933.1|SLC2A5-002|SLC2A5|2344|UTR5:1-68|CDS:69-803|UTR3:804-2344|	ENST00000377414	2344	2169.62	0	0	0.02566	0
ENST00000484798.1|ENSG00000142583.13|OTTHUMG00000001771.2|OTTHUMT00000004938.2|SLC2A5-007|SLC2A5|684|UTR5:1-113|CDS:114-684|	ENST00000484798	684	509.69	0	0	0	0
ENST00000474145.1|ENSG00000142583.13|OTTHUMG00000001771.2|OTTHUMT00000004937.2|SLC2A5-006|SLC2A5|846|UTR5:1-275|CDS:276-846|	ENST00000474145	846	671.663	0	0.049923	0	0
ENST00000479813.1|ENSG00000142583.13|OTTHUMG00000001771.2|OTTHUMT00000004939.2|SLC2A5-008|SLC2A5|758|UTR5:1-187|CDS:188-758|	ENST00000479813	758	583.677	0	0	0	0
ENST00000486632.1|ENSG00000142583.13|OTTHUMG00000001771.2|OTTHUMT00000004940.2|SLC2A5-009|SLC2A5|889|UTR5:1-318|CDS:319-889|	ENST00000486632	889	714.657	0	0	0	0
ENST00000487835.1|ENSG00000142583.13|OTTHUMG00000001771.2|OTTHUMT00000004942.2|SLC2A5-011|SLC2A5|755|UTR5:1-257|CDS:258-755|	ENST00000487835	755	580.678	0	0	0	0
ENST00000464985.1|ENSG00000142583.13|OTTHUMG00000001771.2|OTTHUMT00000004941.2|SLC2A5-010|SLC2A5|676|UTR5:1-259|CDS:260-676|	ENST00000464985	676	501.691	0	0	0	0
ENST00000473209.1|ENSG00000142583.13|OTTHUMG00000001771.2|OTTHUMT00000004936.2|SLC2A5-005|SLC2A5|455|UTR5:1-212|CDS:213-455|	ENST00000473209	455	281.154	0	0	0	0
ENST00000377411.4|ENSG00000180758.10|OTTHUMG00000001758.4|OTTHUMT00000127658.2|GPR157-002|GPR157|5265|UTR5:1-143|CDS:144-1151|UTR3:1152-5265|	ENST00000377411	5265	5090.62	5.99616	2.69141	9.10577	2.55335
ENST00000414642.2|ENSG00000180758.10|OTTHUMG00000001758.4|-|GPR157-201|GPR157|998|UTR5:1-97|CDS:98-910|UTR3:911-998|	ENST00000414642	998	823.641	2.41505	0.481352	2.2655	0.871212
ENST00000465853.1|ENSG00000180758.10|OTTHUMG00000001758.4|OTTHUMT00000004906.2|GPR157-001|GPR157|198|CDS:1-198|	ENST00000465853	198	47.423	0	0.612164	0	0
ENST00000377403.2|ENSG00000049239.8|OTTHUMG00000001768.2|OTTHUMT00000004928.2|H6PD-001|H6PD|9146|UTR5:1-302|CDS:303-2678|UTR3:2679-9146|	ENST00000377403	9146	8971.62	26.5733	10.2418	12.3748	23.4974
ENST00000602477.1|ENSG00000049239.8|OTTHUMG00000001768.2|OTTHUMT00000467543.1|H6PD-003|H6PD|5590|UTR5:1-152|CDS:153-2561|UTR3:2562-5590|	ENST00000602477	5590	5415.62	0.724792	0.075021	0.170813	0.139435
ENST00000328089.6|ENSG00000171621.9|OTTHUMG00000001279.3|OTTHUMT00000003727.2|SPSB1-001|SPSB1|3120|UTR5:1-341|CDS:342-1163|UTR3:1164-3120|	ENST00000328089	3120	2945.62	20.7997	6.67662	10.6703	29.8946
ENST00000450402.1|ENSG00000171621.9|OTTHUMG00000001279.3|OTTHUMT00000303970.1|SPSB1-004|SPSB1|822|UTR5:1-216|CDS:217-822|	ENST00000450402	822	647.666	0	0	2.0307	0
ENST00000357898.3|ENSG00000171621.9|OTTHUMG00000001279.3|OTTHUMT00000303969.1|SPSB1-003|SPSB1|1439|UTR5:1-329|CDS:330-1151|UTR3:1152-1439|	ENST00000357898	1439	1264.62	1.54601	0.683516	0.586267	1.72016
ENST00000377399.2|ENSG00000171621.9|OTTHUMG00000001279.3|OTTHUMT00000003728.2|SPSB1-002|SPSB1|1007|UTR5:1-185|CDS:186-1007|	ENST00000377399	1007	832.619	7.43939	1.56422	0	11.8685
ENST00000302692.6|ENSG00000171612.6|OTTHUMG00000001322.2|OTTHUMT00000003851.2|SLC25A33-001|SLC25A33|3854|UTR5:1-210|CDS:211-1176|UTR3:1177-3854|	ENST00000302692	3854	3679.62	4.34794	16.4568	9.29136	15.4359
ENST00000377376.4|ENSG00000188807.8|OTTHUMG00000057457.2|-|TMEM201-201|TMEM201|3780|UTR5:1-57|CDS:58-1986|UTR3:1987-3780|	ENST00000377376	3780	3605.62	4.73632	2.83368	1.8153	1.96835
ENST00000340305.5|ENSG00000188807.8|OTTHUMG00000057457.2|OTTHUMT00000127673.2|TMEM201-003|TMEM201|3851|UTR5:1-9|CDS:10-1188|UTR3:1189-3851|	ENST00000340305	3851	3676.62	9.04344	5.85637	1.48292	1.9257
ENST00000340381.6|ENSG00000188807.8|OTTHUMG00000057457.2|OTTHUMT00000127672.1|TMEM201-002|TMEM201|3776|UTR5:1-9|CDS:10-2010|UTR3:2011-3776|	ENST00000340381	3776	3601.62	7.62823	3.98909	3.48757	5.89629
ENST00000416541.1|ENSG00000188807.8|OTTHUMG00000057457.2|OTTHUMT00000127671.1|TMEM201-001|TMEM201|3447|CDS:1-1657|UTR3:1658-3447|	ENST00000416541	3447	3272.62	0.113163	0	0	0.429782
ENST00000508400.1|ENSG00000188807.8|OTTHUMG00000057457.2|OTTHUMT00000367640.1|TMEM201-005|TMEM201|893|CDS:1-499|UTR3:500-893|	ENST00000508400	893	718.656	2.02835	0.371747	0.06961	0.39283
ENST00000536656.1|ENSG00000171608.11|OTTHUMG00000001450.2|-|PIK3CD-201|PIK3CD|5483|UTR5:1-208|CDS:209-3415|UTR3:3416-5483|	ENST00000536656	5483	5308.62	0.561172	0.527338	0	0.028629
ENST00000377346.4|ENSG00000171608.11|OTTHUMG00000001450.2|OTTHUMT00000004235.1|PIK3CD-001|PIK3CD|5203|UTR5:1-195|CDS:196-3330|UTR3:3331-5203|	ENST00000377346	5203	5028.62	36.4732	12.5193	1.98401	0.893131
ENST00000361110.2|ENSG00000171608.11|OTTHUMG00000001450.2|OTTHUMT00000004237.1|PIK3CD-003|PIK3CD|3508|UTR5:1-115|CDS:116-3322|UTR3:3323-3508|	ENST00000361110	3508	3333.62	1.29095	0.064858	0.140021	0
ENST00000543390.1|ENSG00000171608.11|OTTHUMG00000001450.2|-|PIK3CD-202|PIK3CD|1458|UTR5:1-69|CDS:70-1029|UTR3:1030-1458|	ENST00000543390	1458	1283.62	0.514703	0.326557	0	0
ENST00000377320.3|ENSG00000179840.5|OTTHUMG00000001452.1|OTTHUMT00000004245.1|C1orf200-001|C1orf200|1823|UTR5:1-150|CDS:151-654|UTR3:655-1823|	ENST00000377320	1823	1648.62	0	0.092056	0	0
ENST00000377298.4|ENSG00000171603.12|OTTHUMG00000001451.1|OTTHUMT00000004239.1|CLSTN1-001|CLSTN1|5221|UTR5:1-793|CDS:794-3739|UTR3:3740-5221|	ENST00000377298	5221	5046.62	20.7353	5.98794	0	0
ENST00000435891.1|ENSG00000171603.12|OTTHUMG00000001451.1|OTTHUMT00000004241.1|CLSTN1-003|CLSTN1|3829|CDS:1-2349|UTR3:2350-3829|	ENST00000435891	3829	3654.62	34.607	42.9328	40.2166	40.3359
ENST00000361311.4|ENSG00000171603.12|OTTHUMG00000001451.1|OTTHUMT00000004240.1|CLSTN1-002|CLSTN1|4647|UTR5:1-251|CDS:252-3167|UTR3:3168-4647|	ENST00000361311	4647	4472.62	83.7054	47.172	21.8796	25.6401
ENST00000377288.3|ENSG00000171603.12|OTTHUMG00000001451.1|-|CLSTN1-201|CLSTN1|5162|UTR5:1-793|CDS:794-3682|UTR3:3683-5162|	ENST00000377288	5162	4987.62	0	0	0.150165	0.032895
ENST00000377263.1|ENSG00000178585.10|OTTHUMG00000001796.1|OTTHUMT00000005012.1|CTNNBIP1-001|CTNNBIP1|3000|UTR5:1-312|CDS:313-558|UTR3:559-3000|	ENST00000377263	3000	2825.62	24.4135	30.3792	11.4592	10.0845
ENST00000537447.1|ENSG00000178585.10|OTTHUMG00000001796.1|-|CTNNBIP1-201|CTNNBIP1|1412|UTR5:1-28|CDS:29-274|UTR3:275-1412|	ENST00000537447	1412	1237.62	0.432799	0	0.133656	0.196103
ENST00000400904.3|ENSG00000178585.10|OTTHUMG00000001796.1|OTTHUMT00000005013.1|CTNNBIP1-002|CTNNBIP1|1206|UTR5:1-351|CDS:352-597|UTR3:598-1206|	ENST00000400904	1206	1031.62	5.73941	9.8678	8.31293	2.48072
ENST00000377258.1|ENSG00000178585.10|OTTHUMG00000001796.1|OTTHUMT00000005014.1|CTNNBIP1-003|CTNNBIP1|852|UTR5:1-338|CDS:339-584|UTR3:585-852|	ENST00000377258	852	677.662	0.204803	0.523605	0	0
ENST00000377256.1|ENSG00000178585.10|OTTHUMG00000001796.1|OTTHUMT00000005015.1|CTNNBIP1-004|CTNNBIP1|451|UTR5:1-146|CDS:147-392|UTR3:393-451|	ENST00000377256	451	277.184	10.1458	21.559	9.10215	4.55792
ENST00000488540.1|ENSG00000162441.7|OTTHUMG00000001804.2|OTTHUMT00000005040.2|LZIC-004|LZIC|650|CDS:1-510|UTR3:511-650|	ENST00000488540	650	475.699	2.24561	4.50578	0.522355	2.34915
ENST00000377223.1|ENSG00000162441.7|OTTHUMG00000001804.2|OTTHUMT00000005037.1|LZIC-001|LZIC|2281|UTR5:1-248|CDS:249-821|UTR3:822-2281|	ENST00000377223	2281	2106.62	14.4048	10.2885	8.18206	13.8029
ENST00000400903.2|ENSG00000162441.7|OTTHUMG00000001804.2|-|LZIC-201|LZIC|1405|UTR5:1-153|CDS:154-726|UTR3:727-1405|	ENST00000400903	1405	1230.62	0	0	0	0
ENST00000541052.1|ENSG00000162441.7|OTTHUMG00000001804.2|-|LZIC-202|LZIC|961|UTR5:1-63|CDS:64-699|UTR3:700-961|	ENST00000541052	961	786.65	0.181612	0.989664	0	0
ENST00000377213.1|ENSG00000162441.7|OTTHUMG00000001804.2|OTTHUMT00000005041.1|LZIC-005|LZIC|945|UTR5:1-226|CDS:227-799|UTR3:800-945|	ENST00000377213	945	770.65	24.4119	28.0632	28.1966	20.2619
ENST00000403197.1|ENSG00000173614.9|OTTHUMG00000001799.6|OTTHUMT00000005030.1|NMNAT1-002|NMNAT1|1094|UTR5:1-144|CDS:145-627|UTR3:628-1094|	ENST00000403197	1094	919.619	4.61433	5.14082	3.19674	2.17084
ENST00000377205.1|ENSG00000173614.9|OTTHUMG00000001799.6|OTTHUMT00000005029.1|NMNAT1-001|NMNAT1|3781|UTR5:1-144|CDS:145-984|UTR3:985-3781|	ENST00000377205	3781	3606.62	4.70919	3.5963	4.4613	5.97349
ENST00000462686.1|ENSG00000173614.9|OTTHUMG00000001799.6|OTTHUMT00000092155.4|NMNAT1-005|NMNAT1|1818|UTR5:1-143|CDS:144-983|UTR3:984-1818|	ENST00000462686	1818	1629.62	0.643646	0.172273	2.7269	3.26629
ENST00000496751.1|ENSG00000173614.9|OTTHUMG00000001799.6|OTTHUMT00000005031.2|NMNAT1-003|NMNAT1|485|CDS:1-127|UTR3:128-485|	ENST00000496751	485	310.985	0	0.130945	0	0.626052
ENST00000315901.4|ENSG00000162444.11|OTTHUMG00000001798.2|OTTHUMT00000005028.2|RBP7-002|RBP7|861|UTR5:1-53|CDS:54-233|UTR3:234-861|	ENST00000315901	861	686.662	0.643861	0.866914	0.150928	0.414941
ENST00000294435.7|ENSG00000162444.11|OTTHUMG00000001798.2|OTTHUMT00000005027.2|RBP7-001|RBP7|636|UTR5:1-43|CDS:44-448|UTR3:449-636|	ENST00000294435	636	461.705	2.17028	17.6286	1.23667	3.0271
ENST00000253251.8|ENSG00000130939.14|OTTHUMG00000001797.2|OTTHUMT00000005017.1|UBE4B-002|UBE4B|4772|UTR5:1-839|CDS:840-4361|UTR3:4362-4772|	ENST00000253251	4772	4597.62	12.3411	4.80817	5.84487	8.53746
ENST00000377157.3|ENSG00000130939.14|OTTHUMG00000001797.2|-|UBE4B-201|UBE4B|5522|UTR5:1-1061|CDS:1062-4247|UTR3:4248-5522|	ENST00000377157	5522	5347.62	17.2274	13.13	6.47882	10.0112
ENST00000377153.1|ENSG00000130939.14|OTTHUMG00000001797.2|OTTHUMT00000005020.1|UBE4B-005|UBE4B|1273|UTR5:1-397|CDS:398-700|UTR3:701-1273|	ENST00000377153	1273	1098.62	1.69042	0.381984	0.995341	1.01014
ENST00000343090.6|ENSG00000130939.14|OTTHUMG00000001797.2|OTTHUMT00000005016.1|UBE4B-001|UBE4B|5267|UTR5:1-75|CDS:76-3984|UTR3:3985-5267|	ENST00000343090	5267	5092.62	7.66439	15.1029	2.87495	2.97148
ENST00000470736.1|ENSG00000130939.14|OTTHUMG00000001797.2|OTTHUMT00000005026.2|UBE4B-011|UBE4B|827|CDS:1-827|	ENST00000470736	827	652.665	0	0.317445	0.081388	0
ENST00000488228.1|ENSG00000130939.14|OTTHUMG00000001797.2|OTTHUMT00000005024.2|UBE4B-009|UBE4B|560|CDS:1-295|UTR3:296-560|	ENST00000488228	560	385.774	0	0	0	0
ENST00000377093.4|ENSG00000054523.12|OTTHUMG00000001817.1|OTTHUMT00000005104.1|KIF1B-003|KIF1B|7565|UTR5:1-153|CDS:154-3615|UTR3:3616-7565|	ENST00000377093	7565	7390.62	14.6135	16.0967	1.39857	2.43235
ENST00000263934.6|ENSG00000054523.12|OTTHUMG00000001817.1|OTTHUMT00000005103.1|KIF1B-002|KIF1B|6816|UTR5:1-153|CDS:154-5466|UTR3:5467-6816|	ENST00000263934	6816	6641.62	0	0	0	2.72289
ENST00000377086.1|ENSG00000054523.12|OTTHUMG00000001817.1|OTTHUMT00000005102.1|KIF1B-001|KIF1B|10669|UTR5:1-202|CDS:203-5653|UTR3:5654-10669|	ENST00000377086	10669	10494.6	8.98405	6.22135	8.76579	12.0561
ENST00000377083.1|ENSG00000054523.12|OTTHUMG00000001817.1|OTTHUMT00000005105.1|KIF1B-004|KIF1B|5885|UTR5:1-313|CDS:314-3775|UTR3:3776-5885|	ENST00000377083	5885	5710.62	0	0	0	0
ENST00000377081.1|ENSG00000054523.12|OTTHUMG00000001817.1|OTTHUMT00000005106.1|KIF1B-005|KIF1B|8746|UTR5:1-79|CDS:80-5551|UTR3:5552-8746|	ENST00000377081	8746	8571.62	0	1.15941	0	0
ENST00000491493.1|ENSG00000142657.16|OTTHUMG00000001905.3|OTTHUMT00000005399.2|PGD-002|PGD|806|UTR5:1-191|CDS:192-806|	ENST00000491493	806	631.668	0.443001	0	1.28251	5.68582
ENST00000541529.1|ENSG00000142657.16|OTTHUMG00000001905.3|-|PGD-202|PGD|1474|UTR5:1-49|CDS:50-1435|UTR3:1436-1474|	ENST00000541529	1474	1299.62	10.7547	16.9996	55.4888	39.7146
ENST00000477958.1|ENSG00000142657.16|OTTHUMG00000001905.3|OTTHUMT00000005402.2|PGD-005|PGD|508|UTR5:1-45|CDS:46-237|UTR3:238-508|	ENST00000477958	508	333.884	2.41709	1.9634	8.01484	16.2601
ENST00000270776.8|ENSG00000142657.16|OTTHUMG00000001905.3|OTTHUMT00000005398.1|PGD-001|PGD|1885|UTR5:1-38|CDS:39-1490|UTR3:1491-1885|	ENST00000270776	1885	1710.62	103.378	206.305	767.059	457.634
ENST00000483936.1|ENSG00000142657.16|OTTHUMG00000001905.3|OTTHUMT00000005404.2|PGD-007|PGD|680|UTR5:1-6|CDS:7-680|	ENST00000483936	680	505.69	0	0	0.422455	0
ENST00000538557.1|ENSG00000142657.16|OTTHUMG00000001905.3|-|PGD-201|PGD|1959|UTR5:1-244|CDS:245-1657|UTR3:1658-1959|	ENST00000538557	1959	1784.62	0	0.186393	0.062267	0
ENST00000465632.1|ENSG00000142657.16|OTTHUMG00000001905.3|OTTHUMT00000005403.2|PGD-006|PGD|642|UTR5:1-162|CDS:163-642|	ENST00000465632	642	467.704	0.18127	0.962419	4.98723	7.56071
ENST00000460189.1|ENSG00000142657.16|OTTHUMG00000001905.3|OTTHUMT00000005405.2|PGD-008|PGD|767|CDS:1-767|	ENST00000460189	767	592.676	0	0.514887	0.128952	1.98553
ENST00000602787.1|ENSG00000175279.17|OTTHUMG00000059085.8|-|APITD1-202|APITD1|1469|UTR5:1-416|CDS:417-911|UTR3:912-1469|	ENST00000602787	1469	1294.62	0.081712	0.764647	0.326802	0.204356
ENST00000602296.1|ENSG00000175279.17|OTTHUMG00000059085.8|-|APITD1-201|APITD1|1402|UTR5:1-416|CDS:417-650|UTR3:651-1402|	ENST00000602296	1402	1227.62	0	0	0	0
ENST00000309048.3|ENSG00000175279.17|OTTHUMG00000059085.8|OTTHUMT00000130797.2|APITD1-001|APITD1|896|UTR5:1-75|CDS:76-492|UTR3:493-896|	ENST00000309048	896	721.656	35.8183	37.5998	14.7566	14.152
ENST00000477755.1|ENSG00000175279.17|OTTHUMG00000059085.8|OTTHUMT00000130800.4|APITD1-002|APITD1|914|UTR5:1-685|CDS:686-914|	ENST00000477755	914	739.654	13.9311	23.1381	14.2339	11.3913
ENST00000470413.2|ENSG00000251503.3|OTTHUMG00000162436.2|OTTHUMT00000130799.1|APITD1-CORT-002|APITD1-CORT|626|UTR5:1-134|CDS:135-368|UTR3:369-626|	ENST00000470413	626	451.71	2.81866	1.57065	0.493097	0
ENST00000602446.1|ENSG00000251503.3|OTTHUMG00000162436.2|OTTHUMT00000467583.1|APITD1-CORT-004|APITD1-CORT|849|CDS:1-232|UTR3:233-849|	ENST00000602446	849	674.662	2.86651	2.36887	1.10918	1.90568
ENST00000377049.3|ENSG00000241563.2|OTTHUMG00000001906.4|OTTHUMT00000005410.3|CORT-001|CORT|1130|UTR5:1-505|CDS:506-823|UTR3:824-1130|	ENST00000377049	1130	955.619	0.652784	0.439997	0.200399	0.89366
ENST00000320498.4|ENSG00000241563.2|OTTHUMG00000001906.4|-|CORT-201|CORT|931|UTR5:1-160|CDS:161-628|UTR3:629-931|	ENST00000320498	931	756.65	0	0	0	0
ENST00000377038.3|ENSG00000160049.7|OTTHUMG00000001909.3|OTTHUMT00000005418.1|DFFA-001|DFFA|6032|UTR5:1-68|CDS:69-1064|UTR3:1065-6032|	ENST00000377038	6032	5857.62	29.8455	24.3562	18.738	23.2102
ENST00000476658.1|ENSG00000160049.7|OTTHUMG00000001909.3|OTTHUMT00000005420.2|DFFA-003|DFFA|744|UTR5:1-21|CDS:22-501|UTR3:502-744|	ENST00000476658	744	569.678	1.13274	3.6018	1.25076	1.49176
ENST00000377036.2|ENSG00000160049.7|OTTHUMG00000001909.3|OTTHUMT00000005419.1|DFFA-002|DFFA|1403|UTR5:1-30|CDS:31-837|UTR3:838-1403|	ENST00000377036	1403	1228.62	14.93	24.8689	11.3519	4.02686
ENST00000356607.4|ENSG00000142655.8|OTTHUMG00000001908.2|OTTHUMT00000005414.1|PEX14-001|PEX14|1985|UTR5:1-80|CDS:81-1214|UTR3:1215-1985|	ENST00000356607	1985	1810.62	24.6643	22.6283	21.5169	20.3839
ENST00000538836.1|ENSG00000142655.8|OTTHUMG00000001908.2|-|PEX14-201|PEX14|1393|UTR5:1-123|CDS:124-1065|UTR3:1066-1393|	ENST00000538836	1393	1218.62	3.93831	2.24026	2.64932	1.72093
ENST00000491661.2|ENSG00000142655.8|OTTHUMG00000001908.2|OTTHUMT00000005417.2|PEX14-004|PEX14|637|CDS:1-483|UTR3:484-637|	ENST00000491661	637	462.705	1.2292	0.154062	0.443295	0.571515
ENST00000377022.3|ENSG00000130940.10|OTTHUMG00000002035.4|OTTHUMT00000005673.2|CASZ1-003|CASZ1|7936|UTR5:1-318|CDS:319-5598|UTR3:5599-7936|	ENST00000377022	7936	7761.62	0.26114	1.51478	4.17006	1.97065
ENST00000447850.3|ENSG00000130940.10|OTTHUMG00000002035.4|OTTHUMT00000366770.3|CASZ1-009|CASZ1|695|CDS:1-695|	ENST00000447850	695	520.686	0	0.116259	0.198111	0
ENST00000344008.5|ENSG00000130940.10|OTTHUMG00000002035.4|OTTHUMT00000005671.2|CASZ1-001|CASZ1|4405|UTR5:1-320|CDS:321-3821|UTR3:3822-4405|	ENST00000344008	4405	4230.62	0.869975	1.50843	2.06388	1.28661
ENST00000418570.2|ENSG00000175262.10|OTTHUMG00000002032.5|OTTHUMT00000005666.2|C1orf127-001|C1orf127|2265|CDS:1-1976|UTR3:1977-2265|	ENST00000418570	2265	2090.62	0	0	0.053258	0
ENST00000377004.4|ENSG00000175262.10|OTTHUMG00000002032.5|-|C1orf127-201|C1orf127|2761|CDS:1-2472|UTR3:2473-2761|	ENST00000377004	2761	2586.62	0	0.070443	0	0
ENST00000377008.4|ENSG00000175262.10|OTTHUMG00000002032.5|-|C1orf127-202|C1orf127|2707|UTR5:1-447|CDS:448-2418|UTR3:2419-2707|	ENST00000377008	2707	2532.62	0	0	0	0.010599
ENST00000468348.1|ENSG00000175262.10|OTTHUMG00000002032.5|OTTHUMT00000005668.2|C1orf127-003|C1orf127|340|CDS:1-208|UTR3:209-340|	ENST00000468348	340	168.671	0	0	0	0
ENST00000520253.1|ENSG00000175262.10|OTTHUMG00000002032.5|OTTHUMT00000316229.2|C1orf127-004|C1orf127|2359|CDS:1-2327|UTR3:2328-2359|	ENST00000520253	2359	2184.62	0	0	0	0
ENST00000473118.1|ENSG00000120948.11|OTTHUMG00000002120.5|OTTHUMT00000006066.2|TARDBP-004|TARDBP|688|UTR5:1-84|CDS:85-688|	ENST00000473118	688	513.688	0	0	0.177365	0.239446
ENST00000240185.3|ENSG00000120948.11|OTTHUMG00000002120.5|OTTHUMT00000006063.1|TARDBP-001|TARDBP|2748|UTR5:1-114|CDS:115-1359|UTR3:1360-2748|	ENST00000240185	2748	2573.62	93.3763	106.065	54.3712	86.9723
ENST00000476201.1|ENSG00000120948.11|OTTHUMG00000002120.5|OTTHUMT00000006067.2|TARDBP-005|TARDBP|767|UTR5:1-101|CDS:102-767|	ENST00000476201	767	592.676	1.04107	0.825449	1.19841	0.933023
ENST00000472476.1|ENSG00000120948.11|OTTHUMG00000002120.5|OTTHUMT00000006068.2|TARDBP-006|TARDBP|929|UTR5:1-84|CDS:85-327|UTR3:328-929|	ENST00000472476	929	754.65	0.755507	1.03409	1.4242	0.514031
ENST00000439080.2|ENSG00000120948.11|OTTHUMG00000002120.5|-|TARDBP-201|TARDBP|1357|UTR5:1-256|CDS:257-1153|UTR3:1154-1357|	ENST00000439080	1357	1182.62	0.121713	0.160974	0.380046	0.624786
ENST00000315091.3|ENSG00000120948.11|OTTHUMG00000002120.5|OTTHUMT00000006065.1|TARDBP-003|TARDBP|1835|UTR5:1-12|CDS:13-900|UTR3:901-1835|	ENST00000315091	1835	1660.62	10.9043	12.0716	5.74258	5.56308
ENST00000473869.1|ENSG00000120948.11|OTTHUMG00000002120.5|OTTHUMT00000006064.3|TARDBP-002|TARDBP|1946|UTR5:1-12|CDS:13-909|UTR3:910-1946|	ENST00000473869	1946	1771.62	12.485	6.81521	2.04151	4.43812
ENST00000477447.2|ENSG00000120948.11|OTTHUMG00000002120.5|OTTHUMT00000006069.4|TARDBP-007|TARDBP|311|CDS:1-196|UTR3:197-311|	ENST00000477447	311	141.302	0.845272	0.239267	1.04501	0.242987
ENST00000496840.1|ENSG00000120948.11|OTTHUMG00000002120.5|OTTHUMT00000006070.2|TARDBP-008|TARDBP|692|CDS:1-51|UTR3:52-692|	ENST00000496840	692	517.687	6.18273	7.16828	1.11475	4.65432
ENST00000400897.3|ENSG00000009724.12|OTTHUMG00000002121.1|OTTHUMT00000006072.1|MASP2-001|MASP2|2439|UTR5:1-16|CDS:17-2077|UTR3:2078-2439|	ENST00000400897	2439	2264.62	1.45749	0.884937	0.208959	1.32868
ENST00000400898.3|ENSG00000009724.12|OTTHUMG00000002121.1|OTTHUMT00000006073.1|MASP2-002|MASP2|726|UTR5:1-26|CDS:27-584|UTR3:585-726|	ENST00000400898	726	551.68	0	0	0	0
ENST00000376957.2|ENSG00000116649.5|OTTHUMG00000002119.2|OTTHUMT00000006056.1|SRM-001|SRM|1266|UTR5:1-81|CDS:82-990|UTR3:991-1266|	ENST00000376957	1266	1091.62	87.9159	148.081	152.388	91.9703
ENST00000490101.1|ENSG00000116649.5|OTTHUMG00000002119.2|OTTHUMT00000006059.2|SRM-004|SRM|461|CDS:1-250|UTR3:251-461|	ENST00000490101	461	287.109	0	0.406637	0.782429	0
ENST00000465788.1|ENSG00000116649.5|OTTHUMG00000002119.2|OTTHUMT00000006061.2|SRM-006|SRM|402|CDS:1-402|	ENST00000465788	402	228.806	0.520479	1.20911	2.73449	1.25944
ENST00000459997.1|ENSG00000116649.5|OTTHUMG00000002119.2|OTTHUMT00000006060.2|SRM-005|SRM|731|UTR5:1-77|CDS:78-359|UTR3:360-731|	ENST00000459997	731	556.679	1.06853	1.14286	0.325117	4.04042
ENST00000487300.1|ENSG00000116649.5|OTTHUMG00000002119.2|OTTHUMT00000006062.2|SRM-007|SRM|611|UTR5:1-252|CDS:253-611|	ENST00000487300	611	436.723	0.230437	1.01065	0.824452	1.03589
ENST00000304457.7|ENSG00000171824.9|OTTHUMG00000002123.3|OTTHUMT00000006079.1|EXOSC10-002|EXOSC10|2721|UTR5:1-38|CDS:39-2621|UTR3:2622-2721|	ENST00000304457	2721	2546.62	0	0.292768	0	0
ENST00000376936.4|ENSG00000171824.9|OTTHUMG00000002123.3|OTTHUMT00000006078.1|EXOSC10-001|EXOSC10|2808|UTR5:1-50|CDS:51-2708|UTR3:2709-2808|	ENST00000376936	2808	2633.62	70.5455	79.5311	40.4028	57.9885
ENST00000544779.1|ENSG00000171824.9|OTTHUMG00000002123.3|-|EXOSC10-201|EXOSC10|3334|UTR5:1-6|CDS:7-2046|UTR3:2047-3334|	ENST00000544779	3334	3159.62	4.53301	2.70926	1.21105	2.54812
ENST00000460196.1|ENSG00000171824.9|OTTHUMG00000002123.3|OTTHUMT00000006085.2|EXOSC10-008|EXOSC10|622|UTR5:1-23|CDS:24-398|UTR3:399-622|	ENST00000460196	622	447.713	0.578328	0.232729	0.089566	0.270652
ENST00000376838.1|ENSG00000198793.8|OTTHUMG00000002001.2|OTTHUMT00000005559.1|MTOR-002|MTOR|4017|UTR5:1-802|CDS:803-3067|UTR3:3068-4017|	ENST00000376838	4017	3842.62	2.96538	14.8967	8.50877	1.19307
ENST00000361445.4|ENSG00000198793.8|OTTHUMG00000002001.2|OTTHUMT00000005558.1|MTOR-001|MTOR|8677|UTR5:1-77|CDS:78-7727|UTR3:7728-8677|	ENST00000361445	8677	8502.62	19.8098	17.2114	13.8054	18.8382
ENST00000455339.1|ENSG00000198793.8|OTTHUMG00000002001.2|OTTHUMT00000005562.1|MTOR-005|MTOR|694|UTR5:1-211|CDS:212-694|	ENST00000455339	694	519.686	1.82911	1.66478	0	0
ENST00000376819.3|ENSG00000171819.4|OTTHUMG00000002002.3|OTTHUMT00000005564.1|ANGPTL7-001|ANGPTL7|2238|UTR5:1-239|CDS:240-1280|UTR3:1281-2238|	ENST00000376819	2238	2063.62	0	0.191265	0	0
ENST00000376810.5|ENSG00000120942.9|OTTHUMG00000002075.2|OTTHUMT00000005773.1|UBIAD1-001|UBIAD1|3646|UTR5:1-326|CDS:327-1343|UTR3:1344-3646|	ENST00000376810	3646	3471.62	11.7925	8.70382	9.80692	25.6829
ENST00000376804.2|ENSG00000120942.9|OTTHUMG00000002075.2|OTTHUMT00000005775.2|UBIAD1-003|UBIAD1|825|UTR5:1-4|CDS:5-544|UTR3:545-825|	ENST00000376804	825	650.666	2.06188	0.1624	0.149183	0.71207
ENST00000486588.2|ENSG00000120942.9|OTTHUMG00000002075.2|OTTHUMT00000005776.2|UBIAD1-004|UBIAD1|831|CDS:1-357|UTR3:358-831|	ENST00000486588	831	656.665	0.141306	0.0636	0	0.560551
ENST00000483738.1|ENSG00000120942.9|OTTHUMG00000002075.2|OTTHUMT00000005774.2|UBIAD1-002|UBIAD1|1393|CDS:1-234|UTR3:235-1393|	ENST00000483738	1393	1218.62	1.68268	0.868414	0.392804	3.76946
ENST00000294484.6|ENSG00000204624.6|OTTHUMG00000002074.2|OTTHUMT00000005770.2|PTCHD2-001|PTCHD2|5215|UTR5:1-138|CDS:139-4317|UTR3:4318-5215|	ENST00000294484	5215	5040.62	0	0.265199	0	0.185708
ENST00000389575.3|ENSG00000204624.6|OTTHUMG00000002074.2|-|PTCHD2-201|PTCHD2|5213|UTR5:1-138|CDS:139-4317|UTR3:4318-5213|	ENST00000389575	5213	5038.62	0.327537	0	0.01105	0
ENST00000304391.6|ENSG00000204624.6|OTTHUMG00000002074.2|OTTHUMT00000005771.1|PTCHD2-002|PTCHD2|1495|UTR5:1-118|CDS:119-925|UTR3:926-1495|	ENST00000304391	1495	1320.62	0	0	0	0
ENST00000354287.4|ENSG00000116661.9|OTTHUMG00000002072.3|OTTHUMT00000005764.1|FBXO2-001|FBXO2|1560|UTR5:1-342|CDS:343-1233|UTR3:1234-1560|	ENST00000354287	1560	1385.62	5.87996	95.5717	74.7053	36.5634
ENST00000465901.1|ENSG00000116661.9|OTTHUMG00000002072.3|OTTHUMT00000005768.3|FBXO2-005|FBXO2|434|UTR5:1-73|CDS:74-434|	ENST00000465901	434	260.34	0	0	0	0
ENST00000251546.4|ENSG00000132879.9|OTTHUMG00000002071.5|OTTHUMT00000005762.1|FBXO44-002|FBXO44|1896|UTR5:1-237|CDS:238-912|UTR3:913-1896|	ENST00000251546	1896	1721.62	0.108868	0.682262	0.370549	0.825129
ENST00000425796.1|ENSG00000132879.9|OTTHUMG00000002071.5|OTTHUMT00000006296.1|FBXO44-004|FBXO44|994|UTR5:1-498|CDS:499-994|	ENST00000425796	994	819.647	1.71435	0	0	1.13795
ENST00000376770.1|ENSG00000132879.9|OTTHUMG00000002071.5|-|FBXO44-201|FBXO44|3320|UTR5:1-498|CDS:499-1266|UTR3:1267-3320|	ENST00000376770	3320	3145.62	2.69794	3.74204	1.8395	0
ENST00000376768.1|ENSG00000132879.9|OTTHUMG00000002071.5|OTTHUMT00000092163.1|FBXO44-006|FBXO44|959|UTR5:1-102|CDS:103-873|UTR3:874-959|	ENST00000376768	959	784.65	6.75088	6.60774	5.94361	3.04433
ENST00000251547.5|ENSG00000132879.9|OTTHUMG00000002071.5|OTTHUMT00000005761.1|FBXO44-001|FBXO44|2903|UTR5:1-82|CDS:83-850|UTR3:851-2903|	ENST00000251547	2903	2728.62	2.2513	4.67277	3.41974	2.40557
ENST00000376760.1|ENSG00000132879.9|OTTHUMG00000002071.5|OTTHUMT00000092168.1|FBXO44-008|FBXO44|822|UTR5:1-103|CDS:104-778|UTR3:779-822|	ENST00000376760	822	647.666	1.02485	1.5066	2.32211	0
ENST00000376762.4|ENSG00000132879.9|OTTHUMG00000002071.5|OTTHUMT00000005763.1|FBXO44-003|FBXO44|1734|UTR5:1-73|CDS:74-748|UTR3:749-1734|	ENST00000376762	1734	1559.62	17.8373	15.6158	13.091	7.61525
ENST00000475435.1|ENSG00000132879.9|OTTHUMG00000002071.5|OTTHUMT00000092164.2|FBXO44-007|FBXO44|942|CDS:1-446|UTR3:447-942|	ENST00000475435	942	767.65	0.32825	2.03973	0	1.6176
ENST00000471895.1|ENSG00000132879.9|OTTHUMG00000002071.5|OTTHUMT00000006297.2|FBXO44-005|FBXO44|769|CDS:1-399|UTR3:400-769|	ENST00000471895	769	594.675	3.82377	4.98443	6.11402	1.25288
ENST00000376753.4|ENSG00000116663.6|OTTHUMG00000002229.1|OTTHUMT00000006332.1|FBXO6-001|FBXO6|1520|UTR5:1-135|CDS:136-1017|UTR3:1018-1520|	ENST00000376753	1520	1345.62	8.0419	46.527	49.5684	12.3472
ENST00000449067.1|ENSG00000116663.6|OTTHUMG00000002229.1|OTTHUMT00000006334.1|FBXO6-003|FBXO6|928|CDS:1-749|UTR3:750-928|	ENST00000449067	928	753.65	0	0	0	0
ENST00000235310.3|ENSG00000116670.10|OTTHUMG00000002231.3|OTTHUMT00000006344.2|MAD2L2-001|MAD2L2|1860|UTR5:1-929|CDS:930-1565|UTR3:1566-1860|	ENST00000235310	1860	1685.62	0.220523	0.543091	0.028183	0.0274
ENST00000376692.4|ENSG00000116670.10|OTTHUMG00000002231.3|OTTHUMT00000006346.1|MAD2L2-201|MAD2L2|1118|UTR5:1-188|CDS:189-824|UTR3:825-1118|	ENST00000376692	1118	943.619	192.245	141.399	65.7778	37.3153
ENST00000376672.1|ENSG00000116670.10|OTTHUMG00000002231.3|OTTHUMT00000006347.1|MAD2L2-004|MAD2L2|1002|UTR5:1-77|CDS:78-752|UTR3:753-1002|	ENST00000376672	1002	827.619	0	0	0	0
ENST00000376669.5|ENSG00000116670.10|OTTHUMG00000002231.3|OTTHUMT00000006345.1|MAD2L2-002|MAD2L2|864|UTR5:1-92|CDS:93-767|UTR3:768-864|	ENST00000376669	864	689.662	6.11832	7.19362	1.23918	0.60768
ENST00000376667.3|ENSG00000116670.10|OTTHUMG00000002231.3|OTTHUMT00000006346.1|MAD2L2-003|MAD2L2|872|UTR5:1-209|CDS:210-845|UTR3:846-872|	ENST00000376667	872	697.659	1.55269	34.9267	0	0.703744
ENST00000445656.1|ENSG00000116670.10|OTTHUMG00000002231.3|OTTHUMT00000006350.1|MAD2L2-007|MAD2L2|678|UTR5:1-85|CDS:86-678|	ENST00000445656	678	503.69	6.29012	0.333507	0	0.607746
ENST00000456915.1|ENSG00000116670.10|OTTHUMG00000002231.3|OTTHUMT00000006349.1|MAD2L2-006|MAD2L2|1032|UTR5:1-530|CDS:531-1032|	ENST00000456915	1032	857.619	28.0877	14.0657	2.769	2.01081
ENST00000294485.5|ENSG00000162490.6|OTTHUMG00000002227.1|OTTHUMT00000006325.1|DRAXIN-001|DRAXIN|7346|UTR5:1-135|CDS:136-1185|UTR3:1186-7346|	ENST00000294485	7346	7171.62	0.430403	1.74221	0.114346	0.361227
ENST00000376637.3|ENSG00000177674.11|OTTHUMG00000002230.4|OTTHUMT00000006337.1|AGTRAP-003|AGTRAP|1067|UTR5:1-125|CDS:126-461|UTR3:462-1067|	ENST00000376637	1067	892.619	1.11713	4.11502	3.10019	1.90391
ENST00000476512.1|ENSG00000177674.11|OTTHUMG00000002230.4|OTTHUMT00000006342.2|AGTRAP-008|AGTRAP|942|UTR5:1-92|CDS:93-284|UTR3:285-942|	ENST00000476512	942	767.65	2.92885	5.22981	4.17915	1.36922
ENST00000400895.2|ENSG00000177674.11|OTTHUMG00000002230.4|OTTHUMT00000366954.1|AGTRAP-010|AGTRAP|786|UTR5:1-85|CDS:86-529|UTR3:530-786|	ENST00000400895	786	611.671	7.34002	9.31925	8.99739	5.44843
ENST00000376629.4|ENSG00000177674.11|OTTHUMG00000002230.4|OTTHUMT00000006336.1|AGTRAP-002|AGTRAP|1098|UTR5:1-62|CDS:63-521|UTR3:522-1098|	ENST00000376629	1098	923.619	14.5266	24.956	13.506	11.6955
ENST00000376627.2|ENSG00000177674.11|OTTHUMG00000002230.4|OTTHUMT00000006339.2|AGTRAP-005|AGTRAP|1055|UTR5:1-56|CDS:57-536|UTR3:537-1055|	ENST00000376627	1055	880.619	0	0.192774	0	0
ENST00000314340.5|ENSG00000177674.11|OTTHUMG00000002230.4|OTTHUMT00000006335.1|AGTRAP-001|AGTRAP|1107|UTR5:1-54|CDS:55-534|UTR3:535-1107|	ENST00000314340	1107	932.619	31.4388	60.6983	57.296	19.8032
ENST00000452018.2|ENSG00000177674.11|OTTHUMG00000002230.4|OTTHUMT00000366955.1|AGTRAP-011|AGTRAP|809|UTR5:1-36|CDS:37-504|UTR3:505-809|	ENST00000452018	809	634.668	0	0.411011	0.27347	0
ENST00000510878.1|ENSG00000177674.11|OTTHUMG00000002230.4|OTTHUMT00000366956.1|AGTRAP-012|AGTRAP|849|UTR5:1-34|CDS:35-502|UTR3:503-849|	ENST00000510878	849	674.662	0	0.123943	0	0
ENST00000433342.1|ENSG00000215910.3|OTTHUMG00000002228.2|-|C1orf167-201|C1orf167|4560|CDS:1-4422|UTR3:4423-4560|	ENST00000433342	4560	4385.62	0	0.013526	0	0
ENST00000435090.1|ENSG00000215910.3|OTTHUMG00000002228.2|-|C1orf167-202|C1orf167|734|UTR5:1-5|CDS:6-734|	ENST00000435090	734	559.678	0	0	0	0
ENST00000312793.5|ENSG00000215910.3|OTTHUMG00000002228.2|OTTHUMT00000006327.1|C1orf167-002|C1orf167|2624|CDS:1-2485|UTR3:2486-2624|	ENST00000312793	2624	2449.62	0	0.057963	0.076423	0
ENST00000444493.1|ENSG00000215910.3|OTTHUMG00000002228.2|OTTHUMT00000006329.1|C1orf167-004|C1orf167|1881|CDS:1-1849|UTR3:1850-1881|	ENST00000444493	1881	1706.62	0	0	1.42111	0
ENST00000449278.1|ENSG00000215910.3|OTTHUMG00000002228.2|OTTHUMT00000006330.1|C1orf167-005|C1orf167|1617|CDS:1-1598|UTR3:1599-1617|	ENST00000449278	1617	1442.62	0	0	0.829375	0
ENST00000376592.1|ENSG00000177000.6|OTTHUMG00000002277.1|OTTHUMT00000006538.1|MTHFR-001|MTHFR|7057|UTR5:1-129|CDS:130-2100|UTR3:2101-7057|	ENST00000376592	7057	6882.62	2.59686	0	2.51478	6.44449
ENST00000376583.3|ENSG00000177000.6|OTTHUMG00000002277.1|-|MTHFR-201|MTHFR|7021|CDS:1-2094|UTR3:2095-7021|	ENST00000376583	7021	6846.62	2.73225	9.09565	5.94767	2.13042
ENST00000376590.3|ENSG00000177000.6|OTTHUMG00000002277.1|OTTHUMT00000006539.1|MTHFR-002|MTHFR|6232|UTR5:1-184|CDS:185-2155|UTR3:2156-6232|	ENST00000376590	6232	6038.62	0	0.760754	0.526613	2.60494
ENST00000376585.1|ENSG00000177000.6|OTTHUMG00000002277.1|OTTHUMT00000006544.1|MTHFR-007|MTHFR|5532|UTR5:1-1052|CDS:1053-3146|UTR3:3147-5532|	ENST00000376585	5532	5357.62	0.477995	0.11013	0.351544	0
ENST00000418034.1|ENSG00000177000.6|OTTHUMG00000002277.1|OTTHUMT00000006541.1|MTHFR-004|MTHFR|1034|UTR5:1-603|CDS:604-1034|	ENST00000418034	1034	859.619	0.106041	1.842	0.831474	2.52202
ENST00000413656.1|ENSG00000177000.6|OTTHUMG00000002277.1|OTTHUMT00000006545.1|MTHFR-008|MTHFR|398|UTR5:1-309|CDS:310-398|	ENST00000413656	398	224.877	0	0.93691	0.37073	1.92918
ENST00000423400.1|ENSG00000177000.6|OTTHUMG00000002277.1|OTTHUMT00000006542.1|MTHFR-005|MTHFR|1539|UTR5:1-1381|CDS:1382-1539|	ENST00000423400	1539	1364.62	0.535398	0.973557	0.866605	3.19132
ENST00000431243.1|ENSG00000177000.6|OTTHUMG00000002277.1|OTTHUMT00000006543.1|MTHFR-006|MTHFR|870|UTR5:1-781|CDS:782-870|	ENST00000431243	870	695.659	0	0.50059	0	0
ENST00000376486.2|ENSG00000177000.6|OTTHUMG00000002277.1|OTTHUMT00000006540.1|MTHFR-003|MTHFR|1135|UTR5:1-1046|CDS:1047-1135|	ENST00000376486	1135	960.619	0	0.033146	0.058245	0.174828
ENST00000312413.6|ENSG00000011021.17|OTTHUMG00000002299.4|-|CLCN6-201|CLCN6|5477|UTR5:1-113|CDS:114-1175|UTR3:1176-5477|	ENST00000312413	5477	5302.62	2.88288	2.87214	0.607638	1.41997
ENST00000346436.6|ENSG00000011021.17|OTTHUMG00000002299.4|OTTHUMT00000006639.2|CLCN6-001|CLCN6|5583|UTR5:1-52|CDS:53-2662|UTR3:2663-5583|	ENST00000346436	5583	5408.62	6.36676	4.17712	2.1261	15.1901
ENST00000376497.3|ENSG00000011021.17|OTTHUMG00000002299.4|OTTHUMT00000006809.1|CLCN6-006|CLCN6|814|UTR5:1-50|CDS:51-419|UTR3:420-814|	ENST00000376497	814	639.667	1.99734	1.90073	0.697613	1.87742
ENST00000376487.3|ENSG00000011021.17|OTTHUMG00000002299.4|-|CLCN6-202|CLCN6|3014|UTR5:1-22|CDS:23-2566|UTR3:2567-3014|	ENST00000376487	3014	2839.62	0	0	0	0.071609
ENST00000376496.3|ENSG00000011021.17|OTTHUMG00000002299.4|OTTHUMT00000006643.1|CLCN6-005|CLCN6|2922|UTR5:1-3|CDS:4-2865|UTR3:2866-2922|	ENST00000376496	2922	2747.62	0	0	0	0.268101
ENST00000376480.3|ENSG00000175206.6|OTTHUMG00000002388.2|OTTHUMT00000006852.1|NPPA-001|NPPA|855|UTR5:1-99|CDS:100-555|UTR3:556-855|	ENST00000376480	855	680.662	0	1.60227	0.163528	0.241409
ENST00000376476.1|ENSG00000175206.6|OTTHUMG00000002388.2|OTTHUMT00000006853.2|NPPA-002|NPPA|728|UTR5:1-292|CDS:293-598|UTR3:599-728|	ENST00000376476	728	553.68	0	0	0	0
ENST00000376468.3|ENSG00000120937.8|OTTHUMG00000002389.1|OTTHUMT00000006854.1|NPPB-001|NPPB|694|UTR5:1-98|CDS:99-503|UTR3:504-694|	ENST00000376468	694	519.686	0.661591	0.174704	0	0.318905
ENST00000376572.3|ENSG00000116685.11|OTTHUMG00000002391.1|OTTHUMT00000006858.1|KIAA2013-002|KIAA2013|2815|UTR5:1-186|CDS:187-2091|UTR3:2092-2815|	ENST00000376572	2815	2640.62	77.6909	56.9796	56.9672	56.5072
ENST00000376576.3|ENSG00000116685.11|OTTHUMG00000002391.1|OTTHUMT00000006857.1|KIAA2013-001|KIAA2013|2539|UTR5:1-191|CDS:192-2195|UTR3:2196-2539|	ENST00000376576	2539	2364.62	5.19678	2.07399	0.541673	0.664101
ENST00000449038.1|ENSG00000083444.12|OTTHUMG00000002393.3|OTTHUMT00000006869.1|PLOD1-005|PLOD1|762|UTR5:1-86|CDS:87-762|	ENST00000449038	762	587.677	8.46699	4.68888	9.16713	0.658487
ENST00000376369.3|ENSG00000083444.12|OTTHUMG00000002393.3|-|PLOD1-201|PLOD1|2655|UTR5:1-45|CDS:46-2370|UTR3:2371-2655|	ENST00000376369	2655	2480.62	0	0	0	0
ENST00000429000.2|ENSG00000083444.12|OTTHUMG00000002393.3|OTTHUMT00000006867.2|PLOD1-003|PLOD1|886|UTR5:1-37|CDS:38-886|	ENST00000429000	886	711.658	10.2669	2.55352	8.31335	3.8486
ENST00000196061.4|ENSG00000083444.12|OTTHUMG00000002393.3|OTTHUMT00000006865.1|PLOD1-001|PLOD1|2940|UTR5:1-27|CDS:28-2211|UTR3:2212-2940|	ENST00000196061	2940	2765.62	209.711	138.374	208.601	38.2542
ENST00000444836.1|ENSG00000116688.12|OTTHUMG00000002392.5|-|MFN2-201|MFN2|4531|UTR5:1-308|CDS:309-2582|UTR3:2583-4531|	ENST00000444836	4531	4356.62	2.69662	3.95669	1.62226	2.17986
ENST00000235329.5|ENSG00000116688.12|OTTHUMG00000002392.5|OTTHUMT00000006859.2|MFN2-001|MFN2|4539|UTR5:1-322|CDS:323-2596|UTR3:2597-4539|	ENST00000235329	4539	4364.62	68.1374	60.42	39.1495	53.3235
ENST00000412236.1|ENSG00000116688.12|OTTHUMG00000002392.5|OTTHUMT00000006863.1|MFN2-005|MFN2|489|UTR5:1-195|CDS:196-489|	ENST00000412236	489	314.962	0.175354	0.658901	0	0.72638
ENST00000235332.4|ENSG00000116691.6|OTTHUMG00000002439.1|OTTHUMT00000006941.1|MIIP-001|MIIP|1573|UTR5:1-169|CDS:170-1336|UTR3:1337-1573|	ENST00000235332	1573	1398.62	28.9277	58.0824	28.0402	36.9597
ENST00000436478.2|ENSG00000116691.6|OTTHUMG00000002439.1|-|MIIP-201|MIIP|1402|UTR5:1-102|CDS:103-1179|UTR3:1180-1402|	ENST00000436478	1402	1227.62	0.119141	0	0	1.07178
ENST00000263932.2|ENSG00000120949.10|OTTHUMG00000001827.3|OTTHUMT00000005130.1|TNFRSF8-001|TNFRSF8|3686|UTR5:1-222|CDS:223-2010|UTR3:2011-3686|	ENST00000263932	3686	3511.62	0.1996	0.069104	0	0.419561
ENST00000514649.1|ENSG00000120949.10|OTTHUMG00000001827.3|OTTHUMT00000367703.1|TNFRSF8-003|TNFRSF8|2412|UTR5:1-129|CDS:130-297|UTR3:298-2412|	ENST00000514649	2412	2237.62	0.086258	0	0	0
ENST00000413146.2|ENSG00000120949.10|OTTHUMG00000001827.3|OTTHUMT00000005131.3|TNFRSF8-002|TNFRSF8|2363|UTR5:1-288|CDS:289-687|UTR3:688-2363|	ENST00000413146	2363	2188.62	0	0.111139	0.025437	0
ENST00000376259.3|ENSG00000028137.12|OTTHUMG00000001829.1|OTTHUMT00000005133.1|TNFRSF1B-001|TNFRSF1B|3683|UTR5:1-89|CDS:90-1475|UTR3:1476-3683|	ENST00000376259	3683	3508.62	7.08723	3.36678	1.6383	2.85564
ENST00000536782.1|ENSG00000028137.12|OTTHUMG00000001829.1|-|TNFRSF1B-201|TNFRSF1B|557|UTR5:1-89|CDS:90-557|	ENST00000536782	557	382.778	0	0	0	0
ENST00000358136.3|ENSG00000048707.9|OTTHUMG00000013155.4|OTTHUMT00000036897.2|VPS13D-001|VPS13D|16318|UTR5:1-130|CDS:131-13297|UTR3:13298-16318|	ENST00000358136	16318	16143.6	3e-06	3e-06	3e-06	0.112078
ENST00000356315.4|ENSG00000048707.9|OTTHUMG00000013155.4|OTTHUMT00000036899.2|VPS13D-003|VPS13D|16243|UTR5:1-130|CDS:131-13222|UTR3:13223-16243|	ENST00000356315	16243	16068.6	5.19077	2.54273	4.35404	4.52939
ENST00000011700.6|ENSG00000048707.9|OTTHUMG00000013155.4|OTTHUMT00000354898.1|VPS13D-014|VPS13D|10969|CDS:1-9632|UTR3:9633-10969|	ENST00000011700	10969	10794.6	2.22199	2.10514	4.04838	1.65622
ENST00000466732.2|ENSG00000048707.9|OTTHUMG00000013155.4|OTTHUMT00000036906.2|VPS13D-010|VPS13D|377|CDS:1-138|UTR3:139-377|	ENST00000466732	377	204.345	0	0	0	0
ENST00000543766.1|ENSG00000048707.9|OTTHUMG00000013155.4|-|VPS13D-202|VPS13D|2498|CDS:1-1161|UTR3:1162-2498|	ENST00000543766	2498	2323.62	3.04171	7.08483	7.88178	5.63895
ENST00000471923.1|ENSG00000048707.9|OTTHUMG00000013155.4|OTTHUMT00000036902.2|VPS13D-006|VPS13D|3836|UTR5:1-680|CDS:681-815|UTR3:816-3836|	ENST00000471923	3836	3661.62	0	1.59783	0.33602	0.416128
ENST00000543710.1|ENSG00000048707.9|OTTHUMG00000013155.4|-|VPS13D-201|VPS13D|1505|UTR5:1-251|CDS:252-830|UTR3:831-1505|	ENST00000543710	1505	1330.62	0.177563	0	0	4.27695
ENST00000376223.2|ENSG00000162496.4|OTTHUMG00000001885.2|OTTHUMT00000005318.1|DHRS3-001|DHRS3|1723|UTR5:1-384|CDS:385-1293|UTR3:1294-1723|	ENST00000376223	1723	1548.62	24.1073	1.47315	55.9809	110.388
ENST00000430996.1|ENSG00000162496.4|OTTHUMG00000001885.2|OTTHUMT00000005321.2|DHRS3-004|DHRS3|826|UTR5:1-383|CDS:384-826|	ENST00000430996	826	651.665	0.589359	0.085204	0.486017	2.31354
ENST00000376221.1|ENSG00000204518.2|OTTHUMG00000001889.1|OTTHUMT00000005328.1|AADACL4-001|AADACL4|1575|CDS:1-1224|UTR3:1225-1575|	ENST00000376221	1575	1400.62	0.049095	0	0	0
ENST00000332530.3|ENSG00000188984.7|OTTHUMG00000001887.2|OTTHUMT00000005323.1|AADACL3-001|AADACL3|3832|UTR5:1-226|CDS:227-1069|UTR3:1070-3832|	ENST00000332530	3832	3657.62	0	0	0	0
ENST00000359318.5|ENSG00000188984.7|OTTHUMG00000001887.2|OTTHUMT00000005324.2|AADACL3-002|AADACL3|1258|UTR5:1-205|CDS:206-1258|	ENST00000359318	1258	1083.62	0	0	0	0
ENST00000288048.5|ENSG00000157330.5|OTTHUMG00000001888.1|OTTHUMT00000005325.1|C1orf158-001|C1orf158|3764|UTR5:1-216|CDS:217-801|UTR3:802-3764|	ENST00000288048	3764	3589.62	0.086455	0.271498	0.172326	0.264795
ENST00000376210.3|ENSG00000157330.5|OTTHUMG00000001888.1|OTTHUMT00000005326.1|C1orf158-002|C1orf158|695|UTR5:1-6|CDS:7-477|UTR3:478-695|	ENST00000376210	695	520.686	0	0	0	0
ENST00000357726.4|ENSG00000116726.4|OTTHUMG00000001927.1|OTTHUMT00000005457.1|PRAMEF12-001|PRAMEF12|1786|UTR5:1-27|CDS:28-1479|UTR3:1480-1786|	ENST00000357726	1786	1611.62	0.021334	0	0	0
ENST00000332296.7|ENSG00000116721.9|OTTHUMG00000001928.1|OTTHUMT00000005458.1|PRAMEF1-001|PRAMEF1|2160|UTR5:1-103|CDS:104-1528|UTR3:1529-2160|	ENST00000332296	2160	1985.62	0.034631	0	0	0
ENST00000400814.3|ENSG00000116721.9|OTTHUMG00000001928.1|OTTHUMT00000005459.1|PRAMEF1-002|PRAMEF1|1327|UTR5:1-148|CDS:149-838|UTR3:839-1327|	ENST00000400814	1327	1152.62	0	0	0	0.023494
ENST00000535591.1|ENSG00000204513.5|OTTHUMG00000001929.1|-|PRAMEF11-201|PRAMEF11|1839|UTR5:1-196|CDS:197-1507|UTR3:1508-1839|	ENST00000535591	1839	1664.62	0	0	0	0
ENST00000437584.1|ENSG00000204513.5|OTTHUMG00000001929.1|OTTHUMT00000005460.1|PRAMEF11-001|PRAMEF11|1502|UTR5:1-196|CDS:197-1502|	ENST00000437584	1502	1327.62	0	0	0	0
ENST00000317869.6|ENSG00000179172.7|OTTHUMG00000001931.1|OTTHUMT00000005462.1|HNRNPCL1-001|HNRNPCL1|1108|UTR5:1-226|CDS:227-1108|	ENST00000317869	1108	933.619	0.112353	0.033034	0.119247	0.177062
ENST00000240189.2|ENSG00000120952.4|OTTHUMG00000001986.1|OTTHUMT00000005517.1|PRAMEF2-001|PRAMEF2|1642|UTR5:1-87|CDS:88-1512|UTR3:1513-1642|	ENST00000240189	1642	1467.62	0.023427	0	0	0
ENST00000235349.5|ENSG00000243073.3|OTTHUMG00000001987.1|OTTHUMT00000005518.1|PRAMEF4-001|PRAMEF4|1828|UTR5:1-71|CDS:72-1508|UTR3:1509-1828|	ENST00000235349	1828	1653.62	0.041584	0	0	0
ENST00000235347.4|ENSG00000187545.5|OTTHUMG00000001981.2|OTTHUMT00000005512.2|PRAMEF10-001|PRAMEF10|1525|UTR5:1-80|CDS:81-1505|UTR3:1506-1525|	ENST00000235347	1525	1350.62	0	0	0	0
ENST00000361079.2|ENSG00000204510.1|OTTHUMG00000001982.1|-|PRAMEF7-201|PRAMEF7|1844|UTR5:1-83|CDS:84-1508|UTR3:1509-1844|	ENST00000361079	1844	1669.62	0	0	0	0
ENST00000330881.5|ENSG00000204510.1|OTTHUMG00000001982.1|OTTHUMT00000005513.1|PRAMEF7-001|PRAMEF7|1425|CDS:1-1425|	ENST00000330881	1425	1250.62	0	0	0	0
ENST00000376189.1|ENSG00000232423.3|OTTHUMG00000001984.1|-|PRAMEF6-202|PRAMEF6|1855|UTR5:1-100|CDS:101-1531|UTR3:1532-1855|	ENST00000376189	1855	1680.62	0	0	0	0
ENST00000415464.2|ENSG00000232423.3|OTTHUMG00000001984.1|-|PRAMEF6-205|PRAMEF6|1720|UTR5:1-86|CDS:87-1517|UTR3:1518-1720|	ENST00000415464	1720	1545.62	0	0	0	0
ENST00000376192.5|ENSG00000232423.3|OTTHUMG00000001984.1|-|PRAMEF6-203|PRAMEF6|1537|UTR5:1-85|CDS:86-1516|UTR3:1517-1537|	ENST00000376192	1537	1362.62	0.025232	0	0	0
ENST00000355096.2|ENSG00000232423.3|OTTHUMG00000001984.1|OTTHUMT00000005515.1|PRAMEF6-001|PRAMEF6|1431|CDS:1-1431|	ENST00000355096	1431	1256.62	0	0	0	0
ENST00000376182.1|ENSG00000232423.3|OTTHUMG00000001984.1|-|PRAMEF6-201|PRAMEF6|1855|UTR5:1-100|CDS:101-1531|UTR3:1532-1855|	ENST00000376182	1855	1680.62	0	0	0	0
ENST00000414205.2|ENSG00000232423.3|OTTHUMG00000001984.1|-|PRAMEF6-204|PRAMEF6|1720|UTR5:1-86|CDS:87-1517|UTR3:1518-1720|	ENST00000414205	1720	1545.62	0	0	0	0
ENST00000376187.1|ENSG00000204508.3|OTTHUMG00000074726.1|OTTHUMT00000158511.1|PRAMEF22-001|PRAMEF22|1446|CDS:1-1446|	ENST00000376187	1446	1271.62	0	0	0	0
ENST00000436041.1|ENSG00000239810.2|OTTHUMG00000074727.1|OTTHUMT00000158512.1|WI2-3308P17.2-001|WI2-3308P17.2|605|CDS:1-273|UTR3:274-605|	ENST00000436041	605	430.726	0	0	0	0.064608
ENST00000423177.1|ENSG00000229571.2|OTTHUMG00000074741.1|OTTHUMT00000158526.1|PRAMEF26-001|PRAMEF26|1476|CDS:1-1144|UTR3:1145-1476|	ENST00000423177	1476	1301.62	0.026415	0.023311	0	0
ENST00000353410.5|ENSG00000204503.5|OTTHUMG00000009404.1|OTTHUMT00000026088.1|PRAMEF3-001|PRAMEF3|2104|UTR5:1-27|CDS:28-1467|UTR3:1468-2104|	ENST00000353410	2104	1929.62	0	0	0	0
ENST00000376168.1|ENSG00000204502.2|OTTHUMG00000009505.1|OTTHUMT00000026271.1|PRAMEF5-001|PRAMEF5|1855|UTR5:1-100|CDS:101-1531|UTR3:1532-1855|	ENST00000376168	1855	1680.62	0	0	0	0
ENST00000357367.2|ENSG00000182330.6|OTTHUMG00000008037.1|OTTHUMT00000022043.1|PRAMEF8-001|PRAMEF8|1844|UTR5:1-83|CDS:84-1508|UTR3:1509-1844|	ENST00000357367	1844	1669.62	0.082371	0	0	0
ENST00000376152.1|ENSG00000204501.2|OTTHUMG00000008035.1|OTTHUMT00000022041.1|PRAMEF9-001|PRAMEF9|1863|UTR5:1-94|CDS:95-1531|UTR3:1532-1863|	ENST00000376152	1863	1688.62	0	0	0	0
ENST00000376132.3|ENSG00000204495.3|OTTHUMG00000008034.1|OTTHUMT00000022040.1|PRAMEF13-001|PRAMEF13|2164|UTR5:1-103|CDS:104-1528|UTR3:1529-2164|	ENST00000376132	2164	1989.62	0	0	0	0
ENST00000376126.2|ENSG00000204491.2|OTTHUMG00000002932.2|OTTHUMT00000008177.2|PRAMEF18-001|PRAMEF18|1440|CDS:1-1440|	ENST00000376126	1440	1265.62	0	0	0	0
ENST00000376121.3|ENSG00000204488.3|OTTHUMG00000002933.1|OTTHUMT00000008178.1|PRAMEF16-001|PRAMEF16|1587|UTR5:1-30|CDS:31-1455|UTR3:1456-1587|	ENST00000376121	1587	1412.62	0	0	0	0
ENST00000332192.6|ENSG00000204486.3|OTTHUMG00000002919.3|-|PRAMEF21-201|PRAMEF21|1597|UTR5:1-99|CDS:100-1527|UTR3:1528-1597|	ENST00000332192	1597	1422.62	0	0	0	0
ENST00000327795.5|ENSG00000204486.3|OTTHUMG00000002919.3|OTTHUMT00000008157.3|PRAMEF21-001|PRAMEF21|1428|CDS:1-1428|	ENST00000327795	1428	1253.62	0	0.048404	0	0
ENST00000344998.3|ENSG00000204481.6|OTTHUMG00000007916.2|-|PRAMEF14-201|PRAMEF14|2100|UTR5:1-183|CDS:184-1464|UTR3:1465-2100|	ENST00000344998	2100	1925.62	0	0	0	0
ENST00000334600.6|ENSG00000204481.6|OTTHUMG00000007916.2|OTTHUMT00000021791.2|PRAMEF14-001|PRAMEF14|1690|UTR5:1-103|CDS:104-1528|UTR3:1529-1690|	ENST00000334600	1690	1515.62	0	0	0	0
ENST00000540591.1|ENSG00000204480.6|OTTHUMG00000007919.2|-|PRAMEF19-201|PRAMEF19|2123|UTR5:1-47|CDS:48-1487|UTR3:1488-2123|	ENST00000540591	2123	1948.62	0	0	0	0
ENST00000376101.2|ENSG00000204480.6|OTTHUMG00000007919.2|OTTHUMT00000021794.2|PRAMEF19-001|PRAMEF19|1233|CDS:1-1233|	ENST00000376101	1233	1058.62	0	0	0	0
ENST00000376098.4|ENSG00000204479.4|OTTHUMG00000007909.2|OTTHUMT00000021780.2|PRAMEF17-001|PRAMEF17|1578|UTR5:1-26|CDS:27-1451|UTR3:1452-1578|	ENST00000376098	1578	1403.62	0	0	0	0
ENST00000316412.5|ENSG00000204478.5|OTTHUMG00000007911.1|-|PRAMEF20-201|PRAMEF20|1597|UTR5:1-99|CDS:100-1527|UTR3:1528-1597|	ENST00000316412	1597	1422.62	0	0	0	0
ENST00000602960.1|ENSG00000204478.5|OTTHUMG00000007911.1|OTTHUMT00000021782.1|PRAMEF20-001|PRAMEF20|1502|UTR5:1-4|CDS:5-1432|UTR3:1433-1502|	ENST00000602960	1502	1327.62	0	0	0	0
ENST00000376085.3|ENSG00000162494.5|OTTHUMG00000007918.1|OTTHUMT00000021793.1|LRRC38-001|LRRC38|2209|UTR5:1-455|CDS:456-1340|UTR3:1341-2209|	ENST00000376085	2209	2034.62	0	0.059689	0	0
ENST00000294489.6|ENSG00000162493.12|OTTHUMG00000007912.3|OTTHUMT00000021783.2|PDPN-001|PDPN|3104|UTR5:1-341|CDS:342-1058|UTR3:1059-3104|	ENST00000294489	3104	2929.62	1.17624	0	0	0
ENST00000376057.4|ENSG00000162493.12|OTTHUMG00000007912.3|OTTHUMT00000021784.2|PDPN-002|PDPN|2801|UTR5:1-44|CDS:45-755|UTR3:756-2801|	ENST00000376057	2801	2626.62	8.41619	0.01159	0	0.071005
ENST00000506205.1|ENSG00000162493.12|OTTHUMG00000007912.3|OTTHUMT00000367735.1|PDPN-008|PDPN|476|CDS:1-283|UTR3:284-476|	ENST00000506205	476	302.031	0	0	0	0
ENST00000510906.1|ENSG00000162493.12|OTTHUMG00000007912.3|OTTHUMT00000367737.1|PDPN-010|PDPN|786|CDS:1-687|UTR3:688-786|	ENST00000510906	786	611.671	7.25906	0	0	0
ENST00000509009.1|ENSG00000162493.12|OTTHUMG00000007912.3|OTTHUMT00000367736.1|PDPN-009|PDPN|571|UTR5:1-44|CDS:45-518|UTR3:519-571|	ENST00000509009	571	396.763	0	0	0	0
ENST00000376061.4|ENSG00000162493.12|OTTHUMG00000007912.3|OTTHUMT00000367733.1|PDPN-006|PDPN|1368|UTR5:1-134|CDS:135-497|UTR3:498-1368|	ENST00000376061	1368	1193.62	5.15	0	0	0
ENST00000513143.1|ENSG00000162493.12|OTTHUMG00000007912.3|OTTHUMT00000367734.1|PDPN-007|PDPN|1305|UTR5:1-289|CDS:290-652|UTR3:653-1305|	ENST00000513143	1305	1130.62	0	0	0	0
ENST00000487038.1|ENSG00000162493.12|OTTHUMG00000007912.3|OTTHUMT00000021786.2|PDPN-004|PDPN|607|UTR5:1-238|CDS:239-601|UTR3:602-607|	ENST00000487038	607	432.725	0	0	0	0
ENST00000475043.1|ENSG00000162493.12|OTTHUMG00000007912.3|OTTHUMT00000021787.2|PDPN-005|PDPN|849|UTR5:1-156|CDS:157-513|UTR3:514-849|	ENST00000475043	849	674.662	0	0	0	0
ENST00000488631.1|ENSG00000162493.12|OTTHUMG00000007912.3|OTTHUMT00000021785.2|PDPN-003|PDPN|794|UTR5:1-219|CDS:220-351|UTR3:352-794|	ENST00000488631	794	619.67	0.222055	0	0	0
ENST00000484063.2|ENSG00000116731.18|OTTHUMG00000007917.5|OTTHUMT00000367834.1|PRDM2-010|PRDM2|628|UTR5:1-168|CDS:169-628|	ENST00000484063	628	453.71	0	0	0.153874	0.50448
ENST00000376048.5|ENSG00000116731.18|OTTHUMG00000007917.5|OTTHUMT00000021939.1|PRDM2-002|PRDM2|2688|UTR5:1-126|CDS:127-807|UTR3:808-2688|	ENST00000376048	2688	2513.62	2.53261	0.800535	1.16698	1.02039
ENST00000235372.7|ENSG00000116731.18|OTTHUMG00000007917.5|OTTHUMT00000021792.2|PRDM2-001|PRDM2|7957|UTR5:1-856|CDS:857-6013|UTR3:6014-7957|	ENST00000235372	7957	7782.62	1.19293	0.073306	0.26247	1.44516
ENST00000311066.5|ENSG00000116731.18|OTTHUMG00000007917.5|-|PRDM2-201|PRDM2|7437|UTR5:1-856|CDS:857-5905|UTR3:5906-7437|	ENST00000311066	7437	7262.62	0	0	0	0
ENST00000491134.1|ENSG00000116731.18|OTTHUMG00000007917.5|OTTHUMT00000021944.2|PRDM2-007|PRDM2|1100|CDS:1-135|UTR3:136-1100|	ENST00000491134	1100	925.619	0.157085	0.384877	0.136397	0.568885
ENST00000413440.1|ENSG00000116731.18|OTTHUMG00000007917.5|OTTHUMT00000021940.2|PRDM2-003|PRDM2|6175|UTR5:1-177|CDS:178-4623|UTR3:4624-6175|	ENST00000413440	6175	6000.62	6.1695	4.9408	2.23703	3.63124
ENST00000343137.4|ENSG00000116731.18|OTTHUMG00000007917.5|OTTHUMT00000021941.1|PRDM2-004|PRDM2|5797|UTR5:1-221|CDS:222-4667|UTR3:4668-5797|	ENST00000343137	5797	5622.62	5.66146	4.12353	3.5328	7.09797
ENST00000503842.1|ENSG00000116731.18|OTTHUMG00000007917.5|OTTHUMT00000367835.1|PRDM2-011|PRDM2|705|UTR5:1-201|CDS:202-390|UTR3:391-705|	ENST00000503842	705	530.684	0	0	0	0
ENST00000407521.3|ENSG00000116731.18|OTTHUMG00000007917.5|OTTHUMT00000367838.1|PRDM2-014|PRDM2|513|UTR5:1-279|CDS:280-513|	ENST00000407521	513	338.867	0.141343	0.115449	0	0
ENST00000505823.1|ENSG00000116731.18|OTTHUMG00000007917.5|OTTHUMT00000367839.1|PRDM2-015|PRDM2|568|UTR5:1-144|CDS:145-333|UTR3:334-568|	ENST00000505823	568	393.767	2.05219	0	2.50572	1.47077
ENST00000487453.1|ENSG00000116731.18|OTTHUMG00000007917.5|OTTHUMT00000021946.2|PRDM2-009|PRDM2|646|UTR5:1-581|CDS:582-646|	ENST00000487453	646	471.703	0.298739	0.0649	0.05921	0.182202
ENST00000376030.2|ENSG00000189337.11|OTTHUMG00000002042.5|OTTHUMT00000005690.2|KAZN-001|KAZN|6030|UTR5:1-294|CDS:295-2622|UTR3:2623-6030|	ENST00000376030	6030	5855.62	0.620599	0.507167	0	3.62924
ENST00000503743.1|ENSG00000189337.11|OTTHUMG00000002042.5|OTTHUMT00000367920.1|KAZN-006|KAZN|1475|UTR5:1-209|CDS:210-1475|	ENST00000503743	1475	1300.62	0.063418	0	0	0
ENST00000422387.2|ENSG00000189337.11|OTTHUMG00000002042.5|-|KAZN-202|KAZN|3905|UTR5:1-281|CDS:282-1547|UTR3:1548-3905|	ENST00000422387	3905	3730.62	1.48949	0.707297	0	0
ENST00000361144.5|ENSG00000189337.11|OTTHUMG00000002042.5|OTTHUMT00000005692.2|KAZN-003|KAZN|3838|UTR5:1-235|CDS:236-1483|UTR3:1484-3838|	ENST00000361144	3838	3663.62	3.2367	2.01245	0.769909	4.49945
ENST00000376028.4|ENSG00000189337.11|OTTHUMG00000002042.5|OTTHUMT00000005694.2|KAZN-005|KAZN|800|UTR5:1-301|CDS:302-800|	ENST00000376028	800	625.67	0	0	0	0
ENST00000400798.2|ENSG00000189337.11|OTTHUMG00000002042.5|OTTHUMT00000367921.1|KAZN-201|KAZN|3643|UTR5:1-301|CDS:302-1285|UTR3:1286-3643|	ENST00000400798	3643	3468.62	8.23433	2.67629	0	5.75022
ENST00000400797.3|ENSG00000189337.11|OTTHUMG00000002042.5|OTTHUMT00000367921.1|KAZN-007|KAZN|1295|UTR5:1-311|CDS:312-1295|	ENST00000400797	1295	1120.62	4.77642	0.055583	0.265117	0
ENST00000428417.1|ENSG00000171729.9|OTTHUMG00000002046.3|OTTHUMT00000005699.3|TMEM51-201|TMEM51|1942|UTR5:1-446|CDS:447-1208|UTR3:1209-1942|	ENST00000428417	1942	1767.62	1.45434	2.9166	0.18625	7.44829
ENST00000376014.3|ENSG00000171729.9|OTTHUMG00000002046.3|OTTHUMT00000145238.1|TMEM51-003|TMEM51|1843|UTR5:1-485|CDS:486-1247|UTR3:1248-1843|	ENST00000376014	1843	1668.62	1.8695	4.27667	0.272688	17.8593
ENST00000451326.2|ENSG00000171729.9|OTTHUMG00000002046.3|OTTHUMT00000145239.2|TMEM51-004|TMEM51|766|UTR5:1-401|CDS:402-766|	ENST00000451326	766	591.676	0	0.112687	0	0
ENST00000400796.3|ENSG00000171729.9|OTTHUMG00000002046.3|OTTHUMT00000005699.3|TMEM51-002|TMEM51|1842|UTR5:1-415|CDS:416-1177|UTR3:1178-1842|	ENST00000400796	1842	1667.62	15.645	3.9077	0.249361	7.4191
ENST00000434578.2|ENSG00000171729.9|OTTHUMG00000002046.3|OTTHUMT00000467178.1|TMEM51-005|TMEM51|1861|UTR5:1-453|CDS:454-861|UTR3:862-1861|	ENST00000434578	1861	1669.62	1.42903	1.4128	0.112014	1.90025
ENST00000376008.2|ENSG00000171729.9|OTTHUMG00000002046.3|OTTHUMT00000005698.3|TMEM51-001|TMEM51|1931|UTR5:1-432|CDS:433-1194|UTR3:1195-1931|	ENST00000376008	1931	1756.62	12.3364	4.15537	0.462171	11.1934
ENST00000424792.1|ENSG00000204464.3|OTTHUMG00000037852.1|-|C1orf195-201|C1orf195|216|CDS:1-216|	ENST00000424792	216	60.242	0	0	0	0
ENST00000376005.3|ENSG00000204464.3|OTTHUMG00000037852.1|OTTHUMT00000092383.1|C1orf195-001|C1orf195|441|UTR5:1-39|CDS:40-420|UTR3:421-441|	ENST00000376005	441	267.272	0	0	0	0.10688
ENST00000358897.4|ENSG00000142621.15|OTTHUMG00000002088.9|-|FHAD1-202|FHAD1|5090|UTR5:1-138|CDS:139-4377|UTR3:4378-5090|	ENST00000358897	5090	4915.62	0	0.015171	0	0.161882
ENST00000417793.1|ENSG00000142621.15|OTTHUMG00000002088.9|-|FHAD1-205|FHAD1|4982|UTR5:1-138|CDS:139-4269|UTR3:4270-4982|	ENST00000417793	4982	4807.62	0.099661	0	0	0
ENST00000375999.3|ENSG00000142621.15|OTTHUMG00000002088.9|-|FHAD1-203|FHAD1|4500|UTR5:1-138|CDS:139-4500|	ENST00000375999	4500	4325.62	0	0	0	0
ENST00000433640.2|ENSG00000142621.15|OTTHUMG00000002088.9|OTTHUMT00000393399.2|FHAD1-022|FHAD1|570|CDS:1-570|	ENST00000433640	570	395.765	0	0	0	0
ENST00000375998.4|ENSG00000142621.15|OTTHUMG00000002088.9|OTTHUMT00000393400.2|FHAD1-026|FHAD1|4355|CDS:1-4239|UTR3:4240-4355|	ENST00000375998	4355	4180.62	0	0	0	0
ENST00000375997.4|ENSG00000142621.15|OTTHUMG00000002088.9|OTTHUMT00000005872.2|FHAD1-011|FHAD1|1459|CDS:1-976|UTR3:977-1459|	ENST00000375997	1459	1284.62	0.07445	0	0	0.131396
ENST00000524761.1|ENSG00000142621.15|OTTHUMG00000002088.9|OTTHUMT00000393402.1|FHAD1-024|FHAD1|378|CDS:1-378|	ENST00000524761	378	205.318	0	0	0	0.256415
ENST00000375995.3|ENSG00000142621.15|OTTHUMG00000002088.9|OTTHUMT00000005874.1|FHAD1-013|FHAD1|785|UTR5:1-7|CDS:8-763|UTR3:764-785|	ENST00000375995	785	610.672	0	0	0	0
ENST00000401090.2|ENSG00000142621.15|OTTHUMG00000002088.9|-|FHAD1-204|FHAD1|993|CDS:1-951|UTR3:952-993|	ENST00000401090	993	818.647	0	0	0	0
ENST00000444385.1|ENSG00000142621.15|OTTHUMG00000002088.9|OTTHUMT00000005865.1|FHAD1-004|FHAD1|3481|CDS:1-2081|UTR3:2082-3481|	ENST00000444385	3481	3306.62	0.089553	0	0	0.135242
ENST00000529606.1|ENSG00000142621.15|OTTHUMG00000002088.9|OTTHUMT00000393403.1|FHAD1-021|FHAD1|2434|CDS:1-2106|UTR3:2107-2434|	ENST00000529606	2434	2259.62	0	0.029756	0	0.125337
ENST00000314668.9|ENSG00000142621.15|OTTHUMG00000002088.9|OTTHUMT00000005862.1|FHAD1-001|FHAD1|2657|CDS:1-1944|UTR3:1945-2657|	ENST00000314668	2657	2482.62	0	0	0.090157	1.33011
ENST00000481324.1|ENSG00000142621.15|OTTHUMG00000002088.9|OTTHUMT00000005863.3|FHAD1-002|FHAD1|2338|CDS:1-1411|UTR3:1412-2338|	ENST00000481324	2338	2163.62	0	0.045538	0	0.295282
ENST00000375980.4|ENSG00000142634.8|OTTHUMG00000002254.1|OTTHUMT00000006433.1|EFHD2-001|EFHD2|2419|UTR5:1-77|CDS:78-800|UTR3:801-2419|	ENST00000375980	2419	2244.62	78.7194	38.8412	30.7054	46.7437
ENST00000445566.1|ENSG00000142634.8|OTTHUMG00000002254.1|OTTHUMT00000006434.1|EFHD2-002|EFHD2|899|CDS:1-538|UTR3:539-899|	ENST00000445566	899	724.655	0.086486	0.072011	0	0.070747
ENST00000375949.4|ENSG00000162438.7|OTTHUMG00000002255.1|OTTHUMT00000006435.1|CTRC-001|CTRC|898|UTR5:1-26|CDS:27-833|UTR3:834-898|	ENST00000375949	898	723.656	0.049554	0.041871	0	0
ENST00000375943.2|ENSG00000162438.7|OTTHUMG00000002255.1|-|CTRC-201|CTRC|3147|UTR5:1-23|CDS:24-233|UTR3:234-3147|	ENST00000375943	3147	2972.62	0.64856	0.49253	0.137424	0.615649
ENST00000359621.4|ENSG00000142615.7|OTTHUMG00000002258.1|OTTHUMT00000006445.1|CELA2A-001|CELA2A|919|UTR5:1-25|CDS:26-835|UTR3:836-919|	ENST00000359621	919	744.652	0	0	0	0
ENST00000375910.3|ENSG00000215704.5|OTTHUMG00000002259.1|OTTHUMT00000006448.1|CELA2B-001|CELA2B|923|UTR5:1-25|CDS:26-835|UTR3:836-923|	ENST00000375910	923	748.65	0	0	0.290592	0.072978
ENST00000422901.1|ENSG00000215704.5|OTTHUMG00000002259.1|OTTHUMT00000006449.1|CELA2B-002|CELA2B|377|CDS:1-377|	ENST00000422901	377	204.345	0	0.147159	1.11224	0.142624
ENST00000546424.1|ENSG00000132906.13|OTTHUMG00000002256.4|OTTHUMT00000407260.1|CASP9-009|CASP9|4463|UTR5:1-245|CDS:246-1511|UTR3:1512-4463|	ENST00000546424	4463	4288.62	2.58512	1.19019	3.52337	0.98276
ENST00000333868.5|ENSG00000132906.13|OTTHUMG00000002256.4|OTTHUMT00000006438.1|CASP9-001|CASP9|2019|UTR5:1-95|CDS:96-1346|UTR3:1347-2019|	ENST00000333868	2019	1844.62	13.953	18.2423	36.5747	5.88483
ENST00000348549.5|ENSG00000132906.13|OTTHUMG00000002256.4|OTTHUMT00000006439.2|CASP9-002|CASP9|1621|UTR5:1-147|CDS:148-948|UTR3:949-1621|	ENST00000348549	1621	1446.62	3.60062	1.89827	2.46072	1.69828
ENST00000400777.3|ENSG00000132906.13|OTTHUMG00000002256.4|OTTHUMT00000006443.2|CASP9-006|CASP9|1878|CDS:1-457|UTR3:458-1878|	ENST00000400777	1878	1703.62	0.162358	2.29486	2.72145	0.544577
ENST00000424908.1|ENSG00000132906.13|OTTHUMG00000002256.4|OTTHUMT00000085423.1|CASP9-007|CASP9|740|CDS:1-595|UTR3:596-740|	ENST00000424908	740	565.678	0	0	0	0
ENST00000375890.4|ENSG00000132906.13|OTTHUMG00000002256.4|OTTHUMT00000407261.1|CASP9-008|CASP9|1351|UTR5:1-261|CDS:262-1263|UTR3:1264-1351|	ENST00000375890	1351	1176.62	0.099789	0.521595	0	0.730444
ENST00000474305.2|ENSG00000132906.13|OTTHUMG00000002256.4|OTTHUMT00000407262.1|CASP9-011|CASP9|1111|CDS:1-288|UTR3:289-1111|	ENST00000474305	1111	936.619	0	0	0.13851	0
ENST00000447522.1|ENSG00000132906.13|OTTHUMG00000002256.4|OTTHUMT00000006440.3|CASP9-003|CASP9|954|UTR5:1-155|CDS:156-954|	ENST00000447522	954	779.65	0	0	0.653204	0
ENST00000440484.1|ENSG00000132906.13|OTTHUMG00000002256.4|OTTHUMT00000006442.1|CASP9-005|CASP9|781|UTR5:1-17|CDS:18-781|	ENST00000440484	781	606.672	0	0	0	0
ENST00000375838.1|ENSG00000116138.8|OTTHUMG00000002358.3|OTTHUMT00000006765.1|DNAJC16-002|DNAJC16|2357|UTR5:1-164|CDS:165-1952|UTR3:1953-2357|	ENST00000375838	2357	2182.62	0.120095	0.160049	0.224545	1.29933
ENST00000375847.3|ENSG00000116138.8|OTTHUMG00000002358.3|OTTHUMT00000006764.1|DNAJC16-001|DNAJC16|6069|UTR5:1-164|CDS:165-2513|UTR3:2514-6069|	ENST00000375847	6069	5894.62	6.34537	4.67121	5.17607	7.65571
ENST00000475133.1|ENSG00000116138.8|OTTHUMG00000002358.3|OTTHUMT00000006766.3|DNAJC16-003|DNAJC16|6299|UTR5:1-164|CDS:165-1952|UTR3:1953-6299|	ENST00000475133	6299	6124.62	0	0	0	0.688034
ENST00000375849.1|ENSG00000116138.8|OTTHUMG00000002358.3|OTTHUMT00000006768.1|DNAJC16-005|DNAJC16|3446|UTR5:1-164|CDS:165-2132|UTR3:2133-3446|	ENST00000375849	3446	3271.62	0.019377	0	0.01358	0.057647
ENST00000472665.1|ENSG00000116138.8|OTTHUMG00000002358.3|OTTHUMT00000006769.3|DNAJC16-006|DNAJC16|445|CDS:1-293|UTR3:294-445|	ENST00000472665	445	271.238	0	0	0	0.882507
ENST00000375826.3|ENSG00000116771.5|OTTHUMG00000002357.1|OTTHUMT00000006763.1|AGMAT-001|AGMAT|2500|UTR5:1-143|CDS:144-1202|UTR3:1203-2500|	ENST00000375826	2500	2301.62	0.422912	2.80095	5.46274	16.6144
ENST00000480945.1|ENSG00000197312.7|OTTHUMG00000002381.2|OTTHUMT00000006826.1|DDI2-001|DDI2|10625|UTR5:1-171|CDS:172-1371|UTR3:1372-10625|	ENST00000480945	10625	10450.6	7.7521	5.67482	4.64384	20.7537
ENST00000320153.6|ENSG00000197312.7|OTTHUMG00000002381.2|OTTHUMT00000006828.2|DDI2-003|DDI2|2076|CDS:1-300|UTR3:301-2076|	ENST00000320153	2076	1901.62	0	0	0	0
ENST00000483899.1|ENSG00000197312.7|OTTHUMG00000002381.2|OTTHUMT00000006829.2|DDI2-004|DDI2|497|CDS:1-310|UTR3:311-497|	ENST00000483899	497	322.926	0.520905	0	0.268207	0.362802
ENST00000345034.1|ENSG00000215695.1|OTTHUMG00000067830.1|OTTHUMT00000145500.1|RSC1A1-001|RSC1A1|1854|CDS:1-1854|	ENST00000345034	1854	1679.62	1.74411	3.5289	0	5.6541
ENST00000375799.3|ENSG00000116786.7|OTTHUMG00000003062.1|OTTHUMT00000008463.1|PLEKHM2-001|PLEKHM2|4122|UTR5:1-227|CDS:228-3287|UTR3:3288-4122|	ENST00000375799	4122	3947.62	30.9114	19.4464	4.95459	10.8147
ENST00000375793.2|ENSG00000116786.7|OTTHUMG00000003062.1|OTTHUMT00000008464.1|PLEKHM2-002|PLEKHM2|4004|UTR5:1-169|CDS:170-3169|UTR3:3170-4004|	ENST00000375793	4004	3829.62	11.4007	25.2151	7.90433	29.1727
ENST00000294454.5|ENSG00000162461.7|OTTHUMG00000003063.1|OTTHUMT00000008467.1|SLC25A34-001|SLC25A34|2986|UTR5:1-81|CDS:82-996|UTR3:997-2986|	ENST00000294454	2986	2811.62	0.683556	1.45393	0.273993	1.15545
ENST00000375782.1|ENSG00000162460.6|OTTHUMG00000003065.2|OTTHUMT00000008471.2|TMEM82-001|TMEM82|1520|UTR5:1-138|CDS:139-1170|UTR3:1171-1520|	ENST00000375782	1520	1345.62	0	0.1804	1.73749	0.140542
ENST00000496928.2|ENSG00000162458.8|OTTHUMG00000003079.5|OTTHUMT00000368039.1|FBLIM1-008|FBLIM1|611|UTR5:1-521|CDS:522-611|	ENST00000496928	611	436.723	0	0	0	0.983876
ENST00000508310.1|ENSG00000162458.8|OTTHUMG00000003079.5|OTTHUMT00000008568.2|FBLIM1-006|FBLIM1|611|UTR5:1-508|CDS:509-611|	ENST00000508310	611	436.723	0	0	0.393741	4.42894
ENST00000510393.1|ENSG00000162458.8|OTTHUMG00000003079.5|OTTHUMT00000368040.1|FBLIM1-009|FBLIM1|576|UTR5:1-342|CDS:343-576|	ENST00000510393	576	401.755	0	0	0	0
ENST00000430076.1|ENSG00000162458.8|OTTHUMG00000003079.5|OTTHUMT00000008567.1|FBLIM1-005|FBLIM1|507|UTR5:1-455|CDS:456-507|	ENST00000430076	507	332.887	0	0.262693	0.113007	2.57249
ENST00000375771.1|ENSG00000162458.8|OTTHUMG00000003079.5|OTTHUMT00000008510.1|FBLIM1-001|FBLIM1|3498|UTR5:1-443|CDS:444-1565|UTR3:1566-3498|	ENST00000375771	3498	3323.62	12.099	12.2364	4.32442	43.9778
ENST00000510929.1|ENSG00000162458.8|OTTHUMG00000003079.5|OTTHUMT00000368041.1|FBLIM1-010|FBLIM1|511|UTR5:1-467|CDS:468-511|	ENST00000510929	511	336.874	0.114845	0	0	0.310692
ENST00000502638.1|ENSG00000162458.8|OTTHUMG00000003079.5|OTTHUMT00000368042.1|FBLIM1-011|FBLIM1|582|UTR5:1-489|CDS:490-582|	ENST00000502638	582	407.748	0	0.362119	0	0
ENST00000375766.3|ENSG00000162458.8|OTTHUMG00000003079.5|OTTHUMT00000008511.3|FBLIM1-002|FBLIM1|3695|UTR5:1-640|CDS:641-1762|UTR3:1763-3695|	ENST00000375766	3695	3520.62	0.482143	0.119212	0	0.089826
ENST00000400773.1|ENSG00000162458.8|OTTHUMG00000003079.5|-|FBLIM1-201|FBLIM1|3058|UTR5:1-299|CDS:300-1130|UTR3:1131-3058|	ENST00000400773	3058	2883.62	23.7419	26.1639	7.9366	44.6413
ENST00000483633.2|ENSG00000162458.8|OTTHUMG00000003079.5|OTTHUMT00000368043.1|FBLIM1-012|FBLIM1|571|UTR5:1-137|CDS:138-571|	ENST00000483633	571	396.763	3.02338	2.27304	0.506327	4.01435
ENST00000502739.1|ENSG00000162458.8|OTTHUMG00000003079.5|OTTHUMT00000368044.1|FBLIM1-013|FBLIM1|562|UTR5:1-128|CDS:129-562|	ENST00000502739	562	387.773	0	0	0	0
ENST00000431771.2|ENSG00000162458.8|OTTHUMG00000003079.5|OTTHUMT00000008569.2|FBLIM1-007|FBLIM1|577|UTR5:1-265|CDS:266-577|	ENST00000431771	577	402.753	4.26457	3.08607	1.36697	13.9299
ENST00000441801.2|ENSG00000162458.8|OTTHUMG00000003079.5|OTTHUMT00000008512.2|FBLIM1-003|FBLIM1|1543|UTR5:1-207|CDS:208-1332|UTR3:1333-1543|	ENST00000441801	1543	1347.62	5.26753	3.55751	2.12561	5.03391
ENST00000332305.5|ENSG00000162458.8|OTTHUMG00000003079.5|OTTHUMT00000008513.4|FBLIM1-004|FBLIM1|1530|UTR5:1-31|CDS:32-862|UTR3:863-1530|	ENST00000332305	1530	1355.62	0	0	0	0.153073
ENST00000375759.3|ENSG00000065526.6|OTTHUMG00000009376.1|OTTHUMT00000025993.1|SPEN-001|SPEN|12232|UTR5:1-204|CDS:205-11199|UTR3:11200-12232|	ENST00000375759	12232	12057.6	21.0324	10.6153	5.79716	17.2355
ENST00000438066.1|ENSG00000065526.6|OTTHUMG00000009376.1|OTTHUMT00000025994.1|SPEN-002|SPEN|1733|UTR5:1-613|CDS:614-1733|	ENST00000438066	1733	1558.62	7.19185	1.54031	0.645655	1.05692
ENST00000442985.1|ENSG00000065526.6|OTTHUMG00000009376.1|OTTHUMT00000025996.1|SPEN-004|SPEN|891|CDS:1-891|	ENST00000442985	891	716.657	0	0	0	0.19366
ENST00000440560.1|ENSG00000116809.7|OTTHUMG00000009377.1|OTTHUMT00000026010.1|ZBTB17-013|ZBTB17|731|CDS:1-631|UTR3:632-731|	ENST00000440560	731	556.679	1.98457	5.82577	0	0
ENST00000375743.4|ENSG00000116809.7|OTTHUMG00000009377.1|OTTHUMT00000025998.1|ZBTB17-001|ZBTB17|2745|UTR5:1-233|CDS:234-2645|UTR3:2646-2745|	ENST00000375743	2745	2570.62	22.0971	26.3796	9.31445	8.94426
ENST00000375733.2|ENSG00000116809.7|OTTHUMG00000009377.1|-|ZBTB17-201|ZBTB17|2770|UTR5:1-239|CDS:240-2672|UTR3:2673-2770|	ENST00000375733	2770	2595.62	0.367994	0.17727	0.209078	0.570675
ENST00000537142.1|ENSG00000116809.7|OTTHUMG00000009377.1|-|ZBTB17-203|ZBTB17|2511|UTR5:1-247|CDS:248-2413|UTR3:2414-2511|	ENST00000537142	2511	2336.62	1.21923	0.734935	0.155112	0.827149
ENST00000444358.1|ENSG00000116809.7|OTTHUMG00000009377.1|OTTHUMT00000026004.1|ZBTB17-007|ZBTB17|722|CDS:1-722|	ENST00000444358	722	547.681	2.52413	3.56424	1.5014	0
ENST00000448462.2|ENSG00000116809.7|OTTHUMG00000009377.1|-|ZBTB17-202|ZBTB17|1851|UTR5:1-196|CDS:197-1726|UTR3:1727-1851|	ENST00000448462	1851	1676.62	1.22828	0.681959	0.294999	1.14409
ENST00000329454.2|ENSG00000183888.4|OTTHUMG00000009523.1|OTTHUMT00000026317.1|C1orf64-001|C1orf64|3039|UTR5:1-68|CDS:69-578|UTR3:579-3039|	ENST00000329454	3039	2864.62	0.176067	0.193743	0.182244	0.253026
ENST00000411503.1|ENSG00000173641.13|OTTHUMG00000009531.2|OTTHUMT00000026335.2|HSPB7-003|HSPB7|2128|UTR5:1-78|CDS:79-576|UTR3:577-2128|	ENST00000411503	2128	1953.62	0.047531	0.221297	7.39489	0
ENST00000311890.9|ENSG00000173641.13|OTTHUMG00000009531.2|OTTHUMT00000026334.2|HSPB7-002|HSPB7|2892|UTR5:1-827|CDS:828-1340|UTR3:1341-2892|	ENST00000311890	2892	2717.62	0.104998	0.159382	0.240331	0.127936
ENST00000375718.4|ENSG00000173641.13|OTTHUMG00000009531.2|OTTHUMT00000026333.1|HSPB7-001|HSPB7|2415|UTR5:1-125|CDS:126-863|UTR3:864-2415|	ENST00000375718	2415	2240.62	0	0.079886	1.61384	0.03145
ENST00000463576.1|ENSG00000173641.13|OTTHUMG00000009531.2|OTTHUMT00000355540.1|HSPB7-007|HSPB7|581|CDS:1-375|UTR3:376-581|	ENST00000463576	581	406.749	0	0	0	0
ENST00000487046.1|ENSG00000173641.13|OTTHUMG00000009531.2|OTTHUMT00000355539.1|HSPB7-006|HSPB7|844|UTR5:1-110|CDS:111-638|UTR3:639-844|	ENST00000487046	844	669.663	0	0.072485	3.42321	0.058024
ENST00000406363.2|ENSG00000173641.13|OTTHUMG00000009531.2|OTTHUMT00000026337.2|HSPB7-005|HSPB7|648|UTR5:1-42|CDS:43-567|UTR3:568-648|	ENST00000406363	648	473.701	0	0	0	0
ENST00000545268.1|ENSG00000173641.13|OTTHUMG00000009531.2|-|HSPB7-201|HSPB7|485|UTR5:1-80|CDS:81-287|UTR3:288-485|	ENST00000545268	485	310.985	0.110558	0	0.111259	0.090988
ENST00000375692.1|ENSG00000186510.7|OTTHUMG00000009529.3|OTTHUMT00000026327.1|CLCNKA-002|CLCNKA|2581|UTR5:1-128|CDS:129-2189|UTR3:2190-2581|	ENST00000375692	2581	2406.62	0	0	0	0
ENST00000420078.1|ENSG00000186510.7|OTTHUMG00000009529.3|-|CLCNKA-201|CLCNKA|2530|UTR5:1-80|CDS:81-2141|UTR3:2142-2530|	ENST00000420078	2530	2355.62	0.096103	0	0.133305	0.320183
ENST00000439316.2|ENSG00000186510.7|OTTHUMG00000009529.3|OTTHUMT00000467595.1|CLCNKA-007|CLCNKA|1997|UTR5:1-57|CDS:58-1992|UTR3:1993-1997|	ENST00000439316	1997	1822.62	0	0	0	0
ENST00000331433.4|ENSG00000186510.7|OTTHUMG00000009529.3|OTTHUMT00000026326.1|CLCNKA-001|CLCNKA|2475|UTR5:1-19|CDS:20-2083|UTR3:2084-2475|	ENST00000331433	2475	2300.62	0.574092	0.227663	0.335502	0.180531
ENST00000375679.4|ENSG00000184908.13|OTTHUMG00000009530.2|OTTHUMT00000026331.1|CLCNKB-001|CLCNKB|2567|UTR5:1-111|CDS:112-2175|UTR3:2176-2567|	ENST00000375679	2567	2392.62	0.057494	0.025411	0	0.185218
ENST00000375667.3|ENSG00000184908.13|OTTHUMG00000009530.2|OTTHUMT00000026332.1|CLCNKB-002|CLCNKB|2129|UTR5:1-183|CDS:184-1737|UTR3:1738-2129|	ENST00000375667	2129	1954.62	0.017593	0.120354	0.199235	0.659961
ENST00000431772.1|ENSG00000184908.13|OTTHUMG00000009530.2|OTTHUMT00000099351.1|CLCNKB-003|CLCNKB|464|CDS:1-441|UTR3:442-464|	ENST00000431772	464	290.092	0	0	0	0
ENST00000375662.4|ENSG00000185519.8|OTTHUMG00000009525.1|OTTHUMT00000026319.1|FAM131C-001|FAM131C|1695|UTR5:1-184|CDS:185-1027|UTR3:1028-1695|	ENST00000375662	1695	1520.62	7.41624	7.26495	2.21484	9.34825
ENST00000358432.5|ENSG00000142627.9|OTTHUMG00000009527.2|OTTHUMT00000026322.1|EPHA2-001|EPHA2|3964|UTR5:1-155|CDS:156-3086|UTR3:3087-3964|	ENST00000358432	3964	3789.62	89.3295	59.4366	6.74341	67.2405
ENST00000270747.3|ENSG00000142632.12|OTTHUMG00000002219.3|OTTHUMT00000006289.1|ARHGEF19-001|ARHGEF19|3029|UTR5:1-137|CDS:138-2546|UTR3:2547-3029|	ENST00000270747	3029	2854.62	7.65172	3.63165	6.4233	11.9667
ENST00000449495.1|ENSG00000142632.12|OTTHUMG00000002219.3|OTTHUMT00000006292.1|ARHGEF19-004|ARHGEF19|921|CDS:1-921|	ENST00000449495	921	746.651	6.25311	2.46157	2.80657	0.813543
ENST00000441785.1|ENSG00000142632.12|OTTHUMG00000002219.3|OTTHUMT00000092469.1|ARHGEF19-007|ARHGEF19|582|CDS:1-504|UTR3:505-582|	ENST00000441785	582	407.748	1.59443	0	0	0.622285
ENST00000375605.2|ENSG00000204377.3|-|-|C1orf134-201|C1orf134|252|CDS:1-252|	ENST00000375605	252	88.78	5.03453	6.38223	4.03773	4.65109
ENST00000375599.3|ENSG00000132881.7|OTTHUMG00000002214.3|OTTHUMT00000006279.2|RSG1-001|RSG1|1545|UTR5:1-420|CDS:421-1197|UTR3:1198-1545|	ENST00000375599	1545	1370.62	3.15286	6.83826	3.05437	3.57631
ENST00000434014.1|ENSG00000132881.7|OTTHUMG00000002214.3|OTTHUMT00000092463.1|RSG1-003|RSG1|336|CDS:1-336|	ENST00000434014	336	164.851	1.73372	4.93859	0.604582	0.634193
ENST00000375592.3|ENSG00000037637.6|OTTHUMG00000002218.1|OTTHUMT00000006285.1|FBXO42-001|FBXO42|6202|UTR5:1-217|CDS:218-2371|UTR3:2372-6202|	ENST00000375592	6202	6027.62	10.3588	8.2424	2.94563	8.38622
ENST00000456164.1|ENSG00000037637.6|OTTHUMG00000002218.1|OTTHUMT00000006287.1|FBXO42-003|FBXO42|1153|UTR5:1-257|CDS:258-1153|	ENST00000456164	1153	978.619	0.266267	0.829849	0.0848	0.20898
ENST00000444116.1|ENSG00000037637.6|OTTHUMG00000002218.1|OTTHUMT00000006288.1|FBXO42-004|FBXO42|945|UTR5:1-49|CDS:50-945|	ENST00000444116	945	770.65	12.1521	6.25435	5.17195	8.76079
ENST00000401088.4|ENSG00000055070.12|OTTHUMG00000002217.4|OTTHUMT00000006283.2|SZRD1-001|SZRD1|3636|UTR5:1-175|CDS:176-634|UTR3:635-3636|	ENST00000401088	3636	3461.62	11.1324	10.5909	2.33886	5.00664
ENST00000471507.1|ENSG00000055070.12|OTTHUMG00000002217.4|OTTHUMT00000355660.1|SZRD1-007|SZRD1|892|UTR5:1-170|CDS:171-626|UTR3:627-892|	ENST00000471507	892	717.657	19.5218	7.2585	4.12062	8.47101
ENST00000401089.3|ENSG00000055070.12|OTTHUMG00000002217.4|OTTHUMT00000355658.1|SZRD1-005|SZRD1|3447|UTR5:1-40|CDS:41-442|UTR3:443-3447|	ENST00000401089	3447	3272.62	62.6662	46.1184	16.5046	32.6626
ENST00000476423.1|ENSG00000055070.12|OTTHUMG00000002217.4|OTTHUMT00000355664.1|SZRD1-011|SZRD1|567|UTR5:1-22|CDS:23-277|UTR3:278-567|	ENST00000476423	567	392.768	0.10229	0.183744	0.177557	0
ENST00000375590.3|ENSG00000055070.12|OTTHUMG00000002217.4|-|SZRD1-201|SZRD1|1343|UTR5:1-22|CDS:23-499|UTR3:500-1343|	ENST00000375590	1343	1168.62	14.0321	4.43327	2.39591	5.67036
ENST00000492354.1|ENSG00000055070.12|OTTHUMG00000002217.4|OTTHUMT00000355659.1|SZRD1-006|SZRD1|3401|CDS:1-399|UTR3:400-3401|	ENST00000492354	3401	3226.62	48.4064	45.1455	11.9701	24.2806
ENST00000491418.1|ENSG00000187144.7|OTTHUMG00000002312.3|OTTHUMT00000355657.1|SPATA21-004|SPATA21|661|CDS:1-483|UTR3:484-661|	ENST00000491418	661	486.693	0	0	0	0
ENST00000335496.1|ENSG00000187144.7|OTTHUMG00000002312.3|OTTHUMT00000006677.2|SPATA21-001|SPATA21|2015|UTR5:1-483|CDS:484-1893|UTR3:1894-2015|	ENST00000335496	2015	1840.62	0	0	0	0
ENST00000540400.1|ENSG00000187144.7|OTTHUMG00000002312.3|-|SPATA21-201|SPATA21|1773|UTR5:1-334|CDS:335-1675|UTR3:1676-1773|	ENST00000540400	1773	1598.62	0.046323	0.018986	0	0.067452
ENST00000375577.1|ENSG00000187144.7|OTTHUMG00000002312.3|OTTHUMT00000006678.1|SPATA21-002|SPATA21|1136|UTR5:1-340|CDS:341-943|UTR3:944-1136|	ENST00000375577	1136	961.619	0.217611	0.298529	0.029076	0.084916
ENST00000337132.5|ENSG00000157191.15|OTTHUMG00000002313.4|OTTHUMT00000006680.2|NECAP2-001|NECAP2|2070|UTR5:1-90|CDS:91-882|UTR3:883-2070|	ENST00000337132	2070	1895.62	58.8354	48.3324	11.5341	36.542
ENST00000504551.2|ENSG00000157191.15|OTTHUMG00000002313.4|OTTHUMT00000368124.2|NECAP2-012|NECAP2|768|UTR5:1-41|CDS:42-650|UTR3:651-768|	ENST00000504551	768	593.676	0.342916	0	0	0
ENST00000457722.2|ENSG00000157191.15|OTTHUMG00000002313.4|OTTHUMT00000368119.1|NECAP2-007|NECAP2|935|UTR5:1-38|CDS:39-752|UTR3:753-935|	ENST00000457722	935	760.65	0	0	0	1.23445
ENST00000406746.1|ENSG00000157191.15|OTTHUMG00000002313.4|OTTHUMT00000006681.3|NECAP2-201|NECAP2|1291|UTR5:1-38|CDS:39-830|UTR3:831-1291|	ENST00000406746	1291	1116.62	0	0.105043	0	0
ENST00000443980.2|ENSG00000157191.15|OTTHUMG00000002313.4|OTTHUMT00000368120.1|NECAP2-008|NECAP2|1929|UTR5:1-26|CDS:27-848|UTR3:849-1929|	ENST00000443980	1929	1754.62	4.51591	3.23435	0.182619	3.83261
ENST00000504858.1|ENSG00000157191.15|OTTHUMG00000002313.4|OTTHUMT00000368125.1|NECAP2-013|NECAP2|727|UTR5:1-25|CDS:26-331|UTR3:332-727|	ENST00000504858	727	552.68	0.429679	0.13282	0	0
ENST00000492095.1|ENSG00000157191.15|OTTHUMG00000002313.4|OTTHUMT00000006681.3|NECAP2-002|NECAP2|1787|UTR5:1-19|CDS:20-811|UTR3:812-1787|	ENST00000492095	1787	1612.62	0	0	0	0
ENST00000459640.1|ENSG00000157191.15|OTTHUMG00000002313.4|OTTHUMT00000006684.3|NECAP2-005|NECAP2|981|UTR5:1-6|CDS:7-591|UTR3:592-981|	ENST00000459640	981	806.647	1.23077	0.632086	0	1.36895
ENST00000513161.1|ENSG00000157191.15|OTTHUMG00000002313.4|OTTHUMT00000368123.1|NECAP2-011|NECAP2|713|CDS:1-191|UTR3:192-713|	ENST00000513161	713	538.683	0	0	0	0.109615
ENST00000601199.1|ENSG00000268674.1|-|-|AL355149.2-201|AL355149.2|510|CDS:1-510|	ENST00000601199	510	335.877	0.307095	0	0	0
ENST00000430580.2|ENSG00000219481.6|OTTHUMG00000002487.10|OTTHUMT00000106436.3|NBPF1-005|NBPF1|5932|UTR5:1-888|CDS:889-4308|UTR3:4309-5932|	ENST00000430580	5932	5757.62	27.7978	19.3046	4.11494	19.5658
ENST00000392963.5|ENSG00000219481.6|OTTHUMG00000002487.10|OTTHUMT00000007320.7|NBPF1-001|NBPF1|2672|UTR5:1-458|CDS:459-674|UTR3:675-2672|	ENST00000392963	2672	2497.62	3.1467	1.63053	0.273562	3.05917
ENST00000432949.1|ENSG00000219481.6|OTTHUMG00000002487.10|-|NBPF1-203|NBPF1|1069|CDS:1-900|UTR3:901-1069|	ENST00000432949	1069	894.619	1.00201	0.311766	0.131922	0
ENST00000420031.2|ENSG00000219481.6|OTTHUMG00000002487.10|-|NBPF1-202|NBPF1|531|UTR5:1-18|CDS:19-120|UTR3:121-531|	ENST00000420031	531	356.824	8.93913	0	0	0
ENST00000287968.8|ENSG00000219481.6|OTTHUMG00000002487.10|-|NBPF1-201|NBPF1|694|CDS:1-492|UTR3:493-694|	ENST00000287968	694	519.686	0.760753	1.27507	0	0.222306
ENST00000434336.2|ENSG00000237847.2|-|-|AL137798.1-201|AL137798.1|510|CDS:1-510|	ENST00000434336	510	335.877	0	0.182939	0	0.083871
ENST00000375541.5|ENSG00000058453.12|OTTHUMG00000002200.6|OTTHUMT00000006249.2|CROCC-001|CROCC|6656|UTR5:1-69|CDS:70-6123|UTR3:6124-6656|	ENST00000375541	6656	6481.62	11.0874	16.7539	3.15684	3.77261
ENST00000445545.2|ENSG00000058453.12|OTTHUMG00000002200.6|OTTHUMT00000006250.2|CROCC-002|CROCC|3931|CDS:1-3931|	ENST00000445545	3931	3756.62	4.20841	0	0.652081	0.434688
ENST00000375534.3|ENSG00000117122.9|OTTHUMG00000002290.1|OTTHUMT00000006611.1|MFAP2-003|MFAP2|970|UTR5:1-3|CDS:4-552|UTR3:553-970|	ENST00000375534	970	795.647	16.5924	5.45724	3.30836	0
ENST00000375535.3|ENSG00000117122.9|OTTHUMG00000002290.1|OTTHUMT00000006609.1|MFAP2-001|MFAP2|1260|UTR5:1-290|CDS:291-842|UTR3:843-1260|	ENST00000375535	1260	1085.62	50.0808	7.90142	4.81156	3.06525
ENST00000438542.1|ENSG00000117122.9|OTTHUMG00000002290.1|-|MFAP2-201|MFAP2|1094|UTR5:1-133|CDS:134-682|UTR3:683-1094|	ENST00000438542	1094	919.619	37.5261	3.75644	3.98652	1.84018
ENST00000326735.8|ENSG00000159363.13|OTTHUMG00000002293.3|OTTHUMT00000006617.1|ATP13A2-001|ATP13A2|3840|UTR5:1-34|CDS:35-3577|UTR3:3578-3840|	ENST00000326735	3840	3665.62	14.4654	25.7071	11.9223	7.65522
ENST00000341676.5|ENSG00000159363.13|OTTHUMG00000002293.3|OTTHUMT00000006618.1|ATP13A2-002|ATP13A2|3681|UTR5:1-177|CDS:178-3654|UTR3:3655-3681|	ENST00000341676	3681	3506.62	0	0.124197	0	0.494601
ENST00000452699.1|ENSG00000159363.13|OTTHUMG00000002293.3|OTTHUMT00000368161.1|ATP13A2-005|ATP13A2|3981|UTR5:1-190|CDS:191-3718|UTR3:3719-3981|	ENST00000452699	3981	3806.62	10.6747	15.0417	13.5814	2.76165
ENST00000502418.1|ENSG00000159363.13|OTTHUMG00000002293.3|OTTHUMT00000368163.1|ATP13A2-007|ATP13A2|1201|CDS:1-1197|UTR3:1198-1201|	ENST00000502418	1201	1026.62	3.19634	13.8913	4.30617	0
ENST00000503552.1|ENSG00000159363.13|OTTHUMG00000002293.3|OTTHUMT00000368170.1|ATP13A2-014|ATP13A2|774|CDS:1-774|	ENST00000503552	774	599.673	2.14397	1.95359	1.22506	0.506622
ENST00000506174.1|ENSG00000159363.13|OTTHUMG00000002293.3|OTTHUMT00000368168.1|ATP13A2-012|ATP13A2|573|CDS:1-573|	ENST00000506174	573	398.759	0	0.113583	0	0
ENST00000510069.1|ENSG00000159363.13|OTTHUMG00000002293.3|OTTHUMT00000368165.2|ATP13A2-009|ATP13A2|962|CDS:1-962|	ENST00000510069	962	787.65	3.59206	2.15797	2.23466	0.827589
ENST00000511957.1|ENSG00000159363.13|OTTHUMG00000002293.3|OTTHUMT00000368167.1|ATP13A2-011|ATP13A2|569|CDS:1-569|	ENST00000511957	569	394.766	0.783237	0	0	0
ENST00000508222.1|ENSG00000159363.13|OTTHUMG00000002293.3|OTTHUMT00000368164.1|ATP13A2-008|ATP13A2|562|CDS:1-562|	ENST00000508222	562	387.773	1.44817	1.64603	1.00113	1.15918
ENST00000509619.1|ENSG00000159363.13|OTTHUMG00000002293.3|OTTHUMT00000368166.1|ATP13A2-010|ATP13A2|570|CDS:1-570|	ENST00000509619	570	395.765	0.649382	0.908619	0.24317	0.274149
ENST00000375499.3|ENSG00000117118.5|OTTHUMG00000002289.2|OTTHUMT00000006603.1|SDHB-001|SDHB|1153|UTR5:1-151|CDS:152-994|UTR3:995-1153|	ENST00000375499	1153	968.619	120.828	203.46	272.212	131.606
ENST00000375486.4|ENSG00000117115.8|OTTHUMG00000002295.1|OTTHUMT00000006624.1|PADI2-001|PADI2|4345|UTR5:1-64|CDS:65-2062|UTR3:2063-4345|	ENST00000375486	4345	4170.62	1.41172	16.1636	3.03604	1.16578
ENST00000444885.2|ENSG00000117115.8|OTTHUMG00000002295.1|-|PADI2-201|PADI2|2333|UTR5:1-82|CDS:83-1732|UTR3:1733-2333|	ENST00000444885	2333	2158.62	0.040633	0.408114	0.116644	0.091507
ENST00000375481.1|ENSG00000117115.8|OTTHUMG00000002295.1|OTTHUMT00000006627.1|PADI2-004|PADI2|1607|UTR5:1-64|CDS:65-1378|UTR3:1379-1607|	ENST00000375481	1607	1432.62	0.172895	0.484708	0.176811	0
ENST00000375471.4|ENSG00000142623.8|OTTHUMG00000002294.3|OTTHUMT00000006621.1|PADI1-001|PADI1|3846|UTR5:1-92|CDS:93-2084|UTR3:2085-3846|	ENST00000375471	3846	3671.62	0.677097	0.374559	0.036662	0.085065
ENST00000537499.1|ENSG00000142623.8|OTTHUMG00000002294.3|-|PADI1-203|PADI1|939|UTR5:1-174|CDS:175-837|UTR3:838-939|	ENST00000537499	939	764.65	0	0	0	0
ENST00000413717.2|ENSG00000142623.8|OTTHUMG00000002294.3|-|PADI1-201|PADI1|1476|UTR5:1-172|CDS:173-709|UTR3:710-1476|	ENST00000413717	1476	1301.62	0.146597	0.046148	0	0.101443
ENST00000536552.1|ENSG00000142623.8|OTTHUMG00000002294.3|-|PADI1-202|PADI1|1483|UTR5:1-213|CDS:214-618|UTR3:619-1483|	ENST00000536552	1483	1308.62	0.371601	0.643341	0.067306	0.153929
ENST00000375460.3|ENSG00000142619.4|OTTHUMG00000002373.1|OTTHUMT00000006805.1|PADI3-001|PADI3|3189|UTR5:1-40|CDS:41-2035|UTR3:2036-3189|	ENST00000375460	3189	3014.62	3.15921	0.675016	0.101574	0
ENST00000375453.1|ENSG00000159339.9|OTTHUMG00000002371.1|OTTHUMT00000006800.1|PADI4-002|PADI4|841|UTR5:1-28|CDS:29-412|UTR3:413-841|	ENST00000375453	841	666.663	0.891935	0.890771	0.522173	1.32925
ENST00000375448.4|ENSG00000159339.9|OTTHUMG00000002371.1|OTTHUMT00000006799.1|PADI4-001|PADI4|2267|UTR5:1-26|CDS:27-2018|UTR3:2019-2267|	ENST00000375448	2267	2092.62	0.820447	0.029018	0.026604	0.051388
ENST00000602074.1|ENSG00000269468.1|-|-|AC004824.2-201|AC004824.2|339|CDS:1-339|	ENST00000602074	339	167.715	15.1221	14.6082	8.43456	23.7843
ENST00000375436.4|ENSG00000179051.9|OTTHUMG00000002513.1|OTTHUMT00000007144.1|RCC2-001|RCC2|4087|UTR5:1-188|CDS:189-1757|UTR3:1758-4087|	ENST00000375436	4087	3912.62	90.5079	135.686	62.719	117.669
ENST00000375433.3|ENSG00000179051.9|OTTHUMG00000002513.1|OTTHUMT00000007145.1|RCC2-002|RCC2|2030|UTR5:1-47|CDS:48-1616|UTR3:1617-2030|	ENST00000375433	2030	1855.62	5.36092	2.44488	1.7367	6.92152
ENST00000361221.3|ENSG00000074964.12|OTTHUMG00000002514.1|OTTHUMT00000007147.1|ARHGEF10L-001|ARHGEF10L|4488|UTR5:1-159|CDS:160-3999|UTR3:4000-4488|	ENST00000361221	4488	4313.62	0	0.04904	0	0.411011
ENST00000452522.1|ENSG00000074964.12|OTTHUMG00000002514.1|-|ARHGEF10L-204|ARHGEF10L|4376|UTR5:1-159|CDS:160-3882|UTR3:3883-4376|	ENST00000452522	4376	4201.62	6.03642	3.77748	2.4826	14.4655
ENST00000434513.1|ENSG00000074964.12|OTTHUMG00000002514.1|-|ARHGEF10L-203|ARHGEF10L|3363|UTR5:1-159|CDS:160-3363|	ENST00000434513	3363	3188.62	0.080379	0	0	0
ENST00000375415.1|ENSG00000074964.12|OTTHUMG00000002514.1|OTTHUMT00000007149.1|ARHGEF10L-003|ARHGEF10L|4035|UTR5:1-43|CDS:44-3766|UTR3:3767-4035|	ENST00000375415	4035	3860.62	4.59981	0	1.77839	17.9793
ENST00000375420.3|ENSG00000074964.12|OTTHUMG00000002514.1|-|ARHGEF10L-202|ARHGEF10L|2007|UTR5:1-416|CDS:417-1883|UTR3:1884-2007|	ENST00000375420	2007	1832.62	0.78425	0.451893	0	1.33973
ENST00000375408.3|ENSG00000074964.12|OTTHUMG00000002514.1|OTTHUMT00000007148.1|ARHGEF10L-002|ARHGEF10L|3685|UTR5:1-38|CDS:39-3197|UTR3:3198-3685|	ENST00000375408	3685	3510.62	1.80765	3.46348	0.227278	0.806755
ENST00000167825.4|ENSG00000074964.12|OTTHUMG00000002514.1|-|ARHGEF10L-201|ARHGEF10L|3443|CDS:1-2949|UTR3:2950-3443|	ENST00000167825	3443	3268.62	0	0	0	0.144452
ENST00000375406.1|ENSG00000117148.6|OTTHUMG00000002512.1|OTTHUMT00000007143.1|ACTL8-001|ACTL8|1861|UTR5:1-216|CDS:217-1317|UTR3:1318-1861|	ENST00000375406	1861	1686.62	0	0.089985	0.066013	0.015974
ENST00000251296.1|ENSG00000117154.7|OTTHUMG00000002432.2|OTTHUMT00000006924.1|IGSF21-001|IGSF21|1943|UTR5:1-383|CDS:384-1787|UTR3:1788-1943|	ENST00000251296	1943	1768.62	0	0.028002	0	0
ENST00000412684.1|ENSG00000117154.7|OTTHUMG00000002432.2|OTTHUMT00000006925.1|IGSF21-002|IGSF21|930|CDS:1-930|	ENST00000412684	930	755.65	0	0.094987	0	0
ENST00000400664.1|ENSG00000179023.7|OTTHUMG00000002431.3|OTTHUMT00000006923.3|KLHDC7A-001|KLHDC7A|5055|UTR5:1-52|CDS:53-2386|UTR3:2387-5055|	ENST00000400664	5055	4880.62	0.007045	0.006225	0.057038	4.98191
ENST00000375375.3|ENSG00000009709.7|OTTHUMG00000002433.2|OTTHUMT00000006928.1|PAX7-001|PAX7|2260|UTR5:1-598|CDS:599-2161|UTR3:2162-2260|	ENST00000375375	2260	2085.62	0	0	0	0
ENST00000420770.2|ENSG00000009709.7|OTTHUMG00000002433.2|OTTHUMT00000372482.1|PAX7-002|PAX7|5538|UTR5:1-83|CDS:84-1601|UTR3:1602-5538|	ENST00000420770	5538	5363.62	0	0.011329	0	0.019941
ENST00000400661.3|ENSG00000009709.7|OTTHUMG00000002433.2|OTTHUMT00000372483.1|PAX7-003|PAX7|1700|UTR5:1-80|CDS:81-1637|UTR3:1638-1700|	ENST00000400661	1700	1525.62	0	0	0	0
ENST00000375371.3|ENSG00000179002.5|OTTHUMG00000002442.1|OTTHUMT00000006953.1|TAS1R2-001|TAS1R2|2542|UTR5:1-22|CDS:23-2542|	ENST00000375371	2542	2367.62	0	0	0	0
ENST00000494072.3|ENSG00000255275.3|OTTHUMG00000167131.3|OTTHUMT00000393307.3|RP13-279N23.2-001|RP13-279N23.2|4369|CDS:1-889|UTR3:890-4369|	ENST00000494072	4369	4194.62	0	0	0	0.010359
ENST00000290597.5|ENSG00000159423.12|OTTHUMG00000002443.3|OTTHUMT00000006955.1|ALDH4A1-002|ALDH4A1|2122|UTR5:1-30|CDS:31-1722|UTR3:1723-2122|	ENST00000290597	2122	1947.62	0	0.279978	0.036686	0
ENST00000375341.3|ENSG00000159423.12|OTTHUMG00000002443.3|OTTHUMT00000006954.1|ALDH4A1-001|ALDH4A1|3363|UTR5:1-258|CDS:259-1950|UTR3:1951-3363|	ENST00000375341	3363	3188.62	10.8044	18.0556	1.18149	8.01454
ENST00000538839.1|ENSG00000159423.12|OTTHUMG00000002443.3|-|ALDH4A1-202|ALDH4A1|2957|UTR5:1-5|CDS:6-1544|UTR3:1545-2957|	ENST00000538839	2957	2782.62	1.47901	5.31425	0.56483	0
ENST00000538309.1|ENSG00000159423.12|OTTHUMG00000002443.3|-|ALDH4A1-201|ALDH4A1|3241|UTR5:1-316|CDS:317-1828|UTR3:1829-3241|	ENST00000538309	3241	3066.62	0	0	0	0.224066
ENST00000432718.1|ENSG00000159423.12|OTTHUMG00000002443.3|OTTHUMT00000006956.1|ALDH4A1-003|ALDH4A1|844|UTR5:1-201|CDS:202-844|	ENST00000432718	844	669.663	1.04185	1.65663	0.068053	1.08742
ENST00000455833.2|ENSG00000169991.6|OTTHUMG00000002499.2|OTTHUMT00000007099.2|IFFO2-001|IFFO2|6188|UTR5:1-354|CDS:355-1908|UTR3:1909-6188|	ENST00000455833	6188	6013.62	10.0812	7.58927	1.23865	7.53373
ENST00000355609.4|ENSG00000169991.6|OTTHUMG00000002499.2|OTTHUMT00000393306.1|IFFO2-003|IFFO2|537|CDS:1-267|UTR3:268-537|	ENST00000355609	537	362.815	0	0	0	0
ENST00000416166.1|ENSG00000169991.6|OTTHUMG00000002499.2|OTTHUMT00000007100.1|IFFO2-002|IFFO2|1000|CDS:1-779|UTR3:780-1000|	ENST00000416166	1000	825.619	5.0276	0.436523	0.284151	2.8636
ENST00000375254.3|ENSG00000127481.10|OTTHUMG00000002498.4|OTTHUMT00000007085.1|UBR4-001|UBR4|15906|UTR5:1-28|CDS:29-15580|UTR3:15581-15906|	ENST00000375254	15906	15731.6	25.921	12.0658	13.6738	12.4605
ENST00000375267.2|ENSG00000127481.10|OTTHUMG00000002498.4|-|UBR4-203|UBR4|15945|UTR5:1-4|CDS:5-15619|UTR3:15620-15945|	ENST00000375267	15945	15770.6	0.094778	3e-06	0.081342	0.065367
ENST00000375217.2|ENSG00000127481.10|OTTHUMG00000002498.4|-|UBR4-201|UBR4|15861|UTR5:1-4|CDS:5-15535|UTR3:15536-15861|	ENST00000375217	15861	15686.6	3e-06	2e-06	2e-06	2e-06
ENST00000375226.2|ENSG00000127481.10|OTTHUMG00000002498.4|-|UBR4-202|UBR4|15810|UTR5:1-4|CDS:5-15484|UTR3:15485-15810|	ENST00000375226	15810	15635.6	3e-06	2e-06	2e-06	0.160477
ENST00000375225.3|ENSG00000127481.10|OTTHUMG00000002498.4|OTTHUMT00000007086.1|UBR4-002|UBR4|1533|UTR5:1-434|CDS:435-1211|UTR3:1212-1533|	ENST00000375225	1533	1358.62	0.826359	1.19846	0.041768	49.1191
ENST00000375224.1|ENSG00000127481.10|OTTHUMG00000002498.4|OTTHUMT00000007088.1|UBR4-004|UBR4|3475|UTR5:1-484|CDS:485-3157|UTR3:3158-3475|	ENST00000375224	3475	3300.62	21.0856	27.6482	13.8124	11.0418
ENST00000429347.2|ENSG00000127481.10|OTTHUMG00000002498.4|-|UBR4-204|UBR4|2507|UTR5:1-68|CDS:69-2189|UTR3:2190-2507|	ENST00000429347	2507	2332.62	10.7418	30.5679	9.82726	10.4578
ENST00000543981.1|ENSG00000127481.10|OTTHUMG00000002498.4|-|UBR4-205|UBR4|2584|UTR5:1-12|CDS:13-2556|UTR3:2557-2584|	ENST00000543981	2584	2409.62	1.16405	0	1.93027	0.11055
ENST00000375218.3|ENSG00000127481.10|OTTHUMG00000002498.4|OTTHUMT00000007089.2|UBR4-005|UBR4|4031|UTR5:1-1153|CDS:1154-1792|UTR3:1793-4031|	ENST00000375218	4031	3856.62	0.142065	0.205362	0.150395	0.261992
ENST00000425413.1|ENSG00000127481.10|OTTHUMG00000002498.4|OTTHUMT00000007090.1|UBR4-006|UBR4|2954|CDS:1-2954|	ENST00000425413	2954	2779.62	5.16223	2.36507	1.85338	2.83718
ENST00000417040.1|ENSG00000127481.10|OTTHUMG00000002498.4|OTTHUMT00000007091.1|UBR4-007|UBR4|6175|CDS:1-6175|	ENST00000417040	6175	6000.62	0	0	0	0
ENST00000477853.1|ENSG00000127463.9|OTTHUMG00000002497.4|OTTHUMT00000007076.2|EMC1-003|EMC1|6664|UTR5:1-43|CDS:44-3025|UTR3:3026-6664|	ENST00000477853	6664	6489.62	11.4741	13.2126	7.95303	3.46342
ENST00000375199.3|ENSG00000127463.9|OTTHUMG00000002497.4|OTTHUMT00000355698.1|EMC1-009|EMC1|5408|CDS:1-2979|UTR3:2980-5408|	ENST00000375199	5408	5233.62	12.5539	7.61135	11.724	3.73018
ENST00000375208.3|ENSG00000127463.9|OTTHUMG00000002497.4|OTTHUMT00000007077.1|EMC1-002|EMC1|4084|UTR5:1-13|CDS:14-2929|UTR3:2930-4084|	ENST00000375208	4084	3909.62	23.5802	30.4331	35.2686	10.6263
ENST00000486405.1|ENSG00000127463.9|OTTHUMG00000002497.4|OTTHUMT00000355702.1|EMC1-013|EMC1|583|CDS:1-537|UTR3:538-583|	ENST00000486405	583	408.748	0.740897	1.15522	0.126263	0
ENST00000486238.1|ENSG00000127463.9|OTTHUMG00000002497.4|OTTHUMT00000355704.1|EMC1-015|EMC1|425|CDS:1-260|UTR3:261-425|	ENST00000486238	425	251.451	2.01488	3.64211	2.12625	0.266585
ENST00000475079.1|ENSG00000127463.9|OTTHUMG00000002497.4|OTTHUMT00000355700.1|EMC1-011|EMC1|557|UTR5:1-16|CDS:17-244|UTR3:245-557|	ENST00000475079	557	382.778	0.123603	0.202465	0	0.487828
ENST00000356068.2|ENSG00000127463.9|OTTHUMG00000002497.4|OTTHUMT00000007084.1|EMC1-006|EMC1|355|UTR5:1-18|CDS:19-246|UTR3:247-355|	ENST00000356068	355	183.048	0	0	0.240027	0
ENST00000330263.4|ENSG00000053372.4|OTTHUMG00000002496.2|OTTHUMT00000007075.2|MRTO4-001|MRTO4|2315|UTR5:1-297|CDS:298-1017|UTR3:1018-2315|	ENST00000330263	2315	2140.62	48.9435	47.8175	62.8499	32.1997
ENST00000420396.2|ENSG00000211454.9|OTTHUMG00000002520.5|-|AKR7L-201|AKR7L|2115|UTR5:1-337|CDS:338-799|UTR3:800-2115|	ENST00000420396	2115	1940.62	0.724525	1.24603	0.597407	2.36928
ENST00000361640.4|ENSG00000162482.4|OTTHUMG00000002523.1|OTTHUMT00000007166.1|AKR7A3-001|AKR7A3|1710|UTR5:1-541|CDS:542-1537|UTR3:1538-1710|	ENST00000361640	1710	1535.62	0.759681	2.6997	10.6173	6.99794
ENST00000235835.3|ENSG00000053371.8|OTTHUMG00000002522.2|OTTHUMT00000007165.2|AKR7A2-001|AKR7A2|1362|UTR5:1-22|CDS:23-1102|UTR3:1103-1362|	ENST00000235835	1362	1187.62	136.57	76.5309	94.664	28.4509
ENST00000330072.5|ENSG00000053371.8|OTTHUMG00000002522.2|OTTHUMT00000355679.1|AKR7A2-002|AKR7A2|1171|CDS:1-945|UTR3:946-1171|	ENST00000330072	1171	996.619	1.08772	0.69963	0.663067	0.438742
ENST00000489286.1|ENSG00000053371.8|OTTHUMG00000002522.2|OTTHUMT00000355684.1|AKR7A2-007|AKR7A2|725|CDS:1-617|UTR3:618-725|	ENST00000489286	725	550.68	0.181467	0	0.467945	0.172848
ENST00000481966.1|ENSG00000053371.8|OTTHUMG00000002522.2|OTTHUMT00000355683.1|AKR7A2-006|AKR7A2|488|CDS:1-168|UTR3:169-488|	ENST00000481966	488	313.968	2.01116	2.86021	1.43969	1.27292
ENST00000375155.3|ENSG00000040487.8|OTTHUMG00000002521.7|OTTHUMT00000007164.1|PQLC2-001|PQLC2|1805|UTR5:1-272|CDS:273-1148|UTR3:1149-1805|	ENST00000375155	1805	1630.62	12.932	27.3355	9.6057	11.2365
ENST00000375153.3|ENSG00000040487.8|OTTHUMG00000002521.7|OTTHUMT00000007255.1|PQLC2-002|PQLC2|2153|UTR5:1-640|CDS:641-1516|UTR3:1517-2153|	ENST00000375153	2153	1978.62	1.36888	1.71909	1.31531	3.56299
ENST00000469076.1|ENSG00000040487.8|OTTHUMG00000002521.7|OTTHUMT00000289785.2|PQLC2-005|PQLC2|1512|UTR5:1-221|CDS:222-329|UTR3:330-1512|	ENST00000469076	1512	1337.62	1.28512	2.54715	1.09201	1.45775
ENST00000400548.2|ENSG00000040487.8|OTTHUMG00000002521.7|OTTHUMT00000289786.1|PQLC2-006|PQLC2|1548|UTR5:1-210|CDS:211-891|UTR3:892-1548|	ENST00000400548	1548	1373.62	0.335068	0.699365	0.204491	0
ENST00000497827.1|ENSG00000040487.8|OTTHUMG00000002521.7|OTTHUMT00000289784.2|PQLC2-004|PQLC2|1428|UTR5:1-239|CDS:240-542|UTR3:543-1428|	ENST00000497827	1428	1253.62	0.871587	1.35771	0.701967	0.576449
ENST00000432465.1|ENSG00000040487.8|OTTHUMG00000002521.7|OTTHUMT00000289787.1|PQLC2-007|PQLC2|844|CDS:1-384|UTR3:385-844|	ENST00000432465	844	669.663	2.1142	5.2029	1.46259	1.31676
ENST00000401084.2|ENSG00000077549.13|OTTHUMG00000002556.4|-|CAPZB-202|CAPZB|1710|UTR5:1-134|CDS:135-953|UTR3:954-1710|	ENST00000401084	1710	1535.62	154.182	285.353	164.949	67.0698
ENST00000264203.3|ENSG00000077549.13|OTTHUMG00000002556.4|OTTHUMT00000007259.1|CAPZB-002|CAPZB|2068|UTR5:1-494|CDS:495-1277|UTR3:1278-2068|	ENST00000264203	2068	1893.62	0	0.151718	0	0.028645
ENST00000375144.1|ENSG00000077549.13|OTTHUMG00000002556.4|OTTHUMT00000007258.1|CAPZB-001|CAPZB|1568|UTR5:1-34|CDS:35-817|UTR3:818-1568|	ENST00000375144	1568	1393.62	21.3183	37.6489	0	1.22802
ENST00000375142.1|ENSG00000077549.13|OTTHUMG00000002556.4|OTTHUMT00000007260.1|CAPZB-003|CAPZB|1686|UTR5:1-47|CDS:48-881|UTR3:882-1686|	ENST00000375142	1686	1511.62	0.321996	1.60133	0.062257	0.135239
ENST00000433834.1|ENSG00000077549.13|OTTHUMG00000002556.4|OTTHUMT00000007265.1|CAPZB-008|CAPZB|1462|UTR5:1-385|CDS:386-1291|UTR3:1292-1462|	ENST00000433834	1462	1287.62	3.51034	2.23956	0.646374	1.02402
ENST00000264202.6|ENSG00000077549.13|OTTHUMG00000002556.4|-|CAPZB-201|CAPZB|883|UTR5:1-49|CDS:50-883|	ENST00000264202	883	708.658	58.2266	50.0414	26.3276	15.5166
ENST00000413711.1|ENSG00000077549.13|OTTHUMG00000002556.4|OTTHUMT00000007266.3|CAPZB-009|CAPZB|853|UTR5:1-235|CDS:236-853|	ENST00000413711	853	678.662	0.144339	0.323751	0	0
ENST00000457768.1|ENSG00000077549.13|OTTHUMG00000002556.4|OTTHUMT00000007262.1|CAPZB-005|CAPZB|432|UTR5:1-68|CDS:69-432|	ENST00000457768	432	258.361	0	0	0	2.38764
ENST00000602662.1|ENSG00000270136.1|OTTHUMG00000183956.1|OTTHUMT00000467588.1|MINOS1-NBL1-001|MINOS1-NBL1|1623|UTR5:1-150|CDS:151-696|UTR3:697-1623|	ENST00000602662	1623	1448.62	0.680219	1.86372	1.15641	0.157965
ENST00000602384.1|ENSG00000270136.1|OTTHUMG00000183956.1|OTTHUMT00000467589.1|MINOS1-NBL1-002|MINOS1-NBL1|999|CDS:1-216|UTR3:217-999|	ENST00000602384	999	824.619	17.9011	25.2813	25.7444	3.00312
ENST00000602293.1|ENSG00000270136.1|OTTHUMG00000183956.1|OTTHUMT00000467590.1|MINOS1-NBL1-003|MINOS1-NBL1|820|UTR5:1-477|CDS:478-820|	ENST00000602293	820	645.667	3.50879	5.72881	6.66381	1.37732
ENST00000602450.1|ENSG00000270136.1|OTTHUMG00000183956.1|OTTHUMT00000467591.1|MINOS1-NBL1-004|MINOS1-NBL1|590|CDS:1-140|UTR3:141-590|	ENST00000602450	590	415.743	1.56036	1.12761	1.07608	0.686077
ENST00000322753.6|ENSG00000173436.9|OTTHUMG00000002712.2|OTTHUMT00000007697.2|MINOS1-001|MINOS1|3712|UTR5:1-56|CDS:57-293|UTR3:294-3712|	ENST00000322753	3712	3537.62	17.1091	32.0025	26.984	8.16837
ENST00000428975.1|ENSG00000158747.9|OTTHUMG00000002700.6|OTTHUMT00000313740.3|NBL1-004|NBL1|546|UTR5:1-195|CDS:196-546|	ENST00000428975	546	371.798	0	0	0	0
ENST00000289749.2|ENSG00000158747.9|OTTHUMG00000002700.6|OTTHUMT00000007682.2|NBL1-002|NBL1|731|UTR5:1-80|CDS:81-731|	ENST00000289749	731	556.679	0	0	0.092379	0.13679
ENST00000451758.1|ENSG00000158747.9|OTTHUMG00000002700.6|OTTHUMT00000313739.3|NBL1-003|NBL1|622|UTR5:1-236|CDS:237-622|	ENST00000451758	622	447.713	0	0.10608	0	0.11433
ENST00000439664.1|ENSG00000158747.9|OTTHUMG00000002700.6|OTTHUMT00000313741.3|NBL1-005|NBL1|588|UTR5:1-260|CDS:261-588|	ENST00000439664	588	413.744	0	0	0	0.100353
ENST00000375136.3|ENSG00000158747.9|OTTHUMG00000002700.6|OTTHUMT00000007681.4|NBL1-001|NBL1|2172|UTR5:1-303|CDS:304-849|UTR3:850-2172|	ENST00000375136	2172	1997.62	0.583029	0.717449	0.103869	0.275623
ENST00000548815.1|ENSG00000158747.9|OTTHUMG00000002700.6|-|NBL1-201|NBL1|2021|UTR5:1-155|CDS:156-698|UTR3:699-2021|	ENST00000548815	2021	1846.62	87.7976	47.4763	42.2728	37.4594
ENST00000425400.1|ENSG00000158747.9|OTTHUMG00000002700.6|OTTHUMT00000313742.3|NBL1-006|NBL1|528|UTR5:1-178|CDS:179-528|	ENST00000425400	528	353.829	0	0	0	0.381436
ENST00000439278.1|ENSG00000158747.9|OTTHUMG00000002700.6|OTTHUMT00000313743.2|NBL1-007|NBL1|570|UTR5:1-185|CDS:186-570|	ENST00000439278	570	395.765	0.269814	0.09264	0.081859	0
ENST00000427894.1|ENSG00000158747.9|OTTHUMG00000002700.6|OTTHUMT00000313744.2|NBL1-008|NBL1|573|UTR5:1-83|CDS:84-573|	ENST00000427894	573	398.759	21.794	1.03827	0	5.31294
ENST00000289753.1|ENSG00000158748.3|OTTHUMG00000002713.1|OTTHUMT00000007704.1|HTR6-001|HTR6|1984|UTR5:1-467|CDS:468-1790|UTR3:1791-1984|	ENST00000289753	1984	1809.62	0.075998	2.53306	0	0.148767
ENST00000294543.6|ENSG00000162542.9|OTTHUMG00000002697.1|OTTHUMT00000007658.1|TMCO4-001|TMCO4|2974|UTR5:1-242|CDS:243-2147|UTR3:2148-2974|	ENST00000294543	2974	2799.62	5.12385	6.13839	10.2507	7.18728
ENST00000375127.1|ENSG00000162542.9|OTTHUMG00000002697.1|OTTHUMT00000007659.1|TMCO4-002|TMCO4|2403|UTR5:1-271|CDS:272-2014|UTR3:2015-2403|	ENST00000375127	2403	2228.62	1.96341	0.546932	1.63702	3.07647
ENST00000375122.2|ENSG00000162542.9|OTTHUMG00000002697.1|-|TMCO4-201|TMCO4|2806|UTR5:1-242|CDS:243-2027|UTR3:2028-2806|	ENST00000375122	2806	2631.62	0.77754	0	0	6.19672
ENST00000375121.2|ENSG00000178828.5|OTTHUMG00000002709.1|OTTHUMT00000007694.1|RNF186-001|RNF186|1249|UTR5:1-177|CDS:178-861|UTR3:862-1249|	ENST00000375121	1249	1074.62	0	0	0.025899	5.42418
ENST00000375120.3|ENSG00000169914.5|OTTHUMG00000002696.1|OTTHUMT00000007655.1|OTUD3-001|OTUD3|6397|UTR5:1-1|CDS:2-1198|UTR3:1199-6397|	ENST00000375120	6397	6222.62	9.18475	5.57827	5.44651	4.84135
ENST00000375116.3|ENSG00000188784.4|OTTHUMG00000002702.1|OTTHUMT00000007684.1|PLA2G2E-001|PLA2G2E|785|UTR5:1-58|CDS:59-487|UTR3:488-785|	ENST00000375116	785	610.672	0	0.04959	0	0
ENST00000400520.3|ENSG00000188257.6|OTTHUMG00000002699.1|-|PLA2G2A-201|PLA2G2A|888|UTR5:1-184|CDS:185-619|UTR3:620-888|	ENST00000400520	888	713.657	0.048177	0.042456	3.50551	23.1069
ENST00000375111.3|ENSG00000188257.6|OTTHUMG00000002699.1|OTTHUMT00000007675.1|PLA2G2A-001|PLA2G2A|970|UTR5:1-272|CDS:273-707|UTR3:708-970|	ENST00000375111	970	795.647	0	0	6.15924	48.9932
ENST00000375108.3|ENSG00000127472.6|OTTHUMG00000002698.3|OTTHUMT00000007668.1|PLA2G5-001|PLA2G5|1161|UTR5:1-268|CDS:269-685|UTR3:686-1161|	ENST00000375108	1161	986.619	0.034848	0	0	0
ENST00000375105.3|ENSG00000117215.10|OTTHUMG00000002701.1|OTTHUMT00000007683.1|PLA2G2D-001|PLA2G2D|2672|UTR5:1-59|CDS:60-497|UTR3:498-2672|	ENST00000375105	2672	2497.62	0.069479	0.037201	0.039439	0.454491
ENST00000375102.3|ENSG00000158786.4|OTTHUMG00000002704.1|OTTHUMT00000007687.1|PLA2G2F-001|PLA2G2F|2723|UTR5:1-102|CDS:103-738|UTR3:739-2723|	ENST00000375102	2723	2548.62	0	0	0	0.094785
ENST00000429261.2|ENSG00000187980.6|OTTHUMG00000002705.4|OTTHUMT00000007689.3|PLA2G2C-001|PLA2G2C|3249|UTR5:1-61|CDS:62-511|UTR3:512-3249|	ENST00000429261	3249	3074.62	0.062557	0.082541	0.141984	0.05158
ENST00000247992.5|ENSG00000187980.6|OTTHUMG00000002705.4|-|PLA2G2C-201|PLA2G2C|453|CDS:1-453|	ENST00000247992	453	279.17	0	0	0	0
ENST00000375099.3|ENSG00000162543.5|OTTHUMG00000002708.1|OTTHUMT00000007693.1|UBXN10-001|UBXN10|5571|UTR5:1-84|CDS:85-927|UTR3:928-5571|	ENST00000375099	5571	5396.62	0	0	1.31541	0.019819
ENST00000485375.2|ENSG00000158816.11|OTTHUMG00000002835.6|OTTHUMT00000242830.3|VWA5B1-004|VWA5B1|3776|UTR5:1-196|CDS:197-751|UTR3:752-3776|	ENST00000485375	3776	3601.62	0	0	0	0
ENST00000375079.2|ENSG00000158816.11|OTTHUMG00000002835.6|OTTHUMT00000007945.4|VWA5B1-001|VWA5B1|3859|UTR5:1-196|CDS:197-3859|	ENST00000375079	3859	3684.62	0	0	0	0
ENST00000289815.8|ENSG00000158816.11|OTTHUMG00000002835.6|-|VWA5B1-201|VWA5B1|4397|UTR5:1-196|CDS:197-3766|UTR3:3767-4397|	ENST00000289815	4397	4222.62	0	0	0	0
ENST00000375083.4|ENSG00000158816.11|OTTHUMG00000002835.6|-|VWA5B1-203|VWA5B1|3247|UTR5:1-196|CDS:197-3247|	ENST00000375083	3247	3072.62	0.013065	0	0	0
ENST00000289825.4|ENSG00000158816.11|OTTHUMG00000002835.6|-|VWA5B1-202|VWA5B1|2389|UTR5:1-1045|CDS:1046-2389|	ENST00000289825	2389	2214.62	0	0	0	0
ENST00000473325.1|ENSG00000158816.11|OTTHUMG00000002835.6|OTTHUMT00000007946.2|VWA5B1-002|VWA5B1|3725|UTR5:1-178|CDS:179-1075|UTR3:1076-3725|	ENST00000473325	3725	3550.62	0.341202	0.25567	0.152131	0.381274
ENST00000530722.1|ENSG00000158816.11|OTTHUMG00000002835.6|OTTHUMT00000389807.1|VWA5B1-006|VWA5B1|541|UTR5:1-295|CDS:296-541|	ENST00000530722	541	366.809	0.050911	0	0	0
ENST00000534075.1|ENSG00000158816.11|OTTHUMG00000002835.6|OTTHUMT00000389808.1|VWA5B1-007|VWA5B1|541|UTR5:1-158|CDS:159-541|	ENST00000534075	541	366.809	0.050911	0	0	0
ENST00000467486.1|ENSG00000158816.11|OTTHUMG00000002835.6|OTTHUMT00000007947.2|VWA5B1-003|VWA5B1|2116|CDS:1-1333|UTR3:1334-2116|	ENST00000467486	2116	1941.62	0	0	0	0
ENST00000375078.3|ENSG00000162545.5|OTTHUMG00000002837.1|OTTHUMT00000007949.1|CAMK2N1-001|CAMK2N1|2336|UTR5:1-841|CDS:842-1078|UTR3:1079-2336|	ENST00000375078	2336	2161.62	16.9554	12.712	2.08613	26.968
ENST00000264198.3|ENSG00000090432.5|OTTHUMG00000002838.1|OTTHUMT00000007951.1|MUL1-001|MUL1|2436|UTR5:1-137|CDS:138-1196|UTR3:1197-2436|	ENST00000264198	2436	2261.62	29.5078	26.8115	22.6098	20.6578
ENST00000332947.4|ENSG00000183114.6|OTTHUMG00000057491.1|OTTHUMT00000127759.1|FAM43B-001|FAM43B|2581|UTR5:1-535|CDS:536-1525|UTR3:1526-2581|	ENST00000332947	2581	2406.62	3.2573	2.58664	0	0.011158
ENST00000375071.3|ENSG00000158825.5|OTTHUMG00000002845.1|OTTHUMT00000007965.1|CDA-001|CDA|963|UTR5:1-182|CDS:183-623|UTR3:624-963|	ENST00000375071	963	788.65	8.45762	0.807041	97.2142	2.21404
ENST00000321556.4|ENSG00000158828.5|OTTHUMG00000002841.1|OTTHUMT00000007954.1|PINK1-001|PINK1|2660|UTR5:1-94|CDS:95-1840|UTR3:1841-2660|	ENST00000321556	2660	2485.62	48.1781	47.9399	30.9092	17.6698
ENST00000602624.2|ENSG00000244038.5|OTTHUMG00000002844.5|OTTHUMT00000467856.2|DDOST-006|DDOST|1963|UTR5:1-41|CDS:42-1361|UTR3:1362-1963|	ENST00000602624	1963	1788.62	335.807	420.165	669.455	185.311
ENST00000375048.3|ENSG00000244038.5|OTTHUMG00000002844.5|OTTHUMT00000007961.2|DDOST-001|DDOST|2079|UTR5:1-106|CDS:107-1477|UTR3:1478-2079|	ENST00000375048	2079	1904.62	30.9787	19.0193	102.205	6.50465
ENST00000415136.2|ENSG00000244038.5|OTTHUMG00000002844.5|-|DDOST-201|DDOST|1589|UTR5:1-4|CDS:5-1264|UTR3:1265-1589|	ENST00000415136	1589	1414.62	1.50217	10.2127	6.26231	0.544003
ENST00000464364.1|ENSG00000244038.5|OTTHUMG00000002844.5|OTTHUMT00000091239.2|DDOST-005|DDOST|502|UTR5:1-38|CDS:39-502|	ENST00000464364	502	327.905	0.500197	0.351664	0	0
ENST00000375044.1|ENSG00000117245.8|OTTHUMG00000002863.3|OTTHUMT00000008009.2|KIF17-001|KIF17|3572|UTR5:1-212|CDS:213-3002|UTR3:3003-3572|	ENST00000375044	3572	3397.62	0.517562	1.61389	0	0.157286
ENST00000400463.3|ENSG00000117245.8|OTTHUMG00000002863.3|OTTHUMT00000008012.3|KIF17-004|KIF17|3731|UTR5:1-74|CDS:75-3161|UTR3:3162-3731|	ENST00000400463	3731	3556.62	0.327274	3.30069	1.12186	0.06066
ENST00000247986.2|ENSG00000117245.8|OTTHUMG00000002863.3|OTTHUMT00000276995.1|KIF17-009|KIF17|3969|UTR5:1-311|CDS:312-3401|UTR3:3402-3969|	ENST00000247986	3969	3794.62	0	0	0.041574	0
ENST00000375031.1|ENSG00000189410.7|OTTHUMG00000002620.2|OTTHUMT00000007453.1|SH2D5-001|SH2D5|3705|UTR5:1-625|CDS:626-1645|UTR3:1646-3705|	ENST00000375031	3705	3530.62	3.95387	3.69764	1.69423	1.03692
ENST00000444387.2|ENSG00000189410.7|OTTHUMG00000002620.2|OTTHUMT00000007455.2|SH2D5-003|SH2D5|1934|UTR5:1-398|CDS:399-1670|UTR3:1671-1934|	ENST00000444387	1934	1759.62	0	0	0	0.057731
ENST00000447746.2|ENSG00000189410.7|OTTHUMG00000002620.2|OTTHUMT00000374255.1|SH2D5-005|SH2D5|544|UTR5:1-140|CDS:141-544|	ENST00000447746	544	369.802	0.108115	0.109899	0	0
ENST00000518294.1|ENSG00000189410.7|OTTHUMG00000002620.2|OTTHUMT00000374256.1|SH2D5-004|SH2D5|511|UTR5:1-116|CDS:117-511|	ENST00000518294	511	336.874	0	0.677833	0	0
ENST00000517430.1|ENSG00000189410.7|OTTHUMG00000002620.2|OTTHUMT00000374257.1|SH2D5-006|SH2D5|564|UTR5:1-186|CDS:187-564|	ENST00000517430	564	389.771	1.07672	0	0.602208	0
ENST00000519434.1|ENSG00000189410.7|OTTHUMG00000002620.2|OTTHUMT00000374258.1|SH2D5-007|SH2D5|524|UTR5:1-312|CDS:313-524|	ENST00000519434	524	349.839	1.23984	0.2851	0.451806	0.44664
ENST00000312239.5|ENSG00000127483.13|OTTHUMG00000002622.5|OTTHUMT00000007457.2|HP1BP3-001|HP1BP3|3938|UTR5:1-140|CDS:141-1802|UTR3:1803-3938|	ENST00000312239	3938	3763.62	166.501	103.766	68.2616	40.7476
ENST00000375003.2|ENSG00000127483.13|OTTHUMG00000002622.5|OTTHUMT00000007460.2|HP1BP3-004|HP1BP3|4822|UTR5:1-1501|CDS:1502-2707|UTR3:2708-4822|	ENST00000375003	4822	4647.62	14.4564	8.63112	2.20197	9.23747
ENST00000419948.1|ENSG00000127483.13|OTTHUMG00000002622.5|OTTHUMT00000318671.1|HP1BP3-015|HP1BP3|759|CDS:1-759|	ENST00000419948	759	584.677	4.79455	0.68893	1.27546	1.54329
ENST00000438032.1|ENSG00000127483.13|OTTHUMG00000002622.5|OTTHUMT00000007461.3|HP1BP3-005|HP1BP3|1159|UTR5:1-178|CDS:179-1159|	ENST00000438032	1159	984.619	26.1229	2.94962	5.78631	11.253
ENST00000424732.1|ENSG00000127483.13|OTTHUMG00000002622.5|OTTHUMT00000007462.2|HP1BP3-006|HP1BP3|970|UTR5:1-136|CDS:137-970|	ENST00000424732	970	795.647	64.9995	37.9664	21.0491	14.9015
ENST00000417710.1|ENSG00000127483.13|OTTHUMG00000002622.5|OTTHUMT00000318670.1|HP1BP3-014|HP1BP3|572|UTR5:1-198|CDS:199-572|	ENST00000417710	572	397.761	7.97293	3.51492	1.69718	2.65536
ENST00000375000.1|ENSG00000127483.13|OTTHUMG00000002622.5|OTTHUMT00000007459.1|HP1BP3-003|HP1BP3|928|UTR5:1-227|CDS:228-629|UTR3:630-928|	ENST00000375000	928	753.65	15.4379	4.39941	3.36102	7.68543
ENST00000437575.1|ENSG00000127483.13|OTTHUMG00000002622.5|OTTHUMT00000318668.1|HP1BP3-012|HP1BP3|473|UTR5:1-338|CDS:339-473|	ENST00000437575	473	299.045	20.1087	4.17922	5.71206	5.61573
ENST00000419490.1|ENSG00000127483.13|OTTHUMG00000002622.5|OTTHUMT00000318667.1|HP1BP3-011|HP1BP3|538|UTR5:1-418|CDS:419-538|	ENST00000419490	538	363.814	0	0.760071	0	0
ENST00000414993.1|ENSG00000127483.13|OTTHUMG00000002622.5|OTTHUMT00000318666.1|HP1BP3-010|HP1BP3|727|UTR5:1-500|CDS:501-727|	ENST00000414993	727	552.68	2.35267	1.48876	0.698025	0.772733
ENST00000443615.1|ENSG00000127483.13|OTTHUMG00000002622.5|OTTHUMT00000318669.1|HP1BP3-013|HP1BP3|557|UTR5:1-499|CDS:500-557|	ENST00000443615	557	382.778	8.9949	7.49514	0.935078	2.63234
ENST00000264211.8|ENSG00000075151.15|OTTHUMG00000002624.5|OTTHUMT00000007467.3|EIF4G3-001|EIF4G3|5802|UTR5:1-195|CDS:196-4953|UTR3:4954-5802|	ENST00000264211	5802	5627.62	5.53414	12.0431	3.4132	5.5993
ENST00000602326.1|ENSG00000075151.15|OTTHUMG00000002624.5|OTTHUMT00000467634.1|EIF4G3-011|EIF4G3|6196|UTR5:1-584|CDS:585-5360|UTR3:5361-6196|	ENST00000602326	6196	6021.62	0	5.01385	1.81172	0
ENST00000400422.1|ENSG00000075151.15|OTTHUMG00000002624.5|-|EIF4G3-204|EIF4G3|6175|UTR5:1-581|CDS:582-5339|UTR3:5340-6175|	ENST00000400422	6175	6000.62	12.9831	3.78601	4.79298	9.85485
ENST00000374935.3|ENSG00000075151.15|OTTHUMG00000002624.5|-|EIF4G3-202|EIF4G3|4675|UTR5:1-103|CDS:104-4021|UTR3:4022-4675|	ENST00000374935	4675	4500.62	0.188369	0	0.208565	0.171715
ENST00000537738.1|ENSG00000075151.15|OTTHUMG00000002624.5|-|EIF4G3-206|EIF4G3|3870|UTR5:1-27|CDS:28-3255|UTR3:3256-3870|	ENST00000537738	3870	3695.62	4.33354	8.92896	4.23884	5.48049
ENST00000374937.3|ENSG00000075151.15|OTTHUMG00000002624.5|-|EIF4G3-203|EIF4G3|5046|UTR5:1-161|CDS:162-4937|UTR3:4938-5046|	ENST00000374937	5046	4871.62	11.1224	0	4.73329	9.35997
ENST00000536266.1|ENSG00000075151.15|OTTHUMG00000002624.5|-|EIF4G3-205|EIF4G3|4332|UTR5:1-691|CDS:692-4261|UTR3:4262-4332|	ENST00000536266	4332	4157.62	5.01099	3.02374	3.36933	9.30606
ENST00000544689.1|ENSG00000075151.15|OTTHUMG00000002624.5|-|EIF4G3-207|EIF4G3|885|UTR5:1-141|CDS:142-885|	ENST00000544689	885	710.658	0.197863	0.368397	0.540809	1.7912
ENST00000356916.3|ENSG00000075151.15|OTTHUMG00000002624.5|OTTHUMT00000007468.2|EIF4G3-002|EIF4G3|2179|UTR5:1-497|CDS:498-2045|UTR3:2046-2179|	ENST00000356916	2179	2004.62	0.970499	0.225798	0.067023	0.152564
ENST00000374927.4|ENSG00000075151.15|OTTHUMG00000002624.5|-|EIF4G3-201|EIF4G3|1910|UTR5:1-266|CDS:267-1781|UTR3:1782-1910|	ENST00000374927	1910	1735.62	1.13027	0	0.370021	2.29208
ENST00000438975.1|ENSG00000075151.15|OTTHUMG00000002624.5|OTTHUMT00000007706.1|EIF4G3-004|EIF4G3|1270|UTR5:1-618|CDS:619-1270|	ENST00000438975	1270	1095.62	2.24201	2.38469	3.81153	6.5652
ENST00000411888.1|ENSG00000075151.15|OTTHUMG00000002624.5|OTTHUMT00000007705.3|EIF4G3-003|EIF4G3|1122|UTR5:1-462|CDS:463-1122|	ENST00000411888	1122	947.619	2.42098	1.44128	1.29978	0.305163
ENST00000415912.2|ENSG00000117298.10|OTTHUMG00000002625.2|OTTHUMT00000007469.2|ECE1-001|ECE1|5099|UTR5:1-126|CDS:127-2391|UTR3:2392-5099|	ENST00000415912	5099	4924.62	110.185	42.4174	19.7995	26.4726
ENST00000357071.4|ENSG00000117298.10|OTTHUMG00000002625.2|OTTHUMT00000007473.1|ECE1-005|ECE1|3763|UTR5:1-115|CDS:116-2392|UTR3:2393-3763|	ENST00000357071	3763	3588.62	0	0.049905	0	0
ENST00000374893.6|ENSG00000117298.10|OTTHUMG00000002625.2|OTTHUMT00000007470.2|ECE1-002|ECE1|2484|UTR5:1-75|CDS:76-2388|UTR3:2389-2484|	ENST00000374893	2484	2309.62	23.4642	4.17317	2.54884	3.96966
ENST00000436918.2|ENSG00000117298.10|OTTHUMG00000002625.2|OTTHUMT00000007476.2|ECE1-008|ECE1|2328|UTR5:1-50|CDS:51-2267|UTR3:2268-2328|	ENST00000436918	2328	2153.62	0.808417	0.490117	0	0
ENST00000264205.6|ENSG00000117298.10|OTTHUMG00000002625.2|OTTHUMT00000007474.2|ECE1-006|ECE1|2381|UTR5:1-59|CDS:60-2363|UTR3:2364-2381|	ENST00000264205	2381	2206.62	10.7408	1.34747	0.250871	0
ENST00000473505.1|ENSG00000117298.10|OTTHUMG00000002625.2|OTTHUMT00000007475.2|ECE1-007|ECE1|674|UTR5:1-443|CDS:444-674|	ENST00000473505	674	499.691	0.242253	0	0	0
ENST00000481130.2|ENSG00000117298.10|OTTHUMG00000002625.2|OTTHUMT00000393420.1|ECE1-010|ECE1|578|UTR5:1-174|CDS:175-578|	ENST00000481130	578	403.752	0.263196	0.664235	0.20483	0.220727
ENST00000527991.1|ENSG00000117298.10|OTTHUMG00000002625.2|OTTHUMT00000393421.1|ECE1-011|ECE1|580|UTR5:1-271|CDS:272-580|	ENST00000527991	580	405.75	0.103222	0.386112	0	0.082586
ENST00000454000.2|ENSG00000142794.14|OTTHUMG00000002944.6|-|NBPF3-202|NBPF3|2133|UTR5:1-360|CDS:361-2052|UTR3:2053-2133|	ENST00000454000	2133	1958.62	1.74285	0.412973	0.732112	0
ENST00000318220.6|ENSG00000142794.14|OTTHUMG00000002944.6|OTTHUMT00000008190.2|NBPF3-001|NBPF3|4401|UTR5:1-1048|CDS:1049-2782|UTR3:2783-4401|	ENST00000318220	4401	4226.62	17.3017	6.48842	1.91969	2.87981
ENST00000318249.5|ENSG00000142794.14|OTTHUMG00000002944.6|-|NBPF3-201|NBPF3|3765|UTR5:1-350|CDS:351-2252|UTR3:2253-3765|	ENST00000318249	3765	3590.62	4.61039	7.22967	0.482302	0
ENST00000342104.5|ENSG00000142794.14|OTTHUMG00000002944.6|OTTHUMT00000008193.1|NBPF3-002|NBPF3|3704|UTR5:1-324|CDS:325-2190|UTR3:2191-3704|	ENST00000342104	3704	3529.62	1.25527	0.457042	0.172118	0.033716
ENST00000434838.2|ENSG00000142794.14|OTTHUMG00000002944.6|OTTHUMT00000008194.2|NBPF3-003|NBPF3|2727|UTR5:1-1061|CDS:1062-2727|	ENST00000434838	2727	2552.62	0.269315	0.088695	0.086577	0.080942
ENST00000539907.1|ENSG00000162551.9|OTTHUMG00000002949.1|-|ALPL-202|ALPL|2312|UTR5:1-207|CDS:208-1551|UTR3:1552-2312|	ENST00000539907	2312	2137.62	0	0	0	0
ENST00000540617.1|ENSG00000162551.9|OTTHUMG00000002949.1|-|ALPL-203|ALPL|2428|UTR5:1-257|CDS:258-1667|UTR3:1668-2428|	ENST00000540617	2428	2253.62	0	0.139811	0	0
ENST00000374840.3|ENSG00000162551.9|OTTHUMG00000002949.1|OTTHUMT00000008202.1|ALPL-001|ALPL|2589|UTR5:1-250|CDS:251-1825|UTR3:1826-2589|	ENST00000374840	2589	2414.62	0.612281	5.31733	0.023056	0.822928
ENST00000374832.1|ENSG00000162551.9|OTTHUMG00000002949.1|OTTHUMT00000008203.1|ALPL-002|ALPL|2193|UTR5:1-254|CDS:255-1829|UTR3:1830-2193|	ENST00000374832	2193	2018.62	0	0	0	0
ENST00000425315.2|ENSG00000162551.9|OTTHUMG00000002949.1|-|ALPL-201|ALPL|2336|CDS:1-1575|UTR3:1576-2336|	ENST00000425315	2336	2161.62	0	3.57911	0	0
ENST00000374830.1|ENSG00000162551.9|OTTHUMG00000002949.1|OTTHUMT00000008205.1|ALPL-004|ALPL|733|UTR5:1-137|CDS:138-650|UTR3:651-733|	ENST00000374830	733	558.679	0	0	0	0
ENST00000374829.1|ENSG00000162551.9|OTTHUMG00000002949.1|OTTHUMT00000008204.1|ALPL-003|ALPL|1595|UTR5:1-331|CDS:332-844|UTR3:845-1595|	ENST00000374829	1595	1420.62	0	0	0	0
ENST00000290101.4|ENSG00000076864.15|OTTHUMG00000007513.10|-|RAP1GAP-201|RAP1GAP|3301|UTR5:1-33|CDS:34-2217|UTR3:2218-3301|	ENST00000290101	3301	3126.62	0	4.30907	0.679311	9.42353
ENST00000374761.2|ENSG00000076864.15|OTTHUMG00000007513.10|-|RAP1GAP-202|RAP1GAP|3169|CDS:1-2085|UTR3:2086-3169|	ENST00000374761	3169	2994.62	1.11765	4.12901	5.47848	33.285
ENST00000374763.2|ENSG00000076864.15|OTTHUMG00000007513.10|OTTHUMT00000467224.1|RAP1GAP-015|RAP1GAP|3334|UTR5:1-9|CDS:10-2256|UTR3:2257-3334|	ENST00000374763	3334	3159.62	0	0	0	0
ENST00000471600.2|ENSG00000076864.15|OTTHUMG00000007513.10|OTTHUMT00000019760.4|RAP1GAP-002|RAP1GAP|3238|UTR5:1-190|CDS:191-1999|UTR3:2000-3238|	ENST00000471600	3238	3063.62	0	0	0.683574	0.728976
ENST00000374765.4|ENSG00000076864.15|OTTHUMG00000007513.10|OTTHUMT00000019759.2|RAP1GAP-001|RAP1GAP|3271|UTR5:1-201|CDS:202-2193|UTR3:2194-3271|	ENST00000374765	3271	3096.62	0.280139	0	3.17881	0
ENST00000495204.1|ENSG00000076864.15|OTTHUMG00000007513.10|OTTHUMT00000019761.4|RAP1GAP-003|RAP1GAP|4294|UTR5:1-195|CDS:196-2049|UTR3:2050-4294|	ENST00000495204	4294	4119.62	0.072682	0.191228	0.183363	1.33147
ENST00000542643.2|ENSG00000076864.15|OTTHUMG00000007513.10|OTTHUMT00000467225.1|RAP1GAP-014|RAP1GAP|3426|UTR5:1-303|CDS:304-2349|UTR3:2350-3426|	ENST00000542643	3426	3251.62	0.049852	0.432853	0.822571	2.13471
ENST00000359708.4|ENSG00000076864.15|OTTHUMG00000007513.10|OTTHUMT00000020818.3|RAP1GAP-011|RAP1GAP|818|UTR5:1-14|CDS:15-818|	ENST00000359708	818	643.667	0	0	0	9.68163
ENST00000599760.1|ENSG00000076864.15|OTTHUMG00000007513.10|OTTHUMT00000019762.4|RAP1GAP-004|RAP1GAP|499|UTR5:1-105|CDS:106-499|	ENST00000599760	499	324.918	0	0.281398	0.708732	2.77808
ENST00000317967.7|ENSG00000076864.15|OTTHUMG00000007513.10|OTTHUMT00000019832.1|RAP1GAP-005|RAP1GAP|600|UTR5:1-310|CDS:311-600|	ENST00000317967	600	425.732	0	0	0	0
ENST00000447293.1|ENSG00000076864.15|OTTHUMG00000007513.10|OTTHUMT00000020816.1|RAP1GAP-009|RAP1GAP|429|UTR5:1-322|CDS:323-429|	ENST00000447293	429	255.401	0	0	0	2.00496
ENST00000400301.1|ENSG00000090686.11|OTTHUMG00000007798.3|-|USP48-201|USP48|4309|UTR5:1-238|CDS:239-3190|UTR3:3191-4309|	ENST00000400301	4309	4134.62	0.375512	0.05855	0	0.150908
ENST00000308271.9|ENSG00000090686.11|OTTHUMG00000007798.3|OTTHUMT00000021372.1|USP48-001|USP48|4595|UTR5:1-649|CDS:650-3757|UTR3:3758-4595|	ENST00000308271	4595	4420.62	21.4325	19.2473	10.0643	4.95835
ENST00000374732.3|ENSG00000090686.11|OTTHUMG00000007798.3|OTTHUMT00000021373.1|USP48-002|USP48|3037|UTR5:1-957|CDS:958-2523|UTR3:2524-3037|	ENST00000374732	3037	2862.62	5.97775	3.85892	2.40828	1.72387
ENST00000529637.1|ENSG00000090686.11|OTTHUMG00000007798.3|OTTHUMT00000393678.1|USP48-009|USP48|3228|UTR5:1-34|CDS:35-3178|UTR3:3179-3228|	ENST00000529637	3228	3053.62	22.8989	11.8985	9.77504	9.23759
ENST00000526044.1|ENSG00000090686.11|OTTHUMG00000007798.3|OTTHUMT00000393680.1|USP48-013|USP48|549|UTR5:1-143|CDS:144-549|	ENST00000526044	549	374.792	0.725319	0	0	0
ENST00000534705.1|ENSG00000090686.11|OTTHUMG00000007798.3|OTTHUMT00000393681.1|USP48-014|USP48|566|UTR5:1-126|CDS:127-566|	ENST00000534705	566	391.769	0	0	0	0
ENST00000421625.2|ENSG00000090686.11|OTTHUMG00000007798.3|OTTHUMT00000021377.3|USP48-006|USP48|2818|UTR5:1-649|CDS:650-2107|UTR3:2108-2818|	ENST00000421625	2818	2643.62	4.93106	2.4026	3.24115	5.74396
ENST00000374730.2|ENSG00000090686.11|OTTHUMG00000007798.3|OTTHUMT00000393682.1|USP48-012|USP48|570|CDS:1-346|UTR3:347-570|	ENST00000374730	570	395.765	2.05629	1.88761	1.12839	0.575909
ENST00000527823.1|ENSG00000090686.11|OTTHUMG00000007798.3|OTTHUMT00000393683.1|USP48-011|USP48|554|UTR5:1-410|CDS:411-554|	ENST00000527823	554	379.783	0	0.110143	0	0.320874
ENST00000532737.1|ENSG00000090686.11|OTTHUMG00000007798.3|OTTHUMT00000393684.1|USP48-010|USP48|680|UTR5:1-564|CDS:565-680|	ENST00000532737	680	505.69	0	0	0	0
ENST00000344642.2|ENSG00000187942.7|OTTHUMG00000002675.1|OTTHUMT00000007601.1|LDLRAD2-001|LDLRAD2|4012|UTR5:1-187|CDS:188-1006|UTR3:1007-4012|	ENST00000344642	4012	3837.62	0.223615	0.597422	0.518659	0.132167
ENST00000543870.1|ENSG00000187942.7|OTTHUMG00000002675.1|-|LDLRAD2-201|LDLRAD2|1180|UTR5:1-89|CDS:90-908|UTR3:909-1180|	ENST00000543870	1180	1005.62	0	0	0	0
ENST00000374695.3|ENSG00000142798.12|OTTHUMG00000002674.6|OTTHUMT00000007598.1|HSPG2-001|HSPG2|14327|UTR5:1-80|CDS:81-13256|UTR3:13257-14327|	ENST00000374695	14327	14152.6	56.9837	20.1319	45.0836	8.71576
ENST00000426143.1|ENSG00000142798.12|OTTHUMG00000002674.6|OTTHUMT00000096527.1|HSPG2-013|HSPG2|856|UTR5:1-293|CDS:294-856|	ENST00000426143	856	681.662	0.104547	0	0	0.655473
ENST00000374676.4|ENSG00000142798.12|OTTHUMG00000002674.6|OTTHUMT00000007775.1|HSPG2-010|HSPG2|411|CDS:1-284|UTR3:285-411|	ENST00000374676	411	237.654	0.151612	0	0.284482	0.342756
ENST00000453796.1|ENSG00000142798.12|OTTHUMG00000002674.6|OTTHUMT00000096529.1|HSPG2-015|HSPG2|621|CDS:1-621|	ENST00000453796	621	446.714	0	0.186557	0	0
ENST00000430507.1|ENSG00000142798.12|OTTHUMG00000002674.6|-|HSPG2-201|HSPG2|2433|UTR5:1-246|CDS:247-735|UTR3:736-2433|	ENST00000430507	2433	2258.62	0	0	0	0
ENST00000427897.1|ENSG00000142798.12|OTTHUMG00000002674.6|OTTHUMT00000007773.1|HSPG2-008|HSPG2|589|CDS:1-589|	ENST00000427897	589	414.743	0	0	0	0
ENST00000412328.1|ENSG00000142798.12|OTTHUMG00000002674.6|OTTHUMT00000007600.1|HSPG2-003|HSPG2|828|CDS:1-720|UTR3:721-828|	ENST00000412328	828	653.665	0	0	0	0
ENST00000374673.3|ENSG00000142798.12|OTTHUMG00000002674.6|OTTHUMT00000007769.1|HSPG2-004|HSPG2|538|CDS:1-538|	ENST00000374673	538	363.814	0.696694	0.10663	0	0
ENST00000439717.2|ENSG00000142798.12|OTTHUMG00000002674.6|OTTHUMT00000007770.1|HSPG2-005|HSPG2|637|CDS:1-573|UTR3:574-637|	ENST00000439717	637	462.705	0.104972	0	0	0
ENST00000337107.6|ENSG00000219073.3|OTTHUMG00000002758.2|OTTHUMT00000007797.1|CELA3B-001|CELA3B|897|UTR5:1-19|CDS:20-832|UTR3:833-897|	ENST00000337107	897	722.656	0	0.041929	0	0.037836
ENST00000374666.1|ENSG00000219073.3|OTTHUMG00000002758.2|OTTHUMT00000096534.1|CELA3B-002|CELA3B|497|UTR5:1-3|CDS:4-497|	ENST00000374666	497	322.926	0.21294	0.282283	0	0
ENST00000400277.2|ENSG00000219073.3|OTTHUMG00000002758.2|OTTHUMT00000096536.1|CELA3B-004|CELA3B|996|CDS:1-543|UTR3:544-996|	ENST00000400277	996	821.647	0	0	0	0
ENST00000290122.3|ENSG00000142789.15|OTTHUMG00000002755.2|OTTHUMT00000007791.1|CELA3A-001|CELA3A|887|UTR5:1-19|CDS:20-832|UTR3:833-887|	ENST00000290122	887	712.658	0	0	0	0
ENST00000374663.1|ENSG00000142789.15|OTTHUMG00000002755.2|OTTHUMT00000007793.1|CELA3A-002|CELA3A|649|UTR5:1-15|CDS:16-381|UTR3:382-649|	ENST00000374663	649	474.7	0	0	0	0
ENST00000400271.2|ENSG00000142789.15|OTTHUMG00000002755.2|OTTHUMT00000096533.1|CELA3A-004|CELA3A|357|CDS:1-228|UTR3:229-357|	ENST00000400271	357	184.974	0	0	0	0
ENST00000400259.1|ENSG00000070831.11|OTTHUMG00000002753.3|-|CDC42-201|CDC42|2148|UTR5:1-166|CDS:167-742|UTR3:743-2148|	ENST00000400259	2148	1973.62	188.048	204.343	95.272	77.2593
ENST00000344548.3|ENSG00000070831.11|OTTHUMG00000002753.3|OTTHUMT00000007787.1|CDC42-001|CDC42|2254|UTR5:1-251|CDS:252-827|UTR3:828-2254|	ENST00000344548	2254	2079.62	27.3155	45.5344	13.7852	9.5501
ENST00000315554.8|ENSG00000070831.11|OTTHUMG00000002753.3|OTTHUMT00000008075.1|CDC42-002|CDC42|1452|UTR5:1-104|CDS:105-680|UTR3:681-1452|	ENST00000315554	1452	1277.62	2.51195	1.0591	0.542652	0.834349
ENST00000421089.2|ENSG00000070831.11|OTTHUMG00000002753.3|-|CDC42-202|CDC42|1106|UTR5:1-132|CDS:133-834|UTR3:835-1106|	ENST00000421089	1106	931.619	1.4268	0.284756	0.989413	1.72701
ENST00000411827.1|ENSG00000070831.11|OTTHUMG00000002753.3|OTTHUMT00000008077.1|CDC42-004|CDC42|597|UTR5:1-187|CDS:188-597|	ENST00000411827	597	422.735	7.42852	0.282644	0	1.11207
ENST00000290167.6|ENSG00000162552.10|OTTHUMG00000002894.2|OTTHUMT00000008088.2|WNT4-001|WNT4|3845|UTR5:1-44|CDS:45-1100|UTR3:1101-3845|	ENST00000290167	3845	3670.62	0.140502	0.92919	1.57706	0.756062
ENST00000542383.1|ENSG00000162552.10|OTTHUMG00000002894.2|-|WNT4-201|WNT4|1162|UTR5:1-249|CDS:250-1140|UTR3:1141-1162|	ENST00000542383	1162	987.619	0	3.11221	7.0205	0
ENST00000415567.1|ENSG00000162552.10|OTTHUMG00000002894.2|OTTHUMT00000008089.1|WNT4-002|WNT4|680|CDS:1-451|UTR3:452-680|	ENST00000415567	680	505.69	0	1.09865	0.710804	0.075297
ENST00000441048.1|ENSG00000162552.10|OTTHUMG00000002894.2|OTTHUMT00000008090.1|WNT4-003|WNT4|482|UTR5:1-326|CDS:327-482|	ENST00000441048	482	307.997	0	0	0	0
ENST00000404138.1|ENSG00000184677.12|OTTHUMG00000002897.1|-|ZBTB40-202|ZBTB40|8992|UTR5:1-511|CDS:512-4231|UTR3:4232-8992|	ENST00000404138	8992	8817.62	0.208922	0.12132	0.043896	0.553543
ENST00000400239.2|ENSG00000184677.12|OTTHUMG00000002897.1|OTTHUMT00000008095.1|ZBTB40-002|ZBTB40|1855|UTR5:1-495|CDS:496-1855|	ENST00000400239	1855	1680.62	0.128349	0	0	0
ENST00000375647.4|ENSG00000184677.12|OTTHUMG00000002897.1|OTTHUMT00000008094.1|ZBTB40-001|ZBTB40|8685|UTR5:1-207|CDS:208-3927|UTR3:3928-8685|	ENST00000375647	8685	8510.62	6.68098	9.34652	3.69946	10.1191
ENST00000374651.4|ENSG00000184677.12|OTTHUMG00000002897.1|-|ZBTB40-201|ZBTB40|4445|UTR5:1-95|CDS:96-3479|UTR3:3480-4445|	ENST00000374651	4445	4270.62	0.494274	0.170988	0.073209	0.660726
ENST00000374644.4|ENSG00000070886.6|OTTHUMG00000002892.1|OTTHUMT00000008086.1|EPHA8-002|EPHA8|1802|UTR5:1-72|CDS:73-1560|UTR3:1561-1802|	ENST00000374644	1802	1627.62	0	0	0	0
ENST00000166244.3|ENSG00000070886.6|OTTHUMG00000002892.1|OTTHUMT00000008085.1|EPHA8-001|EPHA8|4943|UTR5:1-72|CDS:73-3090|UTR3:3091-4943|	ENST00000166244	4943	4768.62	0	0.032987	0	0.030301
ENST00000538803.1|ENSG00000070886.6|OTTHUMG00000002892.1|-|EPHA8-201|EPHA8|1773|UTR5:1-54|CDS:55-1542|UTR3:1543-1773|	ENST00000538803	1773	1598.62	0	0.41432	0.017412	0.178725
ENST00000374642.3|ENSG00000173372.12|OTTHUMG00000002893.3|OTTHUMT00000008087.2|C1QA-001|C1QA|1143|UTR5:1-204|CDS:205-942|UTR3:943-1143|	ENST00000374642	1143	968.619	0	0	0	0
ENST00000438241.1|ENSG00000173372.12|OTTHUMG00000002893.3|OTTHUMT00000096526.1|C1QA-002|C1QA|768|UTR5:1-106|CDS:107-768|	ENST00000438241	768	593.676	0	0	0	0
ENST00000402322.1|ENSG00000173372.12|OTTHUMG00000002893.3|OTTHUMT00000317635.1|C1QA-003|C1QA|976|UTR5:1-37|CDS:38-775|UTR3:776-976|	ENST00000402322	976	801.647	0	0	0	0
ENST00000374640.4|ENSG00000159189.7|OTTHUMG00000002891.2|OTTHUMT00000096530.1|C1QC-003|C1QC|1163|UTR5:1-98|CDS:99-836|UTR3:837-1163|	ENST00000374640	1163	988.619	0	0	0	0
ENST00000374639.3|ENSG00000159189.7|OTTHUMG00000002891.2|OTTHUMT00000008083.1|C1QC-001|C1QC|1183|UTR5:1-118|CDS:119-856|UTR3:857-1183|	ENST00000374639	1183	1008.62	0	0	0	0
ENST00000374637.1|ENSG00000159189.7|OTTHUMG00000002891.2|OTTHUMT00000008084.1|C1QC-002|C1QC|1089|UTR5:1-247|CDS:248-985|UTR3:986-1089|	ENST00000374637	1089	914.619	0	0	0	0
ENST00000510260.1|ENSG00000173369.11|OTTHUMG00000002896.3|OTTHUMT00000359669.1|C1QB-003|C1QB|677|UTR5:1-217|CDS:218-677|	ENST00000510260	677	502.691	0	0	0	0
ENST00000509305.1|ENSG00000173369.11|OTTHUMG00000002896.3|OTTHUMT00000008092.2|C1QB-001|C1QB|1254|UTR5:1-346|CDS:347-1102|UTR3:1103-1254|	ENST00000509305	1254	1079.62	0	0	0	0
ENST00000432749.2|ENSG00000173369.11|OTTHUMG00000002896.3|OTTHUMT00000008093.3|C1QB-002|C1QB|977|UTR5:1-291|CDS:292-977|	ENST00000432749	977	802.647	0	0	0	0
ENST00000314933.6|ENSG00000173369.11|OTTHUMG00000002896.3|-|C1QB-201|C1QB|1044|UTR5:1-132|CDS:133-894|UTR3:895-1044|	ENST00000314933	1044	869.619	0	0	0	0
ENST00000544305.1|ENSG00000133216.12|OTTHUMG00000002881.3|-|EPHB2-201|EPHB2|1709|UTR5:1-144|CDS:145-1593|UTR3:1594-1709|	ENST00000544305	1709	1534.62	0.406292	0.251651	0	0.313124
ENST00000374630.3|ENSG00000133216.12|OTTHUMG00000002881.3|OTTHUMT00000008059.3|EPHB2-003|EPHB2|3152|UTR5:1-18|CDS:19-2979|UTR3:2980-3152|	ENST00000374630	3152	2977.62	5.00453	0	0	2.34212
ENST00000400191.3|ENSG00000133216.12|OTTHUMG00000002881.3|OTTHUMT00000008060.2|EPHB2-001|EPHB2|4641|UTR5:1-18|CDS:19-3186|UTR3:3187-4641|	ENST00000400191	4641	4466.62	9.87103	11.6511	0.053623	6.5701
ENST00000374632.3|ENSG00000133216.12|OTTHUMG00000002881.3|OTTHUMT00000008061.2|EPHB2-002|EPHB2|3677|UTR5:1-13|CDS:14-2977|UTR3:2978-3677|	ENST00000374632	3677	3502.62	6.50259	7.00103	0	4.06867
ENST00000374627.1|ENSG00000133216.12|OTTHUMG00000002881.3|OTTHUMT00000008062.2|EPHB2-004|EPHB2|4014|UTR5:1-24|CDS:25-2865|UTR3:2866-4014|	ENST00000374627	4014	3839.62	0.161239	0.226604	0.051696	0.199162
ENST00000426928.2|ENSG00000215906.4|OTTHUMG00000003228.4|OTTHUMT00000008903.4|LACTBL1-001|LACTBL1|1641|CDS:1-1641|	ENST00000426928	1641	1466.62	0	0	0	0
ENST00000440767.2|ENSG00000227868.2|OTTHUMG00000003226.2|OTTHUMT00000432740.1|C1orf234-002|C1orf234|509|CDS:1-442|UTR3:443-509|	ENST00000440767	509	334.88	0	0.180314	0.415255	0
ENST00000566855.1|ENSG00000227868.2|OTTHUMG00000003226.2|OTTHUMT00000008898.2|C1orf234-001|C1orf234|510|UTR5:1-77|CDS:78-443|UTR3:444-510|	ENST00000566855	510	335.877	0	0	0	0
ENST00000356634.3|ENSG00000004487.11|OTTHUMG00000003220.5|OTTHUMT00000008880.3|KDM1A-001|KDM1A|3033|UTR5:1-149|CDS:150-2708|UTR3:2709-3033|	ENST00000356634	3033	2858.62	93.4242	91.8195	46.9075	34.8628
ENST00000400181.4|ENSG00000004487.11|OTTHUMG00000003220.5|OTTHUMT00000008881.2|KDM1A-002|KDM1A|3059|UTR5:1-104|CDS:105-2735|UTR3:2736-3059|	ENST00000400181	3059	2884.62	24.0011	15.934	2.43707	1.85381
ENST00000542151.1|ENSG00000004487.11|OTTHUMG00000003220.5|-|KDM1A-201|KDM1A|3058|UTR5:1-102|CDS:103-2733|UTR3:2734-3058|	ENST00000542151	3058	2883.62	2.013	7.1134	13.3152	3.76246
ENST00000465864.1|ENSG00000004487.11|OTTHUMG00000003220.5|OTTHUMT00000091250.2|KDM1A-005|KDM1A|568|CDS:1-568|	ENST00000465864	568	393.767	3.58173	3.38089	0.261466	0.194737
ENST00000494920.1|ENSG00000004487.11|OTTHUMG00000003220.5|OTTHUMT00000091249.2|KDM1A-004|KDM1A|905|CDS:1-905|	ENST00000494920	905	730.654	10.3481	23.3768	4.58648	0.653724
ENST00000418342.1|ENSG00000169641.9|OTTHUMG00000003227.3|-|LUZP1-202|LUZP1|8502|UTR5:1-399|CDS:400-3630|UTR3:3631-8502|	ENST00000418342	8502	8327.62	0	0	0	0
ENST00000374623.3|ENSG00000169641.9|OTTHUMG00000003227.3|-|LUZP1-201|LUZP1|8331|UTR5:1-228|CDS:229-3459|UTR3:3460-8331|	ENST00000374623	8331	8156.62	21.551	12.1392	5.27919	2.24879
ENST00000302291.4|ENSG00000169641.9|OTTHUMG00000003227.3|OTTHUMT00000008900.3|LUZP1-002|LUZP1|8898|UTR5:1-802|CDS:803-4033|UTR3:4034-8898|	ENST00000302291	8898	8723.62	2.13295	0.921542	0.271681	0.167856
ENST00000314174.5|ENSG00000169641.9|OTTHUMG00000003227.3|OTTHUMT00000008899.1|LUZP1-001|LUZP1|3715|UTR5:1-171|CDS:172-3252|UTR3:3253-3715|	ENST00000314174	3715	3540.62	0.049336	0	0	0.093246
ENST00000471849.1|ENSG00000169641.9|OTTHUMG00000003227.3|OTTHUMT00000008901.2|LUZP1-003|LUZP1|1190|UTR5:1-371|CDS:372-1190|	ENST00000471849	1190	1015.62	2.84644	0.750533	0.139613	0
ENST00000475164.2|ENSG00000169641.9|OTTHUMG00000003227.3|OTTHUMT00000008902.2|LUZP1-004|LUZP1|613|UTR5:1-506|CDS:507-613|	ENST00000475164	613	438.72	0	0.387304	0	0.26523
ENST00000314113.3|ENSG00000179546.3|OTTHUMG00000003235.1|-|HTR1D-201|HTR1D|1200|UTR5:1-43|CDS:44-1177|UTR3:1178-1200|	ENST00000314113	1200	1025.62	3.25154	2.2628	0	0
ENST00000374619.1|ENSG00000179546.3|OTTHUMG00000003235.1|OTTHUMT00000008924.1|HTR1D-001|HTR1D|2835|UTR5:1-510|CDS:511-1644|UTR3:1645-2835|	ENST00000374619	2835	2660.62	5.94361	3.5749	0.073209	0.55588
ENST00000478691.1|ENSG00000125944.14|OTTHUMG00000003224.4|OTTHUMT00000008890.2|HNRNPR-004|HNRNPR|7646|UTR5:1-272|CDS:273-1880|UTR3:1881-7646|	ENST00000478691	7646	7471.62	16.8802	3.1106	2.24284	1.57546
ENST00000374616.3|ENSG00000125944.14|OTTHUMG00000003224.4|OTTHUMT00000008888.1|HNRNPR-002|HNRNPR|2691|UTR5:1-109|CDS:110-2020|UTR3:2021-2691|	ENST00000374616	2691	2516.62	10.2068	17.8623	4.81638	8.05673
ENST00000374612.1|ENSG00000125944.14|OTTHUMG00000003224.4|OTTHUMT00000008889.1|HNRNPR-003|HNRNPR|2694|UTR5:1-124|CDS:125-2026|UTR3:2027-2694|	ENST00000374612	2694	2519.62	27.1535	30.9258	11.0726	12.7068
ENST00000302271.6|ENSG00000125944.14|OTTHUMG00000003224.4|OTTHUMT00000008887.1|HNRNPR-001|HNRNPR|2629|UTR5:1-61|CDS:62-1963|UTR3:1964-2629|	ENST00000302271	2629	2454.62	86.7611	114.213	41.2838	40.8772
ENST00000427764.2|ENSG00000125944.14|OTTHUMG00000003224.4|-|HNRNPR-202|HNRNPR|2107|UTR5:1-80|CDS:81-1868|UTR3:1869-2107|	ENST00000427764	2107	1932.62	0	0.077235	0.106467	0
ENST00000606561.1|ENSG00000125944.14|OTTHUMG00000003224.4|OTTHUMT00000091254.3|HNRNPR-011|HNRNPR|1837|UTR5:1-231|CDS:232-1716|UTR3:1717-1837|	ENST00000606561	1837	1662.62	18.8213	18.7775	17.1843	11.5162
ENST00000426846.2|ENSG00000125944.14|OTTHUMG00000003224.4|-|HNRNPR-201|HNRNPR|1699|UTR5:1-216|CDS:217-1638|UTR3:1639-1699|	ENST00000426846	1699	1524.62	17.4203	14.5769	8.2539	16.8704
ENST00000314011.4|ENSG00000125945.10|OTTHUMG00000003232.2|OTTHUMT00000008908.1|ZNF436-001|ZNF436|4071|UTR5:1-137|CDS:138-1550|UTR3:1551-4071|	ENST00000314011	4071	3896.62	8.24039	8.33125	2.14176	3.57836
ENST00000374608.3|ENSG00000125945.10|OTTHUMG00000003232.2|OTTHUMT00000008910.1|ZNF436-003|ZNF436|3788|UTR5:1-381|CDS:382-1794|UTR3:1795-3788|	ENST00000374608	3788	3613.62	3.33095	2.22174	0.402159	2.06954
ENST00000454117.1|ENSG00000249087.3|OTTHUMG00000003225.2|OTTHUMT00000008895.2|C1orf213-001|C1orf213|997|UTR5:1-80|CDS:81-371|UTR3:372-997|	ENST00000454117	997	822.647	0.821592	2.27276	1.2884	0.215322
ENST00000335648.3|ENSG00000249087.3|OTTHUMG00000003225.2|-|C1orf213-201|C1orf213|2547|UTR5:1-62|CDS:63-443|UTR3:444-2547|	ENST00000335648	2547	2372.62	2.10475	3.33916	0.855312	0.945152
ENST00000518821.1|ENSG00000249087.3|OTTHUMG00000003225.2|OTTHUMT00000381647.1|C1orf213-004|C1orf213|461|UTR5:1-60|CDS:61-162|UTR3:163-461|	ENST00000518821	461	287.109	0.577826	0.94944	0.137714	0
ENST00000437367.2|ENSG00000249087.3|OTTHUMG00000003225.2|OTTHUMT00000008896.2|C1orf213-002|C1orf213|606|UTR5:1-48|CDS:49-345|UTR3:346-606|	ENST00000437367	606	431.725	4.53913	6.43568	2.14866	0
ENST00000518600.1|ENSG00000249087.3|OTTHUMG00000003225.2|OTTHUMT00000381648.1|C1orf213-005|C1orf213|376|CDS:1-100|UTR3:101-376|	ENST00000518600	376	203.371	1.23011	1.10712	0.716333	0
ENST00000450454.2|ENSG00000204219.5|OTTHUMG00000003233.3|OTTHUMT00000008911.2|TCEA3-001|TCEA3|1559|UTR5:1-107|CDS:108-1154|UTR3:1155-1559|	ENST00000450454	1559	1384.62	2.07761	8.55302	165.068	10.0141
ENST00000476978.1|ENSG00000204219.5|OTTHUMG00000003233.3|OTTHUMT00000008912.2|TCEA3-002|TCEA3|855|CDS:1-237|UTR3:238-855|	ENST00000476978	855	680.662	0.45585	0.483909	4.74926	0.130921
ENST00000374601.3|ENSG00000204219.5|OTTHUMG00000003233.3|OTTHUMT00000470075.1|TCEA3-006|TCEA3|1197|UTR5:1-74|CDS:75-539|UTR3:540-1197|	ENST00000374601	1197	1022.62	0.038066	0.411081	0.932062	0
ENST00000461794.1|ENSG00000204219.5|OTTHUMG00000003233.3|OTTHUMT00000008913.2|TCEA3-003|TCEA3|713|UTR5:1-289|CDS:290-643|UTR3:644-713|	ENST00000461794	713	538.683	0.074967	0	1.29404	0.169866
ENST00000495646.1|ENSG00000088280.14|OTTHUMG00000003234.7|OTTHUMT00000008920.3|ASAP3-005|ASAP3|2552|UTR5:1-35|CDS:36-1259|UTR3:1260-2552|	ENST00000495646	2552	2377.62	0	5.04991	2.50705	0
ENST00000336689.3|ENSG00000088280.14|OTTHUMG00000003234.7|OTTHUMT00000008916.2|ASAP3-001|ASAP3|4050|UTR5:1-45|CDS:46-2757|UTR3:2758-4050|	ENST00000336689	4050	3875.62	20.4637	16.6976	21.0734	4.66118
ENST00000465372.1|ENSG00000088280.14|OTTHUMG00000003234.7|OTTHUMT00000008921.2|ASAP3-006|ASAP3|936|CDS:1-612|UTR3:613-936|	ENST00000465372	936	761.65	0	0	0.196924	0
ENST00000492982.2|ENSG00000088280.14|OTTHUMG00000003234.7|OTTHUMT00000008922.2|ASAP3-007|ASAP3|3024|UTR5:1-51|CDS:52-186|UTR3:187-3024|	ENST00000492982	3024	2849.62	1.62461	1.24083	1.44476	0.062475
ENST00000437606.2|ENSG00000088280.14|OTTHUMG00000003234.7|OTTHUMT00000393468.2|ASAP3-011|ASAP3|2865|UTR5:1-46|CDS:47-2731|UTR3:2732-2865|	ENST00000437606	2865	2690.62	0	0	0.378448	0
ENST00000484418.1|ENSG00000088280.14|OTTHUMG00000003234.7|OTTHUMT00000008923.2|ASAP3-008|ASAP3|907|CDS:1-373|UTR3:374-907|	ENST00000484418	907	732.654	0.900673	0.346915	1.61264	0.469951
ENST00000475814.1|ENSG00000088280.14|OTTHUMG00000003234.7|OTTHUMT00000091256.2|ASAP3-009|ASAP3|805|CDS:1-363|UTR3:364-805|	ENST00000475814	805	630.668	0.402414	0.116484	0.119537	0.089814
ENST00000608765.1|ENSG00000088280.14|OTTHUMG00000003234.7|OTTHUMT00000472428.1|ASAP3-014|ASAP3|589|UTR5:1-116|CDS:117-589|	ENST00000608765	589	414.743	0.170825	0	0.130159	0
ENST00000361729.2|ENSG00000007968.6|OTTHUMG00000003223.1|OTTHUMT00000008885.1|E2F2-001|E2F2|5191|UTR5:1-427|CDS:428-1741|UTR3:1742-5191|	ENST00000361729	5191	5016.62	15.6736	18.936	6.26056	2.38785
ENST00000374561.5|ENSG00000117318.8|OTTHUMG00000003229.2|OTTHUMT00000008904.1|ID3-001|ID3|1251|UTR5:1-368|CDS:369-728|UTR3:729-1251|	ENST00000374561	1251	1076.62	279.273	475.86	320.579	0.906518
ENST00000374555.3|ENSG00000197880.4|OTTHUMG00000002927.1|OTTHUMT00000008172.1|MDS2-001|MDS2|1029|UTR5:1-587|CDS:588-1010|UTR3:1011-1029|	ENST00000374555	1029	854.619	0.122036	0.40639	0.586872	0
ENST00000374550.3|ENSG00000142676.8|OTTHUMG00000002926.2|OTTHUMT00000008168.1|RPL11-001|RPL11|634|UTR5:1-45|CDS:46-582|UTR3:583-634|	ENST00000374550	634	459.706	2826.78	3515.4	3229.84	2995.59
ENST00000443624.1|ENSG00000142676.8|OTTHUMG00000002926.2|OTTHUMT00000008171.2|RPL11-004|RPL11|994|CDS:1-396|UTR3:397-994|	ENST00000443624	994	819.647	7.15295	3.15469	2.78893	3.92088
ENST00000458455.1|ENSG00000142676.8|OTTHUMG00000002926.2|OTTHUMT00000008574.1|RPL11-005|RPL11|721|CDS:1-525|UTR3:526-721|	ENST00000458455	721	546.681	6.47173	7.25555	3.70008	1.51435
ENST00000418390.2|ENSG00000011007.8|OTTHUMG00000002957.3|OTTHUMT00000008230.2|TCEB3-001|TCEB3|5154|UTR5:1-271|CDS:272-2668|UTR3:2669-5154|	ENST00000418390	5154	4979.62	21.8977	18.6684	10.017	11.4758
ENST00000609199.1|ENSG00000011007.8|OTTHUMG00000002957.3|OTTHUMT00000471733.1|TCEB3-003|TCEB3|2671|UTR5:1-32|CDS:33-2351|UTR3:2352-2671|	ENST00000609199	2671	2496.62	16.2985	31.018	7.58379	10.4457
ENST00000246151.4|ENSG00000057757.5|OTTHUMG00000002960.2|OTTHUMT00000008243.1|PITHD1-001|PITHD1|1603|UTR5:1-111|CDS:112-747|UTR3:748-1603|	ENST00000246151	1603	1428.62	68.1126	38.3296	35.9952	32.7059
ENST00000415372.1|ENSG00000057757.5|OTTHUMG00000002960.2|OTTHUMT00000096559.1|PITHD1-003|PITHD1|754|UTR5:1-544|CDS:545-754|	ENST00000415372	754	579.678	0.549369	0.605172	0.218705	0.363686
ENST00000374524.1|ENSG00000057757.5|OTTHUMG00000002960.2|OTTHUMT00000008244.1|PITHD1-002|PITHD1|1292|UTR5:1-139|CDS:140-436|UTR3:437-1292|	ENST00000374524	1292	1117.62	9.52324	15.6327	9.43634	6.07223
ENST00000374514.3|ENSG00000011009.6|OTTHUMG00000002961.3|OTTHUMT00000008245.1|LYPLA2-001|LYPLA2|1810|UTR5:1-307|CDS:308-1003|UTR3:1004-1810|	ENST00000374514	1810	1635.62	37.9367	68.113	35.7128	17.493
ENST00000400061.1|ENSG00000011009.6|OTTHUMG00000002961.3|-|LYPLA2-201|LYPLA2|1548|UTR5:1-121|CDS:122-526|UTR3:527-1548|	ENST00000400061	1548	1373.62	6.70384	12.5011	8.51596	0
ENST00000420982.1|ENSG00000011009.6|OTTHUMG00000002961.3|OTTHUMT00000096555.1|LYPLA2-007|LYPLA2|614|UTR5:1-127|CDS:128-614|	ENST00000420982	614	439.719	3.57159	3.27162	2.87568	0.551848
ENST00000374505.2|ENSG00000011009.6|OTTHUMG00000002961.3|OTTHUMT00000008248.1|LYPLA2-004|LYPLA2|907|UTR5:1-90|CDS:91-504|UTR3:505-907|	ENST00000374505	907	732.654	1.02761	0	0	0
ENST00000374503.3|ENSG00000011009.6|OTTHUMG00000002961.3|OTTHUMT00000096556.1|LYPLA2-008|LYPLA2|868|UTR5:1-74|CDS:75-623|UTR3:624-868|	ENST00000374503	868	693.659	2.53902	1.63273	1.67797	0
ENST00000374502.3|ENSG00000011009.6|OTTHUMG00000002961.3|OTTHUMT00000008249.1|LYPLA2-005|LYPLA2|1072|UTR5:1-56|CDS:57-599|UTR3:600-1072|	ENST00000374502	1072	897.619	3.75983	8.62755	1.67129	1.69562
ENST00000421070.1|ENSG00000011009.6|OTTHUMG00000002961.3|OTTHUMT00000008246.2|LYPLA2-002|LYPLA2|429|UTR5:1-157|CDS:158-429|	ENST00000421070	429	255.401	2.11181	1.9036	0.788357	0.621179
ENST00000374501.1|ENSG00000011009.6|OTTHUMG00000002961.3|OTTHUMT00000096558.1|LYPLA2-010|LYPLA2|1117|UTR5:1-77|CDS:78-572|UTR3:573-1117|	ENST00000374501	1117	942.619	17.3547	26.5441	12.8946	4.81908
ENST00000374497.3|ENSG00000117308.10|OTTHUMG00000002958.7|OTTHUMT00000008232.1|GALE-001|GALE|1488|UTR5:1-92|CDS:93-1139|UTR3:1140-1488|	ENST00000374497	1488	1313.62	48.0663	60.3861	89.8433	38.6908
ENST00000456977.1|ENSG00000117308.10|OTTHUMG00000002958.7|OTTHUMT00000096551.1|GALE-012|GALE|672|CDS:1-327|UTR3:328-672|	ENST00000456977	672	497.692	3.12514	12.6724	0.951841	3.32796
ENST00000429356.1|ENSG00000117308.10|OTTHUMG00000002958.7|OTTHUMT00000096554.6|GALE-015|GALE|957|UTR5:1-239|CDS:240-957|	ENST00000429356	957	782.65	3.79972	3.21192	0.431163	6.73318
ENST00000418277.1|ENSG00000117308.10|OTTHUMG00000002958.7|OTTHUMT00000008238.7|GALE-007|GALE|882|UTR5:1-201|CDS:202-882|	ENST00000418277	882	707.658	10.3413	16.0811	5.86253	7.39128
ENST00000425913.1|ENSG00000117308.10|OTTHUMG00000002958.7|OTTHUMT00000008236.2|GALE-005|GALE|876|UTR5:1-292|CDS:293-876|	ENST00000425913	876	701.659	1.65478	3.37996	1.68137	0.22076
ENST00000445705.1|ENSG00000117308.10|OTTHUMG00000002958.7|OTTHUMT00000008239.2|GALE-008|GALE|792|UTR5:1-210|CDS:211-792|	ENST00000445705	792	617.671	1.90365	0.708106	2.2126	6.78303
ENST00000374490.3|ENSG00000117305.10|OTTHUMG00000002963.4|OTTHUMT00000008253.2|HMGCL-002|HMGCL|1600|UTR5:1-44|CDS:45-1022|UTR3:1023-1600|	ENST00000374490	1600	1425.62	44.1741	42.2193	31.4511	51.0783
ENST00000436439.2|ENSG00000117305.10|OTTHUMG00000002963.4|OTTHUMT00000372570.1|HMGCL-007|HMGCL|1354|UTR5:1-13|CDS:14-778|UTR3:779-1354|	ENST00000436439	1354	1179.62	6.1414	1.8352	5.25511	4.59572
ENST00000374487.2|ENSG00000117305.10|OTTHUMG00000002963.4|OTTHUMT00000008252.2|HMGCL-001|HMGCL|2151|UTR5:1-322|CDS:323-556|UTR3:557-2151|	ENST00000374487	2151	1976.62	1.08976	0.464796	0.117984	0.725694
ENST00000235958.4|ENSG00000117305.10|OTTHUMG00000002963.4|OTTHUMT00000372573.1|HMGCL-010|HMGCL|1101|CDS:1-548|UTR3:549-1101|	ENST00000235958	1101	926.619	0	0	0	0
ENST00000374479.3|ENSG00000179163.11|OTTHUMG00000002965.2|OTTHUMT00000008259.2|FUCA1-001|FUCA1|2047|UTR5:1-8|CDS:9-1409|UTR3:1410-2047|	ENST00000374479	2047	1872.62	25.2822	42.2959	56.2467	10.2467
ENST00000374472.4|ENSG00000188822.6|OTTHUMG00000013892.1|OTTHUMT00000038949.1|CNR2-001|CNR2|5254|UTR5:1-162|CDS:163-1245|UTR3:1246-5254|	ENST00000374472	5254	5079.62	0.484557	0	0.215931	0.507483
ENST00000536471.1|ENSG00000188822.6|OTTHUMG00000013892.1|-|CNR2-201|CNR2|5350|UTR5:1-259|CDS:260-1342|UTR3:1343-5350|	ENST00000536471	5350	5175.62	0	0.562398	0	0
ENST00000471915.1|ENSG00000189266.7|OTTHUMG00000013891.2|OTTHUMT00000038948.2|PNRC2-003|PNRC2|380|UTR5:1-372|CDS:373-380|	ENST00000471915	380	207.268	0.635733	1.52355	1.16975	0.92887
ENST00000334351.7|ENSG00000189266.7|OTTHUMG00000013891.2|OTTHUMT00000038946.1|PNRC2-001|PNRC2|2416|UTR5:1-411|CDS:412-831|UTR3:832-2416|	ENST00000334351	2416	2241.62	71.733	89.7378	26.5038	53.0702
ENST00000374468.1|ENSG00000189266.7|OTTHUMG00000013891.2|OTTHUMT00000038947.1|PNRC2-002|PNRC2|814|UTR5:1-391|CDS:392-811|UTR3:812-814|	ENST00000374468	814	639.667	13.4499	4.16799	5.17374	11.4816
ENST00000579103.1|ENSG00000189266.7|OTTHUMG00000013891.2|OTTHUMT00000442410.1|PNRC2-004|PNRC2|171|CDS:1-171|	ENST00000579103	171	30.651	7.99034	16.0724	0	0
ENST00000344989.6|ENSG00000188529.10|OTTHUMG00000013893.4|OTTHUMT00000038951.2|SRSF10-002|SRSF10|3487|UTR5:1-76|CDS:77-628|UTR3:629-3487|	ENST00000344989	3487	3312.62	9.24812	9.77829	3.24505	3.24961
ENST00000453840.3|ENSG00000188529.10|OTTHUMG00000013893.4|OTTHUMT00000038954.3|SRSF10-005|SRSF10|1808|UTR5:1-41|CDS:42-590|UTR3:591-1808|	ENST00000453840	1808	1633.62	19.771	24.3174	13.469	16.1588
ENST00000484146.2|ENSG00000188529.10|OTTHUMG00000013893.4|OTTHUMT00000468108.1|SRSF10-017|SRSF10|1089|UTR5:1-101|CDS:102-599|UTR3:600-1089|	ENST00000484146	1089	914.619	6.88244	4.59718	8.85525	9.1653
ENST00000473858.1|ENSG00000188529.10|OTTHUMG00000013893.4|OTTHUMT00000039093.2|SRSF10-015|SRSF10|778|UTR5:1-76|CDS:77-199|UTR3:200-778|	ENST00000473858	778	603.672	0	0	0.157551	0.103032
ENST00000374452.5|ENSG00000188529.10|OTTHUMG00000013893.4|OTTHUMT00000038955.2|SRSF10-006|SRSF10|1194|UTR5:1-53|CDS:54-575|UTR3:576-1194|	ENST00000374452	1194	1019.62	9.44576	6.79917	1.38999	3.95409
ENST00000374453.3|ENSG00000188529.10|OTTHUMG00000013893.4|OTTHUMT00000038963.1|SRSF10-014|SRSF10|866|UTR5:1-39|CDS:40-558|UTR3:559-866|	ENST00000374453	866	691.66	0	0.157874	0	1.14423
ENST00000343255.5|ENSG00000188529.10|OTTHUMG00000013893.4|OTTHUMT00000038952.2|SRSF10-003|SRSF10|2917|UTR5:1-72|CDS:73-858|UTR3:859-2917|	ENST00000343255	2917	2742.62	34.2856	30.7246	7.287	14.7658
ENST00000492112.2|ENSG00000188529.10|OTTHUMG00000013893.4|OTTHUMT00000038950.2|SRSF10-001|SRSF10|1631|UTR5:1-64|CDS:65-853|UTR3:854-1631|	ENST00000492112	1631	1441.62	18.1956	16.4543	8.38055	14.2829
ENST00000495785.1|ENSG00000188529.10|OTTHUMG00000013893.4|OTTHUMT00000038961.3|SRSF10-012|SRSF10|1390|UTR5:1-16|CDS:17-226|UTR3:227-1390|	ENST00000495785	1390	1215.62	13.6649	8.82513	2.64371	7.41817
ENST00000338909.5|ENSG00000142661.14|OTTHUMG00000002969.3|OTTHUMT00000008386.1|MYOM3-003|MYOM3|2693|UTR5:1-371|CDS:372-1364|UTR3:1365-2693|	ENST00000338909	2693	2518.62	0	0.096058	0.02258	0.03637
ENST00000374434.3|ENSG00000142661.14|OTTHUMG00000002969.3|OTTHUMT00000008272.2|MYOM3-001|MYOM3|5804|UTR5:1-163|CDS:164-4477|UTR3:4478-5804|	ENST00000374434	5804	5629.62	0.427191	0.049312	0	0.671047
ENST00000330966.7|ENSG00000142661.14|OTTHUMG00000002969.3|-|MYOM3-202|MYOM3|5809|UTR5:1-163|CDS:164-4486|UTR3:4487-5809|	ENST00000330966	5809	5634.62	0	0	0	0
ENST00000329601.7|ENSG00000142661.14|OTTHUMG00000002969.3|-|MYOM3-201|MYOM3|3808|UTR5:1-163|CDS:164-3808|	ENST00000329601	3808	3633.62	0	0	0	0
ENST00000270800.1|ENSG00000142677.3|OTTHUMG00000003041.1|OTTHUMT00000008412.1|IL22RA1-001|IL22RA1|2798|UTR5:1-39|CDS:40-1764|UTR3:1765-2798|	ENST00000270800	2798	2623.62	3.06652	0.694502	0.03183	8.86812
ENST00000327535.1|ENSG00000185436.7|OTTHUMG00000003036.1|OTTHUMT00000008402.1|IFNLR1-001|IFNLR1|4549|UTR5:1-13|CDS:14-1576|UTR3:1577-4549|	ENST00000327535	4549	4374.62	5.84811	1.04148	1.77123	6.08421
ENST00000327575.2|ENSG00000185436.7|OTTHUMG00000003036.1|OTTHUMT00000008404.1|IFNLR1-003|IFNLR1|1476|UTR5:1-13|CDS:14-748|UTR3:749-1476|	ENST00000327575	1476	1301.62	0.452393	0	0	2.44152
ENST00000374421.3|ENSG00000185436.7|OTTHUMG00000003036.1|OTTHUMT00000008403.1|IFNLR1-002|IFNLR1|1476|CDS:1-1476|	ENST00000374421	1476	1301.62	0	0	0	0
ENST00000374419.1|ENSG00000185436.7|OTTHUMG00000003036.1|OTTHUMT00000008406.1|IFNLR1-005|IFNLR1|953|UTR5:1-349|CDS:350-907|UTR3:908-953|	ENST00000374419	953	778.65	0	0	0	3.14105
ENST00000374418.3|ENSG00000185436.7|OTTHUMG00000003036.1|OTTHUMT00000008405.1|IFNLR1-004|IFNLR1|674|CDS:1-636|UTR3:637-674|	ENST00000374418	674	499.691	0.102758	0	0.16329	0.377659
ENST00000361548.4|ENSG00000158055.11|OTTHUMG00000003040.5|OTTHUMT00000392498.1|GRHL3-005|GRHL3|2869|UTR5:1-230|CDS:231-2039|UTR3:2040-2869|	ENST00000361548	2869	2694.62	0	3.13809	0	0
ENST00000342072.4|ENSG00000158055.11|OTTHUMG00000003040.5|-|GRHL3-201|GRHL3|2799|UTR5:1-440|CDS:441-1970|UTR3:1971-2799|	ENST00000342072	2799	2624.62	0.039299	0	0.012517	0.023765
ENST00000350501.5|ENSG00000158055.11|OTTHUMG00000003040.5|OTTHUMT00000009047.2|GRHL3-002|GRHL3|2119|UTR5:1-127|CDS:128-2008|UTR3:2009-2119|	ENST00000350501	2119	1944.62	0	0.042148	0	0.175357
ENST00000356046.2|ENSG00000158055.11|OTTHUMG00000003040.5|OTTHUMT00000008411.5|GRHL3-001|GRHL3|2804|UTR5:1-303|CDS:304-1974|UTR3:1975-2804|	ENST00000356046	2804	2629.62	0	0	0	0
ENST00000524724.1|ENSG00000158055.11|OTTHUMG00000003040.5|OTTHUMT00000392500.1|GRHL3-008|GRHL3|494|UTR5:1-249|CDS:250-494|	ENST00000524724	494	319.937	0	0.269964	0	0
ENST00000528064.1|ENSG00000158055.11|OTTHUMG00000003040.5|OTTHUMT00000392501.1|GRHL3-006|GRHL3|1683|UTR5:1-46|CDS:47-205|UTR3:206-1683|	ENST00000528064	1683	1508.62	0	0	0	0
ENST00000236255.4|ENSG00000158055.11|OTTHUMG00000003040.5|OTTHUMT00000009048.2|GRHL3-003|GRHL3|1870|UTR5:1-46|CDS:47-1870|	ENST00000236255	1870	1695.62	0	0	0.177614	0
ENST00000374409.1|ENSG00000001460.13|OTTHUMG00000003297.2|OTTHUMT00000009172.1|STPG1-002|STPG1|2804|UTR5:1-255|CDS:256-1260|UTR3:1261-2804|	ENST00000374409	2804	2629.62	0.19454	0.200408	0.175863	0.350551
ENST00000440416.1|ENSG00000001460.13|OTTHUMG00000003297.2|-|STPG1-202|STPG1|2500|UTR5:1-93|CDS:94-957|UTR3:958-2500|	ENST00000440416	2500	2325.62	0	0.821625	0	0
ENST00000003583.8|ENSG00000001460.13|OTTHUMG00000003297.2|OTTHUMT00000009171.1|STPG1-001|STPG1|2544|UTR5:1-142|CDS:143-1006|UTR3:1007-2544|	ENST00000003583	2544	2369.62	0.247132	1.37271	1.19313	1.54913
ENST00000337248.4|ENSG00000001460.13|OTTHUMG00000003297.2|OTTHUMT00000009172.1|STPG1-201|STPG1|2646|UTR5:1-135|CDS:136-1140|UTR3:1141-2646|	ENST00000337248	2646	2471.62	9.09876	8.84623	2.78456	2.6174
ENST00000438866.1|ENSG00000001460.13|OTTHUMG00000003297.2|OTTHUMT00000096572.1|STPG1-007|STPG1|811|CDS:1-507|UTR3:508-811|	ENST00000438866	811	636.667	0.405997	0.217262	0.175113	0
ENST00000435187.1|ENSG00000001460.13|OTTHUMG00000003297.2|OTTHUMT00000096571.1|STPG1-006|STPG1|772|CDS:1-434|UTR3:435-772|	ENST00000435187	772	597.673	0.488238	0.203634	0.305812	0
ENST00000374399.4|ENSG00000001461.12|OTTHUMG00000003299.3|OTTHUMT00000276996.1|NIPAL3-007|NIPAL3|1711|UTR5:1-368|CDS:369-1589|UTR3:1590-1711|	ENST00000374399	1711	1536.62	8.25827	0.377684	2.20667	3.64215
ENST00000003912.3|ENSG00000001461.12|OTTHUMG00000003299.3|OTTHUMT00000009178.2|NIPAL3-001|NIPAL3|5481|UTR5:1-715|CDS:716-1690|UTR3:1691-5481|	ENST00000003912	5481	5306.62	30.4009	6.08296	6.0612	8.01928
ENST00000358028.4|ENSG00000001461.12|OTTHUMG00000003299.3|OTTHUMT00000009179.1|NIPAL3-002|NIPAL3|1757|UTR5:1-349|CDS:350-1030|UTR3:1031-1757|	ENST00000358028	1757	1582.62	0.302871	0.164098	0.204669	0
ENST00000339255.2|ENSG00000001461.12|OTTHUMG00000003299.3|OTTHUMT00000009182.2|NIPAL3-005|NIPAL3|1676|UTR5:1-348|CDS:349-1455|UTR3:1456-1676|	ENST00000339255	1676	1501.62	6.55154	1.26147	3.79727	1.41891
ENST00000428131.1|ENSG00000001461.12|OTTHUMG00000003299.3|-|NIPAL3-201|NIPAL3|681|CDS:1-681|	ENST00000428131	681	506.69	0	0	0	0
ENST00000432012.1|ENSG00000001461.12|OTTHUMG00000003299.3|OTTHUMT00000009181.1|NIPAL3-004|NIPAL3|2714|CDS:1-403|UTR3:404-2714|	ENST00000432012	2714	2539.62	0.116358	0.051499	0.023639	0.022083
ENST00000374395.4|ENSG00000117602.7|OTTHUMG00000003298.6|OTTHUMT00000009176.2|RCAN3-001|RCAN3|6802|UTR5:1-313|CDS:314-1039|UTR3:1040-6802|	ENST00000374395	6802	6627.62	6.45717	4.8996	2.51522	2.95198
ENST00000436717.2|ENSG00000117602.7|OTTHUMG00000003298.6|-|RCAN3-203|RCAN3|2746|UTR5:1-313|CDS:314-1009|UTR3:1010-2746|	ENST00000436717	2746	2571.62	4.15398	2.21001	3.62316	3.05411
ENST00000425530.1|ENSG00000117602.7|OTTHUMG00000003298.6|OTTHUMT00000009177.3|RCAN3-002|RCAN3|416|UTR5:1-221|CDS:222-416|	ENST00000425530	416	242.579	0	0	0	0
ENST00000412742.2|ENSG00000117602.7|OTTHUMG00000003298.6|-|RCAN3-202|RCAN3|667|UTR5:1-53|CDS:54-575|UTR3:576-667|	ENST00000412742	667	492.692	0.3266	0	0.226932	0
ENST00000538532.1|ENSG00000117602.7|OTTHUMG00000003298.6|-|RCAN3-204|RCAN3|658|UTR5:1-26|CDS:27-578|UTR3:579-658|	ENST00000538532	658	483.694	0.8278	0.206377	0.564451	1.6515
ENST00000374393.2|ENSG00000117602.7|OTTHUMG00000003298.6|-|RCAN3-201|RCAN3|382|CDS:1-348|UTR3:349-382|	ENST00000374393	382	209.219	0.381384	0	0	0
ENST00000482807.1|ENSG00000117602.7|OTTHUMG00000003298.6|OTTHUMT00000096577.3|RCAN3-003|RCAN3|497|CDS:1-326|UTR3:327-497|	ENST00000482807	497	322.926	0	0	0	0
ENST00000374392.2|ENSG00000184454.6|OTTHUMG00000003317.2|OTTHUMT00000009288.2|NCMAP-001|NCMAP|3953|UTR5:1-66|CDS:67-375|UTR3:376-3953|	ENST00000374392	3953	3778.62	0.1372	0.270098	0.335115	4.52584
ENST00000593639.1|ENSG00000133226.12|OTTHUMG00000003320.3|OTTHUMT00000467271.1|SRRM1-024|SRRM1|563|UTR5:1-258|CDS:259-563|	ENST00000593639	563	388.772	1.35371	0.932045	0.745556	1.72481
ENST00000323848.9|ENSG00000133226.12|OTTHUMG00000003320.3|OTTHUMT00000009292.2|SRRM1-001|SRRM1|4011|UTR5:1-315|CDS:316-3030|UTR3:3031-4011|	ENST00000323848	4011	3836.62	59.6884	50.0505	32.0144	19.1821
ENST00000447431.2|ENSG00000133226.12|OTTHUMG00000003320.3|-|SRRM1-201|SRRM1|3175|UTR5:1-43|CDS:44-2794|UTR3:2795-3175|	ENST00000447431	3175	3000.62	22.347	11.3072	10.9453	6.157
ENST00000600523.1|ENSG00000133226.12|OTTHUMG00000003320.3|OTTHUMT00000467272.1|SRRM1-023|SRRM1|575|UTR5:1-39|CDS:40-279|UTR3:280-575|	ENST00000600523	575	400.757	28.0943	3.78186	2.23316	10.9139
ENST00000374389.4|ENSG00000133226.12|OTTHUMG00000003320.3|OTTHUMT00000009293.2|SRRM1-002|SRRM1|3110|UTR5:1-28|CDS:29-2770|UTR3:2771-3110|	ENST00000374389	3110	2935.62	12.4891	0	6.49934	5.17593
ENST00000596378.1|ENSG00000133226.12|OTTHUMG00000003320.3|OTTHUMT00000467273.1|SRRM1-022|SRRM1|2314|UTR5:1-270|CDS:271-2314|	ENST00000596378	2314	2139.62	0.616721	0.451171	0	0.220739
ENST00000537199.1|ENSG00000133226.12|OTTHUMG00000003320.3|-|SRRM1-202|SRRM1|1394|UTR5:1-2|CDS:3-959|UTR3:960-1394|	ENST00000537199	1394	1219.62	5.90986	1.282	1.63327	1.26278
ENST00000374379.4|ENSG00000169504.10|OTTHUMG00000003327.4|OTTHUMT00000009332.1|CLIC4-001|CLIC4|4346|UTR5:1-197|CDS:198-959|UTR3:960-4346|	ENST00000374379	4346	4171.62	459.056	76.7607	32.4515	45.4948
ENST00000488683.1|ENSG00000169504.10|OTTHUMG00000003327.4|OTTHUMT00000009333.4|CLIC4-002|CLIC4|2723|UTR5:1-172|CDS:173-934|UTR3:935-2723|	ENST00000488683	2723	2548.62	0	0	0	0.793238
ENST00000399916.1|ENSG00000020633.14|OTTHUMG00000003316.1|-|RUNX3-201|RUNX3|4340|UTR5:1-439|CDS:440-1729|UTR3:1730-4340|	ENST00000399916	4340	4165.62	0.15878	0.21593	0	0
ENST00000308873.6|ENSG00000020633.14|OTTHUMG00000003316.1|OTTHUMT00000009284.1|RUNX3-001|RUNX3|3861|UTR5:1-9|CDS:10-1257|UTR3:1258-3861|	ENST00000308873	3861	3686.62	0.221614	13.6935	0	7.61315
ENST00000338888.3|ENSG00000020633.14|OTTHUMG00000003316.1|OTTHUMT00000009285.1|RUNX3-002|RUNX3|2629|UTR5:1-246|CDS:247-1536|UTR3:1537-2629|	ENST00000338888	2629	2454.62	0	0	0.034021	0
ENST00000540420.1|ENSG00000020633.14|OTTHUMG00000003316.1|-|RUNX3-202|RUNX3|1392|UTR5:1-79|CDS:80-1048|UTR3:1049-1392|	ENST00000540420	1392	1217.62	0	0.061522	0	0
ENST00000236273.4|ENSG00000117614.5|OTTHUMG00000043610.1|OTTHUMT00000101962.1|SYF2-001|SYF2|1345|UTR5:1-26|CDS:27-758|UTR3:759-1345|	ENST00000236273	1345	1170.62	68.1043	39.4533	35.0287	67.2615
ENST00000354361.3|ENSG00000117614.5|OTTHUMG00000043610.1|OTTHUMT00000101965.1|SYF2-004|SYF2|926|UTR5:1-19|CDS:20-625|UTR3:626-926|	ENST00000354361	926	751.65	1.61111	3.32862	0.988766	0.858283
ENST00000243189.7|ENSG00000117616.13|OTTHUMG00000043611.5|OTTHUMT00000101966.2|C1orf63-001|C1orf63|1502|UTR5:1-277|CDS:278-1150|UTR3:1151-1502|	ENST00000243189	1502	1327.62	2.15833	0.965033	0.236756	7.21344
ENST00000566395.1|ENSG00000117616.13|OTTHUMG00000043611.5|OTTHUMT00000009325.3|C1orf63-004|C1orf63|824|CDS:1-253|UTR3:254-824|	ENST00000566395	824	649.666	6.04134	14.1461	4.56559	3.3107
ENST00000565733.1|ENSG00000117616.13|OTTHUMG00000043611.5|OTTHUMT00000420830.2|C1orf63-014|C1orf63|772|CDS:1-550|UTR3:551-772|	ENST00000565733	772	597.673	6.20844	8.56701	5.76759	1.7338
ENST00000568254.1|ENSG00000117616.13|OTTHUMG00000043611.5|OTTHUMT00000420831.1|C1orf63-010|C1orf63|2013|UTR5:1-215|CDS:216-896|UTR3:897-2013|	ENST00000568254	2013	1838.62	15.1147	23.095	10.5261	9.79107
ENST00000473314.2|ENSG00000117616.13|OTTHUMG00000043611.5|OTTHUMT00000101967.2|C1orf63-002|C1orf63|3034|UTR5:1-1192|CDS:1193-1873|UTR3:1874-3034|	ENST00000473314	3034	2859.62	5.47844	4.22869	1.51967	3.83555
ENST00000417642.2|ENSG00000117616.13|OTTHUMG00000043611.5|-|C1orf63-201|C1orf63|1442|UTR5:1-233|CDS:234-1109|UTR3:1110-1442|	ENST00000417642	1442	1267.62	0	0.080837	0	0
ENST00000431849.2|ENSG00000117616.13|OTTHUMG00000043611.5|-|C1orf63-202|C1orf63|893|UTR5:1-212|CDS:213-893|	ENST00000431849	893	718.656	0.230212	0	0	2.77763
ENST00000568701.1|ENSG00000117616.13|OTTHUMG00000043611.5|OTTHUMT00000420927.1|C1orf63-019|C1orf63|629|UTR5:1-242|CDS:243-629|	ENST00000568701	629	454.709	0.281138	0.75237	0	0
ENST00000561867.1|ENSG00000117616.13|OTTHUMG00000043611.5|OTTHUMT00000420928.1|C1orf63-020|C1orf63|477|UTR5:1-189|CDS:190-477|	ENST00000561867	477	303.026	0.165686	0	0	0
ENST00000568996.1|ENSG00000117616.13|OTTHUMG00000043611.5|OTTHUMT00000420929.1|C1orf63-018|C1orf63|480|UTR5:1-211|CDS:212-480|	ENST00000568996	480	306.006	0	0	0	0
ENST00000328664.4|ENSG00000187010.14|OTTHUMG00000003476.7|OTTHUMT00000009660.5|RHD-001|RHD|2930|UTR5:1-155|CDS:156-1409|UTR3:1410-2930|	ENST00000328664	2930	2755.62	0.572385	0.657121	0.273082	0.60614
ENST00000454452.2|ENSG00000187010.14|OTTHUMG00000003476.7|OTTHUMT00000420797.1|RHD-004|RHD|1303|UTR5:1-50|CDS:51-1016|UTR3:1017-1303|	ENST00000454452	1303	1128.62	0	0	0	0
ENST00000417538.2|ENSG00000187010.14|OTTHUMG00000003476.7|OTTHUMT00000420798.1|RHD-005|RHD|1333|CDS:1-1137|UTR3:1138-1333|	ENST00000417538	1333	1158.62	0.100807	0	0	0
ENST00000357542.4|ENSG00000187010.14|OTTHUMG00000003476.7|OTTHUMT00000420799.1|RHD-006|RHD|1387|CDS:1-1191|UTR3:1192-1387|	ENST00000357542	1387	1212.62	0	0	0	0
ENST00000568195.1|ENSG00000187010.14|OTTHUMG00000003476.7|OTTHUMT00000420800.1|RHD-007|RHD|1467|CDS:1-1392|UTR3:1393-1467|	ENST00000568195	1467	1292.62	0	0	0	0
ENST00000342055.5|ENSG00000187010.14|OTTHUMG00000003476.7|OTTHUMT00000420801.1|RHD-008|RHD|1557|CDS:1-1482|UTR3:1483-1557|	ENST00000342055	1557	1382.62	0.047196	0	0	0
ENST00000423810.2|ENSG00000187010.14|OTTHUMG00000003476.7|OTTHUMT00000420802.1|RHD-009|RHD|1637|CDS:1-1296|UTR3:1297-1637|	ENST00000423810	1637	1462.62	0	0	0	0
ENST00000374358.4|ENSG00000183726.6|OTTHUMG00000007651.1|OTTHUMT00000020313.1|TMEM50A-001|TMEM50A|2683|UTR5:1-553|CDS:554-1027|UTR3:1028-2683|	ENST00000374358	2683	2508.62	96.0849	68.8016	41.3429	25.8502
ENST00000294413.7|ENSG00000188672.12|OTTHUMG00000007650.4|OTTHUMT00000020312.2|RHCE-001|RHCE|1591|UTR5:1-59|CDS:60-1313|UTR3:1314-1591|	ENST00000294413	1591	1416.62	0	0	0	0
ENST00000413854.1|ENSG00000188672.12|OTTHUMG00000007650.4|-|RHCE-203|RHCE|1463|UTR5:1-86|CDS:87-1277|UTR3:1278-1463|	ENST00000413854	1463	1288.62	0	0	0	0
ENST00000455194.1|ENSG00000188672.12|OTTHUMG00000007650.4|-|RHCE-205|RHCE|1302|UTR5:1-86|CDS:87-1025|UTR3:1026-1302|	ENST00000455194	1302	1127.62	0	0	0	0
ENST00000374352.2|ENSG00000188672.12|OTTHUMG00000007650.4|-|RHCE-202|RHCE|1483|CDS:1-1206|UTR3:1207-1483|	ENST00000374352	1483	1308.62	0.452585	0.558207	0.46152	0
ENST00000243186.6|ENSG00000188672.12|OTTHUMG00000007650.4|-|RHCE-201|RHCE|1537|UTR5:1-86|CDS:87-1205|UTR3:1206-1537|	ENST00000243186	1537	1362.62	0	0	0	0
ENST00000425135.1|ENSG00000188672.12|OTTHUMG00000007650.4|-|RHCE-204|RHCE|1345|UTR5:1-86|CDS:87-1013|UTR3:1014-1345|	ENST00000425135	1345	1170.62	0	0	0	0
ENST00000340849.4|ENSG00000188672.12|OTTHUMG00000007650.4|OTTHUMT00000101975.1|RHCE-004|RHCE|1087|UTR5:1-9|CDS:10-813|UTR3:814-1087|	ENST00000340849	1087	912.619	0	0	0	0.040153
ENST00000349320.3|ENSG00000188672.12|OTTHUMG00000007650.4|OTTHUMT00000101974.1|RHCE-005|RHCE|1810|UTR5:1-389|CDS:390-1595|UTR3:1596-1810|	ENST00000349320	1810	1635.62	1.14186	0.138978	0.525287	0.291266
ENST00000527747.1|ENSG00000188672.12|OTTHUMG00000007650.4|OTTHUMT00000392908.1|RHCE-025|RHCE|456|CDS:1-233|UTR3:234-456|	ENST00000527747	456	282.147	0	0	0	0
ENST00000346452.4|ENSG00000188672.12|OTTHUMG00000007650.4|OTTHUMT00000392909.2|RHCE-023|RHCE|971|UTR5:1-6|CDS:7-807|UTR3:808-971|	ENST00000346452	971	796.647	0	0	0	0
ENST00000349438.4|ENSG00000188672.12|OTTHUMG00000007650.4|OTTHUMT00000101973.1|RHCE-002|RHCE|1235|UTR5:1-19|CDS:20-1084|UTR3:1085-1235|	ENST00000349438	1235	1060.62	0.322061	0	0	0
ENST00000533771.1|ENSG00000188672.12|OTTHUMG00000007650.4|OTTHUMT00000392911.1|RHCE-024|RHCE|581|UTR5:1-10|CDS:11-178|UTR3:179-581|	ENST00000533771	581	406.749	0.103831	0	0	0
ENST00000399766.3|ENSG00000204178.5|OTTHUMG00000003473.3|-|TMEM57-202|TMEM57|3259|UTR5:1-202|CDS:203-1516|UTR3:1517-3259|	ENST00000399766	3259	3084.62	0.042672	0.315202	0.100599	0
ENST00000399763.3|ENSG00000204178.5|OTTHUMG00000003473.3|-|TMEM57-201|TMEM57|2866|UTR5:1-202|CDS:203-1123|UTR3:1124-2866|	ENST00000399763	2866	2691.62	0.037537	0	0	0
ENST00000374343.4|ENSG00000204178.5|OTTHUMG00000003473.3|OTTHUMT00000009659.2|TMEM57-001|TMEM57|3917|UTR5:1-179|CDS:180-2174|UTR3:2175-3917|	ENST00000374343	3917	3742.62	11.1179	8.86293	5.37658	10.1676
ENST00000374338.4|ENSG00000157978.7|OTTHUMG00000007386.5|OTTHUMT00000019350.3|LDLRAP1-001|LDLRAP1|2940|UTR5:1-119|CDS:120-1046|UTR3:1047-2940|	ENST00000374338	2940	2765.62	27.3627	20.8313	20.2212	10.1848
ENST00000374332.4|ENSG00000117643.10|OTTHUMG00000004417.3|OTTHUMT00000012828.3|MAN1C1-001|MAN1C1|4641|UTR5:1-330|CDS:331-2223|UTR3:2224-4641|	ENST00000374332	4641	4466.62	3.36988	1.78788	0.011917	1.19324
ENST00000263979.3|ENSG00000117643.10|OTTHUMG00000004417.3|OTTHUMT00000012829.1|MAN1C1-002|MAN1C1|2627|UTR5:1-613|CDS:614-1966|UTR3:1967-2627|	ENST00000263979	2627	2452.62	0.625221	0.831292	0	0
ENST00000374329.1|ENSG00000117643.10|OTTHUMG00000004417.3|OTTHUMT00000012830.1|MAN1C1-003|MAN1C1|2461|UTR5:1-594|CDS:595-1800|UTR3:1801-2461|	ENST00000374329	2461	2286.62	2.85974	2.46543	0.301741	1.86036
ENST00000361547.2|ENSG00000162430.12|OTTHUMG00000007375.2|OTTHUMT00000019314.1|SEPN1-001|SEPN1|4332|UTR5:1-55|CDS:56-1828|UTR3:1829-4332|	ENST00000361547	4332	4157.62	9.29083	4.91075	1.7493	1.4123
ENST00000354177.4|ENSG00000162430.12|OTTHUMG00000007375.2|-|SEPN1-201|SEPN1|4230|UTR5:1-55|CDS:56-1726|UTR3:1727-4230|	ENST00000354177	4230	4055.62	0	0	0	0
ENST00000374315.1|ENSG00000162430.12|OTTHUMG00000007375.2|OTTHUMT00000019315.2|SEPN1-002|SEPN1|4212|UTR5:1-38|CDS:39-1709|UTR3:1710-4212|	ENST00000374315	4212	4037.62	87.1086	69.3427	15.817	17.3327
ENST00000527604.1|ENSG00000255054.3|OTTHUMG00000167136.2|OTTHUMT00000393345.1|RP1-317E23.6-001|RP1-317E23.6|334|CDS:1-132|UTR3:133-334|	ENST00000527604	334	162.945	0	0	0	0
ENST00000424294.1|ENSG00000117640.13|OTTHUMG00000007377.4|OTTHUMT00000019325.1|MTFR1L-007|MTFR1L|756|UTR5:1-299|CDS:300-756|	ENST00000424294	756	581.677	0	0	0.096371	0.084957
ENST00000374303.2|ENSG00000117640.13|OTTHUMG00000007377.4|OTTHUMT00000019322.1|MTFR1L-201|MTFR1L|2004|UTR5:1-210|CDS:211-1089|UTR3:1090-2004|	ENST00000374303	2004	1829.62	46.4606	32.0839	20.367	14.7824
ENST00000533762.1|ENSG00000117640.13|OTTHUMG00000007377.4|OTTHUMT00000393346.1|MTFR1L-014|MTFR1L|722|UTR5:1-681|CDS:682-722|	ENST00000533762	722	547.681	3.18376	1.65797	0.850272	0.328744
ENST00000529116.1|ENSG00000117640.13|OTTHUMG00000007377.4|OTTHUMT00000393347.1|MTFR1L-015|MTFR1L|555|UTR5:1-210|CDS:211-555|	ENST00000529116	555	380.782	0.554805	0	0.177844	0
ENST00000474295.1|ENSG00000117640.13|OTTHUMG00000007377.4|OTTHUMT00000019320.2|MTFR1L-002|MTFR1L|1869|UTR5:1-187|CDS:188-805|UTR3:806-1869|	ENST00000474295	1869	1694.62	11.3009	9.58021	6.03508	2.74236
ENST00000488327.2|ENSG00000117640.13|OTTHUMG00000007377.4|OTTHUMT00000393348.1|MTFR1L-016|MTFR1L|541|UTR5:1-381|CDS:382-541|	ENST00000488327	541	366.809	0	0.200849	0.345868	0
ENST00000472643.1|ENSG00000117640.13|OTTHUMG00000007377.4|OTTHUMT00000089942.2|MTFR1L-013|MTFR1L|838|UTR5:1-357|CDS:358-838|	ENST00000472643	838	663.664	0.24806	0	0.291765	0.445984
ENST00000526894.1|ENSG00000117640.13|OTTHUMG00000007377.4|OTTHUMT00000393349.1|MTFR1L-017|MTFR1L|733|UTR5:1-137|CDS:138-686|UTR3:687-733|	ENST00000526894	733	558.679	1.81428	0	0	0.644743
ENST00000478284.1|ENSG00000117640.13|OTTHUMG00000007377.4|OTTHUMT00000019327.2|MTFR1L-009|MTFR1L|793|UTR5:1-135|CDS:136-357|UTR3:358-793|	ENST00000478284	793	618.67	1.37037	0.540986	0.792875	0.416445
ENST00000524618.1|ENSG00000117640.13|OTTHUMG00000007377.4|OTTHUMT00000019329.2|MTFR1L-011|MTFR1L|1217|UTR5:1-444|CDS:445-1032|UTR3:1033-1217|	ENST00000524618	1217	1042.62	11.6215	2.39793	2.53165	1.89412
ENST00000374307.5|ENSG00000117640.13|OTTHUMG00000007377.4|OTTHUMT00000019321.1|MTFR1L-003|MTFR1L|1868|UTR5:1-113|CDS:114-956|UTR3:957-1868|	ENST00000374307	1868	1693.62	2.28352	2.87131	0.500133	1.56416
ENST00000528624.1|ENSG00000117640.13|OTTHUMG00000007377.4|OTTHUMT00000393350.1|MTFR1L-018|MTFR1L|562|UTR5:1-248|CDS:249-407|UTR3:408-562|	ENST00000528624	562	387.773	0	0	0.768559	0.12631
ENST00000525713.1|ENSG00000117640.13|OTTHUMG00000007377.4|OTTHUMT00000393351.1|MTFR1L-019|MTFR1L|575|UTR5:1-243|CDS:244-575|	ENST00000525713	575	400.757	0.836857	0	0	0
ENST00000374301.3|ENSG00000117640.13|OTTHUMG00000007377.4|OTTHUMT00000019319.1|MTFR1L-001|MTFR1L|2099|UTR5:1-308|CDS:309-1187|UTR3:1188-2099|	ENST00000374301	2099	1924.62	0.192795	0.562401	1.25224	0.338764
ENST00000464008.2|ENSG00000117640.13|OTTHUMG00000007377.4|OTTHUMT00000019328.2|MTFR1L-010|MTFR1L|1201|UTR5:1-514|CDS:515-673|UTR3:674-1201|	ENST00000464008	1201	1026.62	1.14227	0	1.27947	0.793674
ENST00000526158.1|ENSG00000117640.13|OTTHUMG00000007377.4|OTTHUMT00000393352.1|MTFR1L-021|MTFR1L|815|UTR5:1-303|CDS:304-815|	ENST00000526158	815	640.667	0.208551	0.08801	0	0.084992
ENST00000530599.1|ENSG00000117640.13|OTTHUMG00000007377.4|OTTHUMT00000393353.1|MTFR1L-020|MTFR1L|763|UTR5:1-246|CDS:247-405|UTR3:406-763|	ENST00000530599	763	588.677	2.59797	1.50737	1.39111	0.334968
ENST00000374300.3|ENSG00000117640.13|OTTHUMG00000007377.4|OTTHUMT00000019322.1|MTFR1L-004|MTFR1L|2053|UTR5:1-262|CDS:263-1141|UTR3:1142-2053|	ENST00000374300	2053	1878.62	1.56166	0.824832	2.04157	0.917066
ENST00000466284.1|ENSG00000117640.13|OTTHUMG00000007377.4|OTTHUMT00000019323.2|MTFR1L-005|MTFR1L|3262|UTR5:1-1582|CDS:1583-2200|UTR3:2201-3262|	ENST00000466284	3262	3087.62	2.68919	1.88803	1.59922	2.13947
ENST00000536896.1|ENSG00000223474.2|-|-|AL020996.1-201|AL020996.1|2077|UTR5:1-38|CDS:39-545|UTR3:546-2077|	ENST00000536896	2077	1902.62	0.45021	0.604581	0.990022	0.302797
ENST00000538789.1|ENSG00000127423.6|OTTHUMG00000007372.2|-|AUNIP-201|AUNIP|1336|UTR5:1-55|CDS:56-1171|UTR3:1172-1336|	ENST00000538789	1336	1161.62	2.86091	2.09592	2.12774	0.679187
ENST00000374298.3|ENSG00000127423.6|OTTHUMG00000007372.2|OTTHUMT00000019309.2|AUNIP-001|AUNIP|2116|UTR5:1-55|CDS:56-1129|UTR3:1130-2116|	ENST00000374298	2116	1941.62	7.87652	7.93437	8.0965	3.84291
ENST00000374296.3|ENSG00000182749.5|OTTHUMG00000007373.1|OTTHUMT00000019312.1|PAQR7-001|PAQR7|3297|UTR5:1-667|CDS:668-1708|UTR3:1709-3297|	ENST00000374296	3297	3122.62	16.8687	15.447	4.74763	3.09731
ENST00000426559.2|ENSG00000117632.16|OTTHUMG00000007389.2|OTTHUMT00000385768.1|STMN1-008|STMN1|948|UTR5:1-140|CDS:141-665|UTR3:666-948|	ENST00000426559	948	773.65	1.33925	1.28742	0.682644	0.619635
ENST00000455785.2|ENSG00000117632.16|OTTHUMG00000007389.2|OTTHUMT00000019355.1|STMN1-001|STMN1|1504|UTR5:1-140|CDS:141-590|UTR3:591-1504|	ENST00000455785	1504	1329.62	445.85	341.082	89.4787	32.0668
ENST00000399728.1|ENSG00000117632.16|OTTHUMG00000007389.2|OTTHUMT00000019359.1|STMN1-201|STMN1|1712|UTR5:1-364|CDS:365-814|UTR3:815-1712|	ENST00000399728	1712	1537.62	2.23989	6.66982	0.43856	0.044887
ENST00000357865.2|ENSG00000117632.16|OTTHUMG00000007389.2|OTTHUMT00000019357.1|STMN1-003|STMN1|1137|UTR5:1-266|CDS:267-716|UTR3:717-1137|	ENST00000357865	1137	962.619	262.423	250.942	51.7152	10.2639
ENST00000374291.1|ENSG00000117632.16|OTTHUMG00000007389.2|OTTHUMT00000019359.1|STMN1-005|STMN1|867|UTR5:1-142|CDS:143-592|UTR3:593-867|	ENST00000374291	867	692.659	848.702	586.662	181.495	59.2774
ENST00000446334.1|ENSG00000117632.16|OTTHUMG00000007389.2|OTTHUMT00000019358.1|STMN1-004|STMN1|665|UTR5:1-408|CDS:409-665|	ENST00000446334	665	490.693	3.47362	5.86708	0.3899	0.073935
ENST00000374282.3|ENSG00000158006.9|OTTHUMG00000007437.2|OTTHUMT00000019544.1|PAFAH2-001|PAFAH2|3581|UTR5:1-180|CDS:181-1359|UTR3:1360-3581|	ENST00000374282	3581	3406.62	4.00297	7.65622	7.39306	4.92258
ENST00000374284.1|ENSG00000158006.9|OTTHUMG00000007437.2|OTTHUMT00000019547.1|PAFAH2-004|PAFAH2|2523|UTR5:1-125|CDS:126-1304|UTR3:1305-2523|	ENST00000374284	2523	2348.62	3.81311	1.29447	1.68411	1.33542
ENST00000439092.2|ENSG00000158006.9|OTTHUMG00000007437.2|OTTHUMT00000019548.1|PAFAH2-005|PAFAH2|778|UTR5:1-221|CDS:222-778|	ENST00000439092	778	603.672	0	0	0	0.152258
ENST00000441420.1|ENSG00000158006.9|OTTHUMG00000007437.2|OTTHUMT00000019546.1|PAFAH2-003|PAFAH2|748|UTR5:1-252|CDS:253-748|	ENST00000441420	748	573.678	0.293895	0.175005	0.626663	0.593169
ENST00000374280.3|ENSG00000158008.5|OTTHUMG00000007509.1|OTTHUMT00000019749.1|EXTL1-001|EXTL1|4015|UTR5:1-867|CDS:868-2898|UTR3:2899-4015|	ENST00000374280	4015	3840.62	0.232757	1.07567	0.028993	0.181266
ENST00000374278.3|ENSG00000158014.10|OTTHUMG00000007508.3|OTTHUMT00000019742.1|SLC30A2-001|SLC30A2|3097|UTR5:1-217|CDS:218-1189|UTR3:1190-3097|	ENST00000374278	3097	2922.62	0.353275	0.636819	0.212693	0.421353
ENST00000374276.3|ENSG00000158014.10|OTTHUMG00000007508.3|OTTHUMT00000019745.2|SLC30A2-004|SLC30A2|2494|UTR5:1-237|CDS:238-1356|UTR3:1357-2494|	ENST00000374276	2494	2319.62	0.0156	0.282062	0	0.011968
ENST00000374272.3|ENSG00000158022.6|OTTHUMG00000007510.1|OTTHUMT00000019750.1|TRIM63-001|TRIM63|1770|UTR5:1-139|CDS:140-1201|UTR3:1202-1770|	ENST00000374272	1770	1595.62	0.021548	0.038044	0	0.050685
ENST00000444713.1|ENSG00000175087.5|OTTHUMG00000007511.1|OTTHUMT00000019754.1|PDIK1L-003|PDIK1L|838|UTR5:1-265|CDS:266-838|	ENST00000444713	838	663.664	0.677632	0.377996	0.225905	2.27612
ENST00000374271.4|ENSG00000175087.5|OTTHUMG00000007511.1|OTTHUMT00000019752.1|PDIK1L-001|PDIK1L|4279|UTR5:1-287|CDS:288-1313|UTR3:1314-4279|	ENST00000374271	4279	4094.62	5.92914	5.31938	2.02093	4.19758
ENST00000374269.1|ENSG00000175087.5|OTTHUMG00000007511.1|OTTHUMT00000019753.1|PDIK1L-002|PDIK1L|2566|UTR5:1-84|CDS:85-1110|UTR3:1111-2566|	ENST00000374269	2566	2391.62	2.44113	0.415463	0.795607	2.23208
ENST00000374268.3|ENSG00000197245.4|OTTHUMG00000007537.1|OTTHUMT00000019841.1|FAM110D-001|FAM110D|1524|UTR5:1-187|CDS:188-1003|UTR3:1004-1524|	ENST00000374268	1524	1349.62	0.101901	0.607048	0.206232	0.020017
ENST00000374266.5|ENSG00000142684.7|OTTHUMG00000007538.2|OTTHUMT00000019842.2|ZNF593-001|ZNF593|1862|UTR5:1-113|CDS:114-518|UTR3:519-1862|	ENST00000374266	1862	1687.62	11.1827	24.1068	20.6177	14.7507
ENST00000270812.5|ENSG00000142684.7|OTTHUMG00000007538.2|OTTHUMT00000019843.2|ZNF593-002|ZNF593|1885|UTR5:1-42|CDS:43-513|UTR3:514-1885|	ENST00000270812	1885	1710.62	0.162827	0.172283	0.178177	0
ENST00000361530.6|ENSG00000142675.13|OTTHUMG00000007541.4|OTTHUMT00000019856.2|CNKSR1-001|CNKSR1|2625|UTR5:1-145|CDS:146-2287|UTR3:2288-2625|	ENST00000361530	2625	2450.62	0.262081	0.787364	4.28072	7.11597
ENST00000481077.2|ENSG00000142675.13|OTTHUMG00000007541.4|OTTHUMT00000089944.2|CNKSR1-008|CNKSR1|865|UTR5:1-64|CDS:65-256|UTR3:257-865|	ENST00000481077	865	690.661	0	0.157877	0.886768	2.75706
ENST00000374253.5|ENSG00000142675.13|OTTHUMG00000007541.4|OTTHUMT00000089943.2|CNKSR1-007|CNKSR1|2538|UTR5:1-39|CDS:40-2202|UTR3:2203-2538|	ENST00000374253	2538	2363.62	0.362113	0	2.20659	5.01251
ENST00000525687.1|ENSG00000142675.13|OTTHUMG00000007541.4|OTTHUMT00000383212.1|CNKSR1-011|CNKSR1|1200|UTR5:1-36|CDS:37-975|UTR3:976-1200|	ENST00000525687	1200	1025.62	0.335107	0.086008	0.129314	0.150274
ENST00000482227.1|ENSG00000142675.13|OTTHUMG00000007541.4|OTTHUMT00000019857.3|CNKSR1-002|CNKSR1|2507|UTR5:1-36|CDS:37-726|UTR3:727-2507|	ENST00000482227	2507	2332.62	0	0	0	0
ENST00000531191.1|ENSG00000142675.13|OTTHUMG00000007541.4|OTTHUMT00000019858.2|CNKSR1-003|CNKSR1|2673|UTR5:1-1007|CDS:1008-2375|UTR3:2376-2673|	ENST00000531191	2673	2498.62	0.074716	0.120942	0	0
ENST00000528281.1|ENSG00000142675.13|OTTHUMG00000007541.4|OTTHUMT00000383217.1|CNKSR1-015|CNKSR1|842|CDS:1-236|UTR3:237-842|	ENST00000528281	842	667.663	0	0	0	0.374043
ENST00000338855.2|ENSG00000188782.3|OTTHUMG00000003383.3|OTTHUMT00000381673.1|CATSPER4-002|CATSPER4|1516|UTR5:1-67|CDS:68-1516|	ENST00000338855	1516	1341.62	0.025627	0.045234	0	0
ENST00000456354.2|ENSG00000188782.3|OTTHUMG00000003383.3|OTTHUMT00000019849.2|CATSPER4-001|CATSPER4|1912|UTR5:1-67|CDS:68-1486|UTR3:1487-1912|	ENST00000456354	1912	1737.62	0	0	0	0
ENST00000518899.1|ENSG00000188782.3|OTTHUMG00000003383.3|OTTHUMT00000381674.1|CATSPER4-003|CATSPER4|1831|CDS:1-1155|UTR3:1156-1831|	ENST00000518899	1831	1656.62	0	0	0	0.016266
ENST00000476272.2|ENSG00000130695.9|OTTHUMG00000003380.5|OTTHUMT00000009491.4|CEP85-001|CEP85|3507|UTR5:1-133|CDS:134-2419|UTR3:2420-3507|	ENST00000476272	3507	3332.62	18.0327	7.01575	5.4542	4.49011
ENST00000451429.2|ENSG00000130695.9|OTTHUMG00000003380.5|-|CEP85-201|CEP85|2663|UTR5:1-133|CDS:134-2269|UTR3:2270-2663|	ENST00000451429	2663	2488.62	0	0.366965	0	0.147872
ENST00000252992.4|ENSG00000130695.9|OTTHUMG00000003380.5|OTTHUMT00000009492.2|CEP85-002|CEP85|3935|UTR5:1-131|CDS:132-2420|UTR3:2421-3935|	ENST00000252992	3935	3760.62	19.978	17.2878	11.8778	6.46358
ENST00000453146.1|ENSG00000130695.9|OTTHUMG00000003380.5|OTTHUMT00000009493.2|CEP85-003|CEP85|2821|CDS:1-1307|UTR3:1308-2821|	ENST00000453146	2821	2646.62	9.61275	13.1604	6.98859	3.53998
ENST00000270792.5|ENSG00000142669.9|OTTHUMG00000003381.1|OTTHUMT00000009498.1|SH3BGRL3-001|SH3BGRL3|1655|UTR5:1-980|CDS:981-1262|UTR3:1263-1655|	ENST00000270792	1655	1480.62	149.981	109.175	70.124	10.8079
ENST00000319041.6|ENSG00000142669.9|OTTHUMG00000003381.1|OTTHUMT00000009499.1|SH3BGRL3-002|SH3BGRL3|768|UTR5:1-34|CDS:35-301|UTR3:302-768|	ENST00000319041	768	593.676	148.251	105.061	66.4961	7.82076
ENST00000314675.7|ENSG00000158062.16|OTTHUMG00000003382.12|OTTHUMT00000009502.1|UBXN11-003|UBXN11|2254|UTR5:1-80|CDS:81-1283|UTR3:1284-2254|	ENST00000314675	2254	2079.62	1.62129	0.471846	0.282442	0.044084
ENST00000374223.1|ENSG00000158062.16|OTTHUMG00000003382.12|OTTHUMT00000009696.2|UBXN11-008|UBXN11|1312|UTR5:1-461|CDS:462-1295|UTR3:1296-1312|	ENST00000374223	1312	1137.62	6.0198	1.81492	2.52259	1.8726
ENST00000357089.4|ENSG00000158062.16|OTTHUMG00000003382.12|OTTHUMT00000009501.4|UBXN11-002|UBXN11|1555|UTR5:1-76|CDS:77-1540|UTR3:1541-1555|	ENST00000357089	1555	1380.62	15.0453	13.4075	7.01972	4.37709
ENST00000374221.3|ENSG00000158062.16|OTTHUMG00000003382.12|OTTHUMT00000009503.1|UBXN11-004|UBXN11|1792|UTR5:1-214|CDS:215-1777|UTR3:1778-1792|	ENST00000374221	1792	1617.62	5.12123	2.80344	1.97364	1.40149
ENST00000374222.1|ENSG00000158062.16|OTTHUMG00000003382.12|OTTHUMT00000009500.1|UBXN11-001|UBXN11|2043|UTR5:1-465|CDS:466-2028|UTR3:2029-2043|	ENST00000374222	2043	1868.62	0	0.489719	0	0.338177
ENST00000374217.2|ENSG00000158062.16|OTTHUMG00000003382.12|-|UBXN11-201|UBXN11|1846|UTR5:1-367|CDS:368-1831|UTR3:1832-1846|	ENST00000374217	1846	1671.62	0.236669	0.231801	0.058882	0
ENST00000535108.1|ENSG00000158062.16|OTTHUMG00000003382.12|-|UBXN11-203|UBXN11|934|UTR5:1-86|CDS:87-587|UTR3:588-934|	ENST00000535108	934	759.65	17.3442	9.71083	4.56036	4.6718
ENST00000436301.2|ENSG00000158062.16|OTTHUMG00000003382.12|-|UBXN11-202|UBXN11|1054|UTR5:1-100|CDS:101-850|UTR3:851-1054|	ENST00000436301	1054	879.619	1.38391	0	0	0
ENST00000374215.1|ENSG00000158062.16|OTTHUMG00000003382.12|OTTHUMT00000096892.2|UBXN11-014|UBXN11|938|UTR5:1-196|CDS:197-938|	ENST00000374215	938	763.65	1.81622	0.919586	0	0
ENST00000452980.1|ENSG00000158062.16|OTTHUMG00000003382.12|OTTHUMT00000096893.1|UBXN11-015|UBXN11|782|UTR5:1-160|CDS:161-782|	ENST00000452980	782	607.672	0	0	0	0.814734
ENST00000442942.2|ENSG00000158062.16|OTTHUMG00000003382.12|OTTHUMT00000009699.2|UBXN11-011|UBXN11|688|UTR5:1-133|CDS:134-688|	ENST00000442942	688	513.688	0	0	0	0
ENST00000450041.1|ENSG00000158062.16|OTTHUMG00000003382.12|OTTHUMT00000009697.1|UBXN11-009|UBXN11|649|UTR5:1-302|CDS:303-649|	ENST00000450041	649	474.7	0.087156	0.492123	0	0
ENST00000423664.1|ENSG00000158062.16|OTTHUMG00000003382.12|OTTHUMT00000096894.6|UBXN11-016|UBXN11|793|UTR5:1-348|CDS:349-793|	ENST00000423664	793	618.67	0.328263	0	0.591929	0.412645
ENST00000421827.2|ENSG00000158062.16|OTTHUMG00000003382.12|OTTHUMT00000009698.7|UBXN11-010|UBXN11|728|UTR5:1-324|CDS:325-728|	ENST00000421827	728	553.68	0.090719	0.260219	0.237585	0.169125
ENST00000374213.2|ENSG00000169442.4|OTTHUMG00000003491.2|OTTHUMT00000009704.1|CD52-001|CD52|468|UTR5:1-61|CDS:62-247|UTR3:248-468|	ENST00000374213	468	294.074	1.40299	3.4878	0	0
ENST00000527815.1|ENSG00000176092.9|OTTHUMG00000003490.7|OTTHUMT00000009703.5|AIM1L-001|AIM1L|2523|UTR5:1-50|CDS:51-2414|UTR3:2415-2523|	ENST00000527815	2523	2348.62	0.512373	0	0	6.83382
ENST00000308182.5|ENSG00000176092.9|OTTHUMG00000003490.7|-|AIM1L-201|AIM1L|2390|UTR5:1-430|CDS:431-2281|UTR3:2282-2390|	ENST00000308182	2390	2215.62	0	0.424835	0.660087	0
ENST00000429942.2|ENSG00000176092.9|OTTHUMG00000003490.7|OTTHUMT00000381703.1|AIM1L-007|AIM1L|886|CDS:1-886|	ENST00000429942	886	711.658	0	0	0.177353	1.47426
ENST00000374207.4|ENSG00000176092.9|OTTHUMG00000003490.7|OTTHUMT00000096878.2|AIM1L-005|AIM1L|1353|UTR5:1-116|CDS:117-1175|UTR3:1176-1353|	ENST00000374207	1353	1178.62	0	0	0.641338	5.12472
ENST00000475866.2|ENSG00000176092.9|OTTHUMG00000003490.7|OTTHUMT00000009792.4|AIM1L-004|AIM1L|1548|UTR5:1-150|CDS:151-1548|	ENST00000475866	1548	1373.62	0	0	0.40051	7.70623
ENST00000403843.1|ENSG00000176083.13|OTTHUMG00000003521.4|OTTHUMT00000009794.2|ZNF683-002|ZNF683|1670|UTR5:1-78|CDS:79-1653|UTR3:1654-1670|	ENST00000403843	1670	1495.62	0	0	0	0
ENST00000436292.1|ENSG00000176083.13|OTTHUMG00000003521.4|OTTHUMT00000009794.2|ZNF683-202|ZNF683|1712|UTR5:1-121|CDS:122-1696|UTR3:1697-1712|	ENST00000436292	1712	1537.62	0	0	0	0
ENST00000374204.1|ENSG00000176083.13|OTTHUMG00000003521.4|OTTHUMT00000009793.2|ZNF683-201|ZNF683|1649|UTR5:1-118|CDS:119-1633|UTR3:1634-1649|	ENST00000374204	1649	1474.62	0	0	0	0
ENST00000349618.3|ENSG00000176083.13|OTTHUMG00000003521.4|OTTHUMT00000009793.2|ZNF683-001|ZNF683|1610|UTR5:1-81|CDS:82-1596|UTR3:1597-1610|	ENST00000349618	1610	1435.62	0	0.021139	0	0
ENST00000455900.1|ENSG00000176083.13|OTTHUMG00000003521.4|OTTHUMT00000009795.2|ZNF683-003|ZNF683|1080|UTR5:1-232|CDS:233-1080|	ENST00000455900	1080	905.619	0	0	0	0
ENST00000451801.1|ENSG00000176083.13|OTTHUMG00000003521.4|OTTHUMT00000096896.2|ZNF683-007|ZNF683|936|UTR5:1-127|CDS:128-936|	ENST00000451801	936	761.65	0	0	0	0
ENST00000454975.1|ENSG00000176083.13|OTTHUMG00000003521.4|OTTHUMT00000009798.2|ZNF683-006|ZNF683|592|UTR5:1-129|CDS:130-592|	ENST00000454975	592	417.741	0	0	0	0
ENST00000453132.1|ENSG00000176083.13|OTTHUMG00000003521.4|OTTHUMT00000009797.2|ZNF683-005|ZNF683|662|UTR5:1-295|CDS:296-662|	ENST00000453132	662	487.693	0	0	0	0
ENST00000423508.1|ENSG00000176083.13|OTTHUMG00000003521.4|OTTHUMT00000096897.2|ZNF683-008|ZNF683|744|UTR5:1-153|CDS:154-744|	ENST00000423508	744	569.678	0	0	0	0
ENST00000416125.1|ENSG00000176083.13|OTTHUMG00000003521.4|OTTHUMT00000009796.2|ZNF683-004|ZNF683|853|UTR5:1-287|CDS:288-853|	ENST00000416125	853	678.662	0	0	0	0
ENST00000326279.6|ENSG00000131914.6|OTTHUMG00000003550.2|OTTHUMT00000009891.2|LIN28A-001|LIN28A|4008|UTR5:1-114|CDS:115-744|UTR3:745-4008|	ENST00000326279	4008	3833.62	0.091178	0.223301	0.047778	0.120221
ENST00000254231.4|ENSG00000131914.6|OTTHUMG00000003550.2|-|LIN28A-201|LIN28A|3458|UTR5:1-75|CDS:76-705|UTR3:706-3458|	ENST00000254231	3458	3283.62	0	0	0	0
ENST00000434391.2|ENSG00000117682.12|OTTHUMG00000003554.6|OTTHUMT00000009896.2|DHDDS-002|DHDDS|3338|UTR5:1-150|CDS:151-372|UTR3:373-3338|	ENST00000434391	3338	3163.62	3.20633	4.47345	1.63605	4.1499
ENST00000427245.2|ENSG00000117682.12|OTTHUMG00000003554.6|OTTHUMT00000009900.2|DHDDS-006|DHDDS|868|UTR5:1-116|CDS:117-713|UTR3:714-868|	ENST00000427245	868	693.659	0.703192	4.11414	4.55511	0.890878
ENST00000525682.2|ENSG00000117682.12|OTTHUMG00000003554.6|OTTHUMT00000096885.3|DHDDS-009|DHDDS|1235|UTR5:1-93|CDS:94-993|UTR3:994-1235|	ENST00000525682	1235	1060.62	3.12825	3.1231	3.88812	2.56361
ENST00000236342.7|ENSG00000117682.12|OTTHUMG00000003554.6|OTTHUMT00000392504.1|DHDDS-011|DHDDS|1403|UTR5:1-93|CDS:94-1095|UTR3:1096-1403|	ENST00000236342	1403	1228.62	4.97655	6.54728	7.10169	0
ENST00000526219.1|ENSG00000117682.12|OTTHUMG00000003554.6|OTTHUMT00000392505.1|DHDDS-013|DHDDS|1072|UTR5:1-92|CDS:93-977|UTR3:978-1072|	ENST00000526219	1072	897.619	0	2.3005	0	0
ENST00000374185.3|ENSG00000117682.12|OTTHUMG00000003554.6|OTTHUMT00000009899.1|DHDDS-005|DHDDS|1148|UTR5:1-90|CDS:91-720|UTR3:721-1148|	ENST00000374185	1148	973.619	1.68331	5.09101	1.74616	1.00744
ENST00000360009.2|ENSG00000117682.12|OTTHUMG00000003554.6|OTTHUMT00000009895.3|DHDDS-001|DHDDS|3245|UTR5:1-77|CDS:78-1082|UTR3:1083-3245|	ENST00000360009	3245	3070.62	10.9033	10.5679	10.1259	5.77406
ENST00000533087.1|ENSG00000117682.12|OTTHUMG00000003554.6|OTTHUMT00000392506.1|DHDDS-018|DHDDS|582|UTR5:1-85|CDS:86-582|	ENST00000533087	582	407.748	0	0.757149	0.533148	0
ENST00000531312.1|ENSG00000117682.12|OTTHUMG00000003554.6|OTTHUMT00000392507.1|DHDDS-015|DHDDS|496|UTR5:1-104|CDS:105-496|	ENST00000531312	496	321.929	0.244299	0.548187	1.62294	0.758226
ENST00000525165.1|ENSG00000117682.12|OTTHUMG00000003554.6|OTTHUMT00000392508.1|DHDDS-020|DHDDS|573|UTR5:1-206|CDS:207-573|	ENST00000525165	573	398.759	1.72894	5.17539	2.47156	2.5425
ENST00000525326.1|ENSG00000117682.12|OTTHUMG00000003554.6|OTTHUMT00000392509.1|DHDDS-023|DHDDS|492|UTR5:1-279|CDS:280-492|	ENST00000525326	492	317.945	0	0	0	0
ENST00000525546.1|ENSG00000117682.12|OTTHUMG00000003554.6|OTTHUMT00000392510.1|DHDDS-022|DHDDS|581|UTR5:1-326|CDS:327-581|	ENST00000525546	581	406.749	0.619553	0.219204	0.197722	0.23013
ENST00000436153.2|ENSG00000117682.12|OTTHUMG00000003554.6|OTTHUMT00000096883.4|DHDDS-007|DHDDS|705|UTR5:1-184|CDS:185-705|	ENST00000436153	705	530.684	0.960283	0	0	0
ENST00000530781.1|ENSG00000117682.12|OTTHUMG00000003554.6|OTTHUMT00000392515.1|DHDDS-025|DHDDS|556|UTR5:1-376|CDS:377-556|	ENST00000530781	556	381.78	1.74017	0.456293	0.080129	2.6689
ENST00000430232.1|ENSG00000117682.12|OTTHUMG00000003554.6|OTTHUMT00000096884.3|DHDDS-008|DHDDS|703|UTR5:1-55|CDS:56-703|	ENST00000430232	703	528.685	0.289214	0	0.347147	0.401338
ENST00000431933.1|ENSG00000117682.12|OTTHUMG00000003554.6|OTTHUMT00000392518.1|DHDDS-012|DHDDS|2673|CDS:1-510|UTR3:511-2673|	ENST00000431933	2673	2498.62	1.26385	0	0	0.497849
ENST00000416052.1|ENSG00000117682.12|OTTHUMG00000003554.6|OTTHUMT00000096886.1|DHDDS-010|DHDDS|629|CDS:1-487|UTR3:488-629|	ENST00000416052	629	454.709	0.896854	0.886676	0.696913	0.753888
ENST00000361427.5|ENSG00000198830.6|OTTHUMG00000003555.3|OTTHUMT00000009901.1|HMGN2-001|HMGN2|1191|UTR5:1-94|CDS:95-367|UTR3:368-1191|	ENST00000361427	1191	1016.62	2373.28	1418.62	424.872	491.038
ENST00000525525.1|ENSG00000117676.9|OTTHUMG00000004003.4|OTTHUMT00000390847.1|RPS6KA1-012|RPS6KA1|543|UTR5:1-160|CDS:161-331|UTR3:332-543|	ENST00000525525	543	368.804	0	0.268991	0.340691	0.079127
ENST00000526040.2|ENSG00000117676.9|OTTHUMG00000004003.4|OTTHUMT00000390848.2|RPS6KA1-013|RPS6KA1|500|UTR5:1-160|CDS:161-319|UTR3:320-500|	ENST00000526040	500	325.914	0.132984	0	0	0
ENST00000374168.2|ENSG00000117676.9|OTTHUMG00000004003.4|OTTHUMT00000011431.1|RPS6KA1-001|RPS6KA1|3186|UTR5:1-154|CDS:155-2362|UTR3:2363-3186|	ENST00000374168	3186	3011.62	31.5175	44.7698	20.0941	22.1016
ENST00000374166.4|ENSG00000117676.9|OTTHUMG00000004003.4|OTTHUMT00000390850.1|RPS6KA1-010|RPS6KA1|3131|UTR5:1-143|CDS:144-2318|UTR3:2319-3131|	ENST00000374166	3131	2956.62	0	0.215096	0	0.365156
ENST00000526792.1|ENSG00000117676.9|OTTHUMG00000004003.4|OTTHUMT00000390851.1|RPS6KA1-009|RPS6KA1|2596|UTR5:1-434|CDS:435-2366|UTR3:2367-2596|	ENST00000526792	2596	2421.62	0.297295	0.079719	0	0.10211
ENST00000529454.1|ENSG00000117676.9|OTTHUMG00000004003.4|OTTHUMT00000390852.1|RPS6KA1-015|RPS6KA1|544|UTR5:1-207|CDS:208-544|	ENST00000529454	544	369.802	0	0	0	0
ENST00000374162.2|ENSG00000117676.9|OTTHUMG00000004003.4|-|RPS6KA1-201|RPS6KA1|2369|UTR5:1-207|CDS:208-2139|UTR3:2140-2369|	ENST00000374162	2369	2194.62	1.05502	0	0	0.387442
ENST00000530003.1|ENSG00000117676.9|OTTHUMG00000004003.4|OTTHUMT00000011433.2|RPS6KA1-003|RPS6KA1|3023|UTR5:1-50|CDS:51-2210|UTR3:2211-3023|	ENST00000530003	3023	2848.62	0	0	0	0
ENST00000366866.4|ENSG00000117676.9|OTTHUMG00000004003.4|OTTHUMT00000390853.1|RPS6KA1-016|RPS6KA1|592|UTR5:1-32|CDS:33-368|UTR3:369-592|	ENST00000366866	592	417.741	0.129515	0.219137	0.103532	0
ENST00000374163.1|ENSG00000117676.9|OTTHUMG00000004003.4|OTTHUMT00000011432.2|RPS6KA1-002|RPS6KA1|3202|UTR5:1-59|CDS:60-674|UTR3:675-3202|	ENST00000374163	3202	3027.62	0.321824	0.24119	0	0.037659
ENST00000531382.1|ENSG00000117676.9|OTTHUMG00000004003.4|OTTHUMT00000390856.1|RPS6KA1-008|RPS6KA1|2359|UTR5:1-49|CDS:50-2284|UTR3:2285-2359|	ENST00000531382	2359	2184.62	1.25995	0	0	0
ENST00000403732.2|ENSG00000117676.9|OTTHUMG00000004003.4|OTTHUMT00000096895.1|RPS6KA1-007|RPS6KA1|498|CDS:1-498|	ENST00000403732	498	323.922	0.188201	0.150348	0	0
ENST00000438977.1|ENSG00000117676.9|OTTHUMG00000004003.4|OTTHUMT00000011436.1|RPS6KA1-006|RPS6KA1|639|CDS:1-348|UTR3:349-639|	ENST00000438977	639	464.704	0	0.744945	0	0
ENST00000324856.7|ENSG00000117713.13|OTTHUMG00000004004.6|OTTHUMT00000011437.2|ARID1A-001|ARID1A|8577|UTR5:1-371|CDS:372-7229|UTR3:7230-8577|	ENST00000324856	8577	8402.62	22.8391	25.35	3.20639	9.92598
ENST00000457599.2|ENSG00000117713.13|OTTHUMG00000004004.6|OTTHUMT00000011438.2|ARID1A-002|ARID1A|6268|CDS:1-6207|UTR3:6208-6268|	ENST00000457599	6268	6093.62	0	0	0	0
ENST00000524572.1|ENSG00000117713.13|OTTHUMG00000004004.6|OTTHUMT00000393245.1|ARID1A-007|ARID1A|546|UTR5:1-178|CDS:179-546|	ENST00000524572	546	371.798	0	0.103498	0	0
ENST00000374152.2|ENSG00000117713.13|OTTHUMG00000004004.6|OTTHUMT00000011439.2|ARID1A-003|ARID1A|5992|UTR5:1-283|CDS:284-5992|	ENST00000374152	5992	5817.62	4.1332	0	0	3.51871
ENST00000430799.2|ENSG00000117713.13|OTTHUMG00000004004.6|OTTHUMT00000393246.1|ARID1A-009|ARID1A|3978|CDS:1-3547|UTR3:3548-3978|	ENST00000430799	3978	3803.62	14.0923	11.349	2.9437	4.9069
ENST00000466382.1|ENSG00000117713.13|OTTHUMG00000004004.6|OTTHUMT00000096880.4|ARID1A-004|ARID1A|2696|CDS:1-434|UTR3:435-2696|	ENST00000466382	2696	2503.62	0	5.80613	0	1.07923
ENST00000540690.1|ENSG00000117713.13|OTTHUMG00000004004.6|-|ARID1A-201|ARID1A|2678|UTR5:1-433|CDS:434-2275|UTR3:2276-2678|	ENST00000540690	2678	2503.62	0	5.80209	0	0.303197
ENST00000532781.1|ENSG00000117713.13|OTTHUMG00000004004.6|OTTHUMT00000393247.1|ARID1A-006|ARID1A|2583|CDS:1-566|UTR3:567-2583|	ENST00000532781	2583	2408.62	0.442175	0.387296	0	0.081086
ENST00000430292.1|ENSG00000060642.6|OTTHUMG00000004005.4|OTTHUMT00000011442.2|PIGV-003|PIGV|608|UTR5:1-392|CDS:393-608|	ENST00000430292	608	433.724	2.77378	0.523864	0.086506	0.384376
ENST00000472757.1|ENSG00000060642.6|OTTHUMG00000004005.4|OTTHUMT00000011702.2|PIGV-004|PIGV|932|UTR5:1-83|CDS:84-308|UTR3:309-932|	ENST00000472757	932	757.65	5.11823	1.71413	1.07198	1.49163
ENST00000078527.4|ENSG00000060642.6|OTTHUMG00000004005.4|OTTHUMT00000011440.1|PIGV-001|PIGV|2367|UTR5:1-331|CDS:332-1813|UTR3:1814-2367|	ENST00000078527	2367	2192.62	11.3547	8.77144	5.2551	8.64005
ENST00000431541.1|ENSG00000060642.6|OTTHUMG00000004005.4|OTTHUMT00000011703.1|PIGV-005|PIGV|716|UTR5:1-354|CDS:355-716|	ENST00000431541	716	541.682	0.353301	0	0.834985	0
ENST00000449950.2|ENSG00000060642.6|OTTHUMG00000004005.4|-|PIGV-201|PIGV|1464|UTR5:1-352|CDS:353-1150|UTR3:1151-1464|	ENST00000449950	1464	1289.62	0.783872	0.306014	0	0.43736
ENST00000374145.1|ENSG00000060642.6|OTTHUMG00000004005.4|OTTHUMT00000011441.1|PIGV-002|PIGV|2713|UTR5:1-682|CDS:683-2164|UTR3:2165-2713|	ENST00000374145	2713	2538.62	2.15174	1.01936	0.35383	1.62627
ENST00000455364.1|ENSG00000060642.6|OTTHUMG00000004005.4|OTTHUMT00000011704.1|PIGV-006|PIGV|707|UTR5:1-160|CDS:161-707|	ENST00000455364	707	532.684	0.40433	0	0	1.3468
ENST00000374142.4|ENSG00000204160.7|OTTHUMG00000004092.4|OTTHUMT00000011706.3|ZDHHC18-001|ZDHHC18|5020|UTR5:1-95|CDS:96-1262|UTR3:1263-5020|	ENST00000374142	5020	4845.62	23.7495	8.92987	2.50481	9.15019
ENST00000374141.2|ENSG00000204160.7|OTTHUMG00000004092.4|OTTHUMT00000381797.1|ZDHHC18-005|ZDHHC18|1002|UTR5:1-120|CDS:121-882|UTR3:883-1002|	ENST00000374141	1002	827.619	29.9123	6.63022	2.11848	11.8489
ENST00000534643.1|ENSG00000204160.7|OTTHUMG00000004092.4|OTTHUMT00000381798.1|ZDHHC18-006|ZDHHC18|597|UTR5:1-123|CDS:124-597|	ENST00000534643	597	422.735	0.827232	0	0	0
ENST00000488397.3|ENSG00000204160.7|OTTHUMG00000004092.4|OTTHUMT00000381799.2|ZDHHC18-004|ZDHHC18|1275|CDS:1-484|UTR3:485-1275|	ENST00000488397	1275	1100.62	0.364437	0.073791	0	0.06436
ENST00000339276.4|ENSG00000175793.10|OTTHUMG00000004093.1|OTTHUMT00000011709.1|SFN-001|SFN|1315|UTR5:1-71|CDS:72-818|UTR3:819-1315|	ENST00000339276	1315	1140.62	2.29089	9.54753	90.8204	21.8454
ENST00000374135.4|ENSG00000142751.10|OTTHUMG00000004227.4|OTTHUMT00000012175.2|GPN2-001|GPN2|4678|UTR5:1-201|CDS:202-1134|UTR3:1135-4678|	ENST00000374135	4678	4503.62	14.6405	8.90812	2.16631	7.13152
ENST00000374133.3|ENSG00000142751.10|OTTHUMG00000004227.4|OTTHUMT00000012176.1|GPN2-002|GPN2|715|UTR5:1-18|CDS:19-414|UTR3:415-715|	ENST00000374133	715	540.683	17.0961	14.6899	3.02938	6.11608
ENST00000431781.2|ENSG00000142751.10|OTTHUMG00000004227.4|OTTHUMT00000012177.3|GPN2-003|GPN2|739|UTR5:1-164|CDS:165-503|UTR3:504-739|	ENST00000431781	739	564.678	8.38328	7.73324	1.86623	3.5876
ENST00000445019.1|ENSG00000198746.8|OTTHUMG00000004229.2|OTTHUMT00000012183.1|GPATCH3-003|GPATCH3|546|CDS:1-230|UTR3:231-546|	ENST00000445019	546	371.798	0	0	0	0
ENST00000361720.5|ENSG00000198746.8|OTTHUMG00000004229.2|OTTHUMT00000012181.1|GPATCH3-001|GPATCH3|2123|UTR5:1-24|CDS:25-1602|UTR3:1603-2123|	ENST00000361720	2123	1948.62	13.2043	17.2057	2.49982	9.7503
ENST00000450844.1|ENSG00000198746.8|OTTHUMG00000004229.2|OTTHUMT00000012182.2|GPATCH3-002|GPATCH3|521|UTR5:1-136|CDS:137-521|	ENST00000450844	521	346.848	0.458285	1.17784	0	0
ENST00000435827.2|ENSG00000090273.9|OTTHUMG00000004226.10|OTTHUMT00000012174.2|NUDC-003|NUDC|821|UTR5:1-263|CDS:264-821|	ENST00000435827	821	646.667	0.1298	1.08544	0.07965	3.16422
ENST00000321265.5|ENSG00000090273.9|OTTHUMG00000004226.10|OTTHUMT00000012172.2|NUDC-001|NUDC|1800|UTR5:1-123|CDS:124-1119|UTR3:1120-1800|	ENST00000321265	1800	1625.62	139.362	203.662	33.173	68.0794
ENST00000452707.1|ENSG00000090273.9|OTTHUMG00000004226.10|OTTHUMT00000012173.9|NUDC-002|NUDC|816|UTR5:1-417|CDS:418-816|	ENST00000452707	816	641.667	1.12866	0.761449	0	0.976781
ENST00000254227.3|ENSG00000131910.4|OTTHUMG00000004231.1|OTTHUMT00000012185.1|NR0B2-001|NR0B2|1156|UTR5:1-26|CDS:27-800|UTR3:801-1156|	ENST00000254227	1156	981.619	0	0.061785	0	5.89254
ENST00000320567.5|ENSG00000175707.7|OTTHUMG00000004272.1|OTTHUMT00000012340.1|C1orf172-001|C1orf172|1793|UTR5:1-89|CDS:90-1286|UTR3:1287-1793|	ENST00000320567	1793	1618.62	0	0.412543	7.63523	19.733
ENST00000522111.2|ENSG00000253368.3|OTTHUMG00000004277.4|OTTHUMT00000012346.3|TRNP1-001|TRNP1|1958|UTR5:1-80|CDS:81-764|UTR3:765-1958|	ENST00000522111	1958	1783.62	12.5901	23.419	0.655448	59.2189
ENST00000531285.1|ENSG00000253368.3|OTTHUMG00000004277.4|OTTHUMT00000385397.1|TRNP1-002|TRNP1|575|CDS:1-152|UTR3:153-575|	ENST00000531285	575	400.757	4.96467	10.0297	0	17.9127
ENST00000289166.5|ENSG00000158246.7|OTTHUMG00000004278.3|OTTHUMT00000012347.2|FAM46B-001|FAM46B|2368|UTR5:1-166|CDS:167-1444|UTR3:1445-2368|	ENST00000289166	2368	2193.62	10.6737	4.44318	1.87805	3.56489
ENST00000263980.3|ENSG00000090020.6|OTTHUMG00000004271.3|OTTHUMT00000012336.2|SLC9A1-001|SLC9A1|4516|UTR5:1-576|CDS:577-3024|UTR3:3025-4516|	ENST00000263980	4516	4341.62	20.5994	10.4735	2.81578	13.4053
ENST00000545949.1|ENSG00000090020.6|OTTHUMG00000004271.3|-|SLC9A1-201|SLC9A1|2355|UTR5:1-704|CDS:705-2135|UTR3:2136-2355|	ENST00000545949	2355	2180.62	0.58	0.049797	0	0.32088
ENST00000374086.3|ENSG00000090020.6|OTTHUMG00000004271.3|OTTHUMT00000012337.1|SLC9A1-002|SLC9A1|2183|UTR5:1-264|CDS:265-1932|UTR3:1933-2183|	ENST00000374086	2183	2008.62	0.41781	0.148974	0.093084	0.917545
ENST00000374084.2|ENSG00000090020.6|OTTHUMG00000004271.3|OTTHUMT00000012339.2|SLC9A1-004|SLC9A1|695|UTR5:1-289|CDS:290-695|	ENST00000374084	695	520.686	0.309529	0	0	0.077698
ENST00000319394.3|ENSG00000142784.11|OTTHUMG00000004273.6|-|WDTC1-201|WDTC1|4805|UTR5:1-535|CDS:536-2569|UTR3:2570-4805|	ENST00000319394	4805	4630.62	9.56614	7.09929	0.424541	2.87431
ENST00000361771.3|ENSG00000142784.11|OTTHUMG00000004273.6|OTTHUMT00000012341.1|WDTC1-001|WDTC1|4275|UTR5:1-383|CDS:384-2414|UTR3:2415-4275|	ENST00000361771	4275	4100.62	32.291	17.2328	2.33126	8.79475
ENST00000447062.2|ENSG00000142784.11|OTTHUMG00000004273.6|OTTHUMT00000012791.3|WDTC1-003|WDTC1|3115|UTR5:1-7|CDS:8-1855|UTR3:1856-3115|	ENST00000447062	3115	2940.62	20.384	7.24436	1.19255	5.70135
ENST00000472249.2|ENSG00000142784.11|OTTHUMG00000004273.6|OTTHUMT00000012792.4|WDTC1-004|WDTC1|628|CDS:1-378|UTR3:379-628|	ENST00000472249	628	453.71	0.377464	0.151659	0	0
ENST00000374076.4|ENSG00000186501.10|OTTHUMG00000004410.5|OTTHUMT00000012809.2|TMEM222-001|TMEM222|1599|UTR5:1-38|CDS:39-665|UTR3:666-1599|	ENST00000374076	1599	1424.62	4.58116	2.73876	1.14841	4.58213
ENST00000464720.1|ENSG00000186501.10|OTTHUMG00000004410.5|OTTHUMT00000012812.2|TMEM222-004|TMEM222|1665|CDS:1-269|UTR3:270-1665|	ENST00000464720	1665	1490.62	6.27634	3.97874	1.04697	4.34054
ENST00000608611.1|ENSG00000186501.10|OTTHUMG00000004410.5|OTTHUMT00000473019.1|TMEM222-010|TMEM222|1511|UTR5:1-49|CDS:50-577|UTR3:578-1511|	ENST00000608611	1511	1336.62	30.2063	27.416	6.5187	30.2626
ENST00000466759.1|ENSG00000186501.10|OTTHUMG00000004410.5|OTTHUMT00000012814.3|TMEM222-006|TMEM222|368|CDS:1-286|UTR3:287-368|	ENST00000466759	368	195.607	1.13513	0.456014	0	0.554825
ENST00000486082.1|ENSG00000186501.10|OTTHUMG00000004410.5|OTTHUMT00000012813.2|TMEM222-005|TMEM222|994|CDS:1-262|UTR3:263-994|	ENST00000486082	994	819.647	0	0	0	0
ENST00000464813.1|ENSG00000186501.10|OTTHUMG00000004410.5|OTTHUMT00000012816.2|TMEM222-008|TMEM222|1071|CDS:1-460|UTR3:461-1071|	ENST00000464813	1071	896.619	1.84107	0.895008	0.039815	0.388397
ENST00000478104.1|ENSG00000186501.10|OTTHUMG00000004410.5|OTTHUMT00000096877.3|TMEM222-009|TMEM222|986|CDS:1-477|UTR3:478-986|	ENST00000478104	986	811.647	4.59541	2.05229	0.268337	0.604955
ENST00000498220.1|ENSG00000186501.10|OTTHUMG00000004410.5|OTTHUMT00000012815.2|TMEM222-007|TMEM222|679|CDS:1-600|UTR3:601-679|	ENST00000498220	679	504.69	0.465378	0.116698	0	0.262689
ENST00000318074.5|ENSG00000142765.13|OTTHUMG00000005770.8|OTTHUMT00000015783.3|SYTL1-001|SYTL1|1898|UTR5:1-167|CDS:168-1820|UTR3:1821-1898|	ENST00000318074	1898	1723.62	0.422994	2.38308	4.2336	16.1851
ENST00000473280.1|ENSG00000142765.13|OTTHUMG00000005770.8|OTTHUMT00000096879.1|SYTL1-008|SYTL1|312|UTR5:1-83|CDS:84-312|	ENST00000473280	312	142.231	0	0	0	1.30221
ENST00000543823.1|ENSG00000142765.13|OTTHUMG00000005770.8|-|SYTL1-201|SYTL1|2229|UTR5:1-462|CDS:463-2151|UTR3:2152-2229|	ENST00000543823	2229	2054.62	0.347978	0.941051	1.93521	5.57668
ENST00000486046.1|ENSG00000142733.10|OTTHUMG00000004631.5|OTTHUMT00000096882.1|MAP3K6-006|MAP3K6|444|CDS:1-248|UTR3:249-444|	ENST00000486046	444	270.247	5.40522	4.01915	0	0
ENST00000472410.1|ENSG00000142733.10|OTTHUMG00000004631.5|OTTHUMT00000013470.2|MAP3K6-002|MAP3K6|2530|CDS:1-2396|UTR3:2397-2530|	ENST00000472410	2530	2355.62	0	0	0	0
ENST00000374040.3|ENSG00000142733.10|OTTHUMG00000004631.5|OTTHUMT00000468165.1|MAP3K6-008|MAP3K6|4309|UTR5:1-261|CDS:262-4104|UTR3:4105-4309|	ENST00000374040	4309	4134.62	12.4337	11.749	1.37725	0.675142
ENST00000493901.1|ENSG00000142733.10|OTTHUMG00000004631.5|OTTHUMT00000013469.2|MAP3K6-001|MAP3K6|4309|UTR5:1-240|CDS:241-4107|UTR3:4108-4309|	ENST00000493901	4309	4134.62	12.7389	8.69612	0.339633	0.528987
ENST00000357582.2|ENSG00000142733.10|OTTHUMG00000004631.5|OTTHUMT00000277002.1|MAP3K6-007|MAP3K6|4136|UTR5:1-269|CDS:270-4136|	ENST00000357582	4136	3961.62	3.00613	0.469912	0	0
ENST00000270879.4|ENSG00000142748.8|OTTHUMG00000005722.2|OTTHUMT00000015667.1|FCN3-001|FCN3|1030|UTR5:1-6|CDS:7-906|UTR3:907-1030|	ENST00000270879	1030	855.619	0	0	0	0
ENST00000354982.2|ENSG00000142748.8|OTTHUMG00000005722.2|OTTHUMT00000015668.1|FCN3-002|FCN3|997|UTR5:1-6|CDS:7-873|UTR3:874-997|	ENST00000354982	997	822.647	0.167177	0.847471	0	0
ENST00000374027.3|ENSG00000174950.6|OTTHUMG00000003395.2|OTTHUMT00000009520.2|CD164L2-003|CD164L2|1457|UTR5:1-64|CDS:65-586|UTR3:587-1457|	ENST00000374027	1457	1282.62	0	0	0.737789	0.021078
ENST00000374030.1|ENSG00000174950.6|OTTHUMG00000003395.2|OTTHUMT00000009518.1|CD164L2-001|CD164L2|993|UTR5:1-141|CDS:142-666|UTR3:667-993|	ENST00000374030	993	818.647	0.251991	0.222156	5.779	0
ENST00000374025.3|ENSG00000174950.6|OTTHUMG00000003395.2|OTTHUMT00000009519.1|CD164L2-002|CD164L2|947|UTR5:1-67|CDS:68-583|UTR3:584-947|	ENST00000374025	947	772.65	0	0	0	0
ENST00000374024.3|ENSG00000181773.6|OTTHUMG00000003397.1|OTTHUMT00000009522.1|GPR3-001|GPR3|2115|UTR5:1-99|CDS:100-1092|UTR3:1093-2115|	ENST00000374024	2115	1940.62	5.59858	10.0122	0.086061	0.138628
ENST00000430629.2|ENSG00000158195.6|OTTHUMG00000003393.1|OTTHUMT00000009516.1|WASF2-001|WASF2|5666|UTR5:1-216|CDS:217-1713|UTR3:1714-5666|	ENST00000430629	5666	5491.62	84.7713	47.0148	16.617	37.5214
ENST00000536657.1|ENSG00000158195.6|OTTHUMG00000003393.1|-|WASF2-201|WASF2|1083|UTR5:1-109|CDS:110-955|UTR3:956-1083|	ENST00000536657	1083	908.619	0	0	0	0.760325
ENST00000247087.5|ENSG00000126705.9|OTTHUMG00000003398.4|OTTHUMT00000009523.3|AHDC1-001|AHDC1|6334|UTR5:1-597|CDS:598-5409|UTR3:5410-6334|	ENST00000247087	6334	6159.62	2.47246	2.562	0.092339	0.346057
ENST00000374011.2|ENSG00000126705.9|OTTHUMG00000003398.4|-|AHDC1-201|AHDC1|6438|UTR5:1-969|CDS:970-5781|UTR3:5782-6438|	ENST00000374011	6438	6263.62	10.3418	2.37015	2.46477	2.18571
ENST00000374005.3|ENSG00000000938.8|OTTHUMG00000003516.1|OTTHUMT00000009772.1|FGR-001|FGR|2729|UTR5:1-289|CDS:290-1879|UTR3:1880-2729|	ENST00000374005	2729	2554.62	0	0	0	0
ENST00000545953.1|ENSG00000000938.8|OTTHUMG00000003516.1|-|FGR-202|FGR|2242|UTR5:1-228|CDS:229-1620|UTR3:1621-2242|	ENST00000545953	2242	2067.62	0	0	0.026925	0
ENST00000399173.1|ENSG00000000938.8|OTTHUMG00000003516.1|OTTHUMT00000009773.1|FGR-201|FGR|2483|UTR5:1-271|CDS:272-1861|UTR3:1862-2483|	ENST00000399173	2483	2308.62	0	0	0	0
ENST00000374004.1|ENSG00000000938.8|OTTHUMG00000003516.1|OTTHUMT00000009775.1|FGR-004|FGR|2350|UTR5:1-146|CDS:147-1736|UTR3:1737-2350|	ENST00000374004	2350	2175.62	0	0.083736	0	0
ENST00000374003.3|ENSG00000000938.8|OTTHUMG00000003516.1|OTTHUMT00000009773.1|FGR-002|FGR|2021|UTR5:1-186|CDS:187-1776|UTR3:1777-2021|	ENST00000374003	2021	1846.62	0.148951	0	0	0.043727
ENST00000457296.1|ENSG00000000938.8|OTTHUMG00000003516.1|OTTHUMT00000009778.1|FGR-007|FGR|1104|UTR5:1-166|CDS:167-1104|	ENST00000457296	1104	929.619	0	0	0	0
ENST00000361157.6|ENSG00000126709.10|OTTHUMG00000003518.1|OTTHUMT00000009780.1|IFI6-001|IFI6|841|UTR5:1-128|CDS:129-521|UTR3:522-841|	ENST00000361157	841	666.663	264.224	1163.27	3.74187	79.3201
ENST00000339145.4|ENSG00000126709.10|OTTHUMG00000003518.1|OTTHUMT00000009782.1|IFI6-003|IFI6|822|UTR5:1-88|CDS:89-505|UTR3:506-822|	ENST00000339145	822	647.666	9.12062	43.1421	0.5477	4.01893
ENST00000362020.4|ENSG00000126709.10|OTTHUMG00000003518.1|OTTHUMT00000009781.1|IFI6-002|IFI6|828|UTR5:1-108|CDS:109-513|UTR3:514-828|	ENST00000362020	828	653.665	45.178	338.778	0.706878	21.6572
ENST00000373954.6|ENSG00000009780.11|OTTHUMG00000003729.3|OTTHUMT00000010514.3|FAM76A-001|FAM76A|3567|UTR5:1-102|CDS:103-1026|UTR3:1027-3567|	ENST00000373954	3567	3392.62	4.65979	4.99079	1.75117	2.80181
ENST00000419687.2|ENSG00000009780.11|OTTHUMG00000003729.3|OTTHUMT00000393242.1|FAM76A-006|FAM76A|1661|UTR5:1-85|CDS:86-769|UTR3:770-1661|	ENST00000419687	1661	1486.62	0	0	0.730016	0
ENST00000530324.1|ENSG00000009780.11|OTTHUMG00000003729.3|OTTHUMT00000393243.1|FAM76A-007|FAM76A|1027|UTR5:1-53|CDS:54-920|UTR3:921-1027|	ENST00000530324	1027	852.619	0.432941	2.0738	0	0.411506
ENST00000234549.7|ENSG00000009780.11|OTTHUMG00000003729.3|OTTHUMT00000010517.1|FAM76A-004|FAM76A|992|UTR5:1-53|CDS:54-992|	ENST00000234549	992	817.647	1.99139	0	0.510998	0
ENST00000373949.1|ENSG00000009780.11|OTTHUMG00000003729.3|OTTHUMT00000010515.1|FAM76A-002|FAM76A|2273|UTR5:1-53|CDS:54-890|UTR3:891-2273|	ENST00000373949	2273	2098.62	0	0.386463	0	1.05839
ENST00000010299.6|ENSG00000009780.11|OTTHUMG00000003729.3|OTTHUMT00000010516.1|FAM76A-003|FAM76A|1050|UTR5:1-24|CDS:25-1050|	ENST00000010299	1050	875.619	0	0.992135	0	0.967838
ENST00000446647.1|ENSG00000009780.11|OTTHUMG00000003729.3|OTTHUMT00000010518.1|FAM76A-005|FAM76A|504|CDS:1-375|UTR3:376-504|	ENST00000446647	504	329.899	0.630989	0.277254	1.30789	1.22019
ENST00000373943.4|ENSG00000117758.9|OTTHUMG00000003730.2|OTTHUMT00000010519.1|STX12-001|STX12|3079|UTR5:1-125|CDS:126-956|UTR3:957-3079|	ENST00000373943	3079	2904.62	27.8747	19.8248	6.92899	14.35
ENST00000440806.2|ENSG00000117758.9|OTTHUMG00000003730.2|OTTHUMT00000010520.2|STX12-002|STX12|718|UTR5:1-73|CDS:74-718|	ENST00000440806	718	543.681	1.5888	0	0	0.18963
ENST00000311772.5|ENSG00000117751.13|OTTHUMG00000003734.3|OTTHUMT00000010528.1|PPP1R8-001|PPP1R8|2344|UTR5:1-58|CDS:59-1114|UTR3:1115-2344|	ENST00000311772	2344	2169.62	35.2587	35.4567	15.6376	23.4871
ENST00000236412.7|ENSG00000117751.13|OTTHUMG00000003734.3|OTTHUMT00000010526.1|PPP1R8-003|PPP1R8|2414|UTR5:1-948|CDS:949-1332|UTR3:1333-2414|	ENST00000236412	2414	2239.62	1.49737	1.14732	1.22415	0.869745
ENST00000373931.4|ENSG00000117751.13|OTTHUMG00000003734.3|OTTHUMT00000010525.1|PPP1R8-002|PPP1R8|2651|UTR5:1-795|CDS:796-1425|UTR3:1426-2651|	ENST00000373931	2651	2476.62	0.780672	0.447272	0	0.462694
ENST00000431586.1|ENSG00000117751.13|OTTHUMG00000003734.3|OTTHUMT00000100239.1|PPP1R8-005|PPP1R8|1029|UTR5:1-413|CDS:414-1029|	ENST00000431586	1029	854.619	20.4915	10.4171	10.5941	18.4736
ENST00000601459.1|ENSG00000268552.1|-|-|AL109927.1-201|AL109927.1|171|CDS:1-171|	ENST00000601459	171	30.651	6.66007	17.0674	7.43545	0
ENST00000373925.1|ENSG00000130775.11|OTTHUMG00000003735.4|OTTHUMT00000010529.4|THEMIS2-001|THEMIS2|1650|UTR5:1-28|CDS:29-811|UTR3:812-1650|	ENST00000373925	1650	1475.62	1.21588	1.16914	0	0
ENST00000328928.7|ENSG00000130775.11|OTTHUMG00000003735.4|-|THEMIS2-201|THEMIS2|2336|UTR5:1-28|CDS:29-1573|UTR3:1574-2336|	ENST00000328928	2336	2161.62	0	0	0.24626	0
ENST00000373927.3|ENSG00000130775.11|OTTHUMG00000003735.4|OTTHUMT00000011151.1|THEMIS2-005|THEMIS2|1082|UTR5:1-23|CDS:24-395|UTR3:396-1082|	ENST00000373927	1082	907.619	6.4036	2.47793	0.17145	0
ENST00000427466.1|ENSG00000130775.11|OTTHUMG00000003735.4|OTTHUMT00000011152.1|THEMIS2-006|THEMIS2|415|UTR5:1-16|CDS:17-415|	ENST00000427466	415	241.594	0.329635	0	0	0
ENST00000442118.1|ENSG00000130775.11|OTTHUMG00000003735.4|OTTHUMT00000011154.1|THEMIS2-008|THEMIS2|754|UTR5:1-14|CDS:15-754|	ENST00000442118	754	579.678	0.096708	0	0	0
ENST00000373921.3|ENSG00000130775.11|OTTHUMG00000003735.4|OTTHUMT00000011148.1|THEMIS2-002|THEMIS2|2687|UTR5:1-4|CDS:5-1936|UTR3:1937-2687|	ENST00000373921	2687	2512.62	10.7183	4.16934	0.102866	0.149572
ENST00000456990.1|ENSG00000130775.11|OTTHUMG00000003735.4|OTTHUMT00000011149.1|THEMIS2-003|THEMIS2|1926|CDS:1-1175|UTR3:1176-1926|	ENST00000456990	1926	1751.62	0.246053	0	0	0
ENST00000373912.3|ENSG00000117748.5|OTTHUMG00000003915.3|OTTHUMT00000011179.1|RPA2-001|RPA2|1752|UTR5:1-300|CDS:301-1113|UTR3:1114-1752|	ENST00000373912	1752	1577.62	96.0149	94.3001	24.0294	21.0274
ENST00000419958.1|ENSG00000117748.5|OTTHUMG00000003915.3|OTTHUMT00000011183.1|RPA2-005|RPA2|554|CDS:1-369|UTR3:370-554|	ENST00000419958	554	379.783	0.313686	0.299998	0.25228	1.1702
ENST00000373909.3|ENSG00000117748.5|OTTHUMG00000003915.3|OTTHUMT00000011180.1|RPA2-002|RPA2|1162|UTR5:1-86|CDS:87-923|UTR3:924-1162|	ENST00000373909	1162	987.619	27.9157	7.86582	4.86069	2.47748
ENST00000313433.7|ENSG00000117748.5|OTTHUMG00000003915.3|OTTHUMT00000011182.2|RPA2-004|RPA2|1237|UTR5:1-70|CDS:71-1147|UTR3:1148-1237|	ENST00000313433	1237	1062.62	0.259063	0.516478	0	0
ENST00000444045.1|ENSG00000117748.5|OTTHUMG00000003915.3|OTTHUMT00000011181.3|RPA2-003|RPA2|682|UTR5:1-145|CDS:146-682|	ENST00000444045	682	507.69	0	0.139944	0.279913	0.143125
ENST00000373894.3|ENSG00000130768.10|OTTHUMG00000003910.2|OTTHUMT00000011170.1|SMPDL3B-001|SMPDL3B|1878|UTR5:1-191|CDS:192-1559|UTR3:1560-1878|	ENST00000373894	1878	1703.62	0.505829	5.61221	21.7943	4.88508
ENST00000548116.1|ENSG00000130768.10|OTTHUMG00000003910.2|OTTHUMT00000404477.1|SMPDL3B-006|SMPDL3B|1913|UTR5:1-155|CDS:156-464|UTR3:465-1913|	ENST00000548116	1913	1738.62	0.079058	0.075717	0	0.244035
ENST00000411604.1|ENSG00000130768.10|OTTHUMG00000003910.2|OTTHUMT00000011172.2|SMPDL3B-003|SMPDL3B|953|UTR5:1-145|CDS:146-953|	ENST00000411604	953	778.65	0	0.165419	0	0.214958
ENST00000373888.4|ENSG00000130768.10|OTTHUMG00000003910.2|OTTHUMT00000011171.1|SMPDL3B-002|SMPDL3B|1548|UTR5:1-145|CDS:146-1267|UTR3:1268-1548|	ENST00000373888	1548	1373.62	0.248762	0.981542	3.23508	0.227544
ENST00000549094.1|ENSG00000130768.10|OTTHUMG00000003910.2|OTTHUMT00000404479.1|SMPDL3B-007|SMPDL3B|1611|UTR5:1-74|CDS:75-1298|UTR3:1299-1611|	ENST00000549094	1611	1436.62	0	0	0.647755	0.16161
ENST00000373884.5|ENSG00000158156.7|OTTHUMG00000003912.1|OTTHUMT00000011175.1|XKR8-001|XKR8|2692|UTR5:1-608|CDS:609-1796|UTR3:1797-2692|	ENST00000373884	2692	2517.62	17.1663	16.4887	5.98165	7.01582
ENST00000373871.3|ENSG00000158161.11|OTTHUMG00000003916.1|OTTHUMT00000011184.1|EYA3-001|EYA3|6085|UTR5:1-241|CDS:242-1963|UTR3:1964-6085|	ENST00000373871	6085	5910.62	0.265912	1.07006	0	0
ENST00000436342.2|ENSG00000158161.11|OTTHUMG00000003916.1|-|EYA3-201|EYA3|5990|UTR5:1-527|CDS:528-1871|UTR3:1872-5990|	ENST00000436342	5990	5815.62	9.69899	5.39117	4.1074	5.0248
ENST00000373864.1|ENSG00000158161.11|OTTHUMG00000003916.1|OTTHUMT00000011187.1|EYA3-004|EYA3|2459|UTR5:1-210|CDS:211-1461|UTR3:1462-2459|	ENST00000373864	2459	2284.62	0.037161	0.024155	0	0
ENST00000540618.1|ENSG00000158161.11|OTTHUMG00000003916.1|-|EYA3-202|EYA3|1831|UTR5:1-176|CDS:177-1760|UTR3:1761-1831|	ENST00000540618	1831	1656.62	6.85529	0	2.42162	1.71972
ENST00000545175.1|ENSG00000158161.11|OTTHUMG00000003916.1|-|EYA3-203|EYA3|1837|UTR5:1-258|CDS:259-1821|UTR3:1822-1837|	ENST00000545175	1837	1662.62	0.853167	0.192851	0	0.07044
ENST00000373863.3|ENSG00000158161.11|OTTHUMG00000003916.1|OTTHUMT00000011186.1|EYA3-003|EYA3|1729|UTR5:1-109|CDS:110-1720|UTR3:1721-1729|	ENST00000373863	1729	1554.62	1.41942	1.20254	0.550974	0
ENST00000373857.3|ENSG00000169403.7|OTTHUMG00000003953.1|OTTHUMT00000011258.1|PTAFR-001|PTAFR|4491|UTR5:1-635|CDS:636-1664|UTR3:1665-4491|	ENST00000373857	4491	4316.62	0	0.066034	0	0.037282
ENST00000539896.1|ENSG00000169403.7|OTTHUMG00000003953.1|-|PTAFR-201|PTAFR|4191|UTR5:1-335|CDS:336-1364|UTR3:1365-4191|	ENST00000539896	4191	4016.62	0.30039	0.401345	1.17898	3.10918
ENST00000305392.3|ENSG00000169403.7|OTTHUMG00000003953.1|OTTHUMT00000011259.1|PTAFR-002|PTAFR|1539|UTR5:1-190|CDS:191-1219|UTR3:1220-1539|	ENST00000305392	1539	1364.62	0	0	0.42757	1.08945
ENST00000603289.1|ENSG00000126698.6|OTTHUMG00000003538.2|OTTHUMT00000468944.1|DNAJC8-006|DNAJC8|483|CDS:1-319|UTR3:320-483|	ENST00000603289	483	308.993	0.19768	0	0	0.350168
ENST00000263697.4|ENSG00000126698.6|OTTHUMG00000003538.2|OTTHUMT00000009860.1|DNAJC8-001|DNAJC8|1480|UTR5:1-27|CDS:28-789|UTR3:790-1480|	ENST00000263697	1480	1305.62	226.959	218.952	87.5526	100.048
ENST00000321830.5|ENSG00000215902.1|-|-|AL353354.1-201|AL353354.1|66|CDS:1-66|	ENST00000321830	66	5.152	0	0	0	0
ENST00000596102.1|ENSG00000269804.1|-|-|AL353354.2-201|AL353354.2|350|UTR5:1-159|CDS:160-306|UTR3:307-350|	ENST00000596102	350	178.255	1.48077	0.929755	3.58568	1.69901
ENST00000497986.1|ENSG00000130770.13|OTTHUMG00000003533.2|OTTHUMT00000009843.2|ATPIF1-003|ATPIF1|599|UTR5:1-75|CDS:76-291|UTR3:292-599|	ENST00000497986	599	424.733	13.1439	25.6466	12.5867	2.51924
ENST00000335514.5|ENSG00000130770.13|OTTHUMG00000003533.2|OTTHUMT00000009841.1|ATPIF1-001|ATPIF1|494|UTR5:1-51|CDS:52-372|UTR3:373-494|	ENST00000335514	494	319.937	428.346	364.538	348.111	154.455
ENST00000468425.2|ENSG00000130770.13|OTTHUMG00000003533.2|OTTHUMT00000009844.2|ATPIF1-004|ATPIF1|539|UTR5:1-42|CDS:43-270|UTR3:271-539|	ENST00000468425	539	364.813	1.89731	1.98768	2.30365	0.576245
ENST00000465645.1|ENSG00000130770.13|OTTHUMG00000003533.2|OTTHUMT00000009842.2|ATPIF1-002|ATPIF1|1855|UTR5:1-30|CDS:31-213|UTR3:214-1855|	ENST00000465645	1855	1680.62	13.0435	13.4126	2.00136	1.75905
ENST00000253063.3|ENSG00000130766.4|OTTHUMG00000003532.1|OTTHUMT00000009840.1|SESN2-001|SESN2|3453|UTR5:1-321|CDS:322-1764|UTR3:1765-3453|	ENST00000253063	3453	3278.62	12.1541	20.3812	3.98207	26.1145
ENST00000373842.4|ENSG00000130772.9|OTTHUMG00000003537.1|OTTHUMT00000009856.1|MED18-001|MED18|1831|UTR5:1-209|CDS:210-836|UTR3:837-1831|	ENST00000373842	1831	1656.62	15.0279	16.0234	11.2011	10.1885
ENST00000398997.2|ENSG00000130772.9|OTTHUMG00000003537.1|-|MED18-201|MED18|1106|UTR5:1-192|CDS:193-819|UTR3:820-1106|	ENST00000398997	1106	931.619	0.504167	0.108376	0	0.227465
ENST00000373839.3|ENSG00000204138.8|OTTHUMG00000003541.4|OTTHUMT00000009868.4|PHACTR4-001|PHACTR4|6190|UTR5:1-261|CDS:262-2370|UTR3:2371-6190|	ENST00000373839	6190	6015.62	12.6708	12.3968	3.22887	15.0245
ENST00000373836.3|ENSG00000204138.8|OTTHUMG00000003541.4|OTTHUMT00000158544.1|PHACTR4-004|PHACTR4|6112|UTR5:1-214|CDS:215-2353|UTR3:2354-6112|	ENST00000373836	6112	5937.62	9.0422	14.2946	2.86484	1.39388
ENST00000398958.2|ENSG00000180198.11|OTTHUMG00000003645.10|-|RCC1-201|RCC1|2715|UTR5:1-260|CDS:261-1526|UTR3:1527-2715|	ENST00000398958	2715	2540.62	11.1714	15.493	12.3689	5.05101
ENST00000427469.1|ENSG00000180198.11|OTTHUMG00000003645.10|OTTHUMT00000346591.1|RCC1-012|RCC1|903|UTR5:1-213|CDS:214-903|	ENST00000427469	903	728.654	16.2542	3.70039	11.1021	0
ENST00000434290.1|ENSG00000180198.11|OTTHUMG00000003645.10|OTTHUMT00000010327.3|RCC1-007|RCC1|1070|UTR5:1-252|CDS:253-1070|	ENST00000434290	1070	895.619	11.6178	3.98602	4.73975	18.0255
ENST00000373833.6|ENSG00000180198.11|OTTHUMG00000003645.10|OTTHUMT00000010323.3|RCC1-003|RCC1|2844|UTR5:1-285|CDS:286-1551|UTR3:1552-2844|	ENST00000373833	2844	2669.62	7.12993	3.71577	0	20.2734
ENST00000419074.1|ENSG00000180198.11|OTTHUMG00000003645.10|OTTHUMT00000010325.4|RCC1-005|RCC1|997|UTR5:1-180|CDS:181-997|	ENST00000419074	997	822.647	1.25238	0	1.23912	7.68046
ENST00000373832.1|ENSG00000180198.11|OTTHUMG00000003645.10|OTTHUMT00000010321.1|RCC1-001|RCC1|2424|UTR5:1-182|CDS:183-1448|UTR3:1449-2424|	ENST00000373832	2424	2249.62	51.8738	41.6077	22.9184	52.8327
ENST00000373831.3|ENSG00000180198.11|OTTHUMG00000003645.10|OTTHUMT00000010324.2|RCC1-004|RCC1|1577|UTR5:1-61|CDS:62-1420|UTR3:1421-1577|	ENST00000373831	1577	1402.62	2.80108	1.27361	1.23343	1.96426
ENST00000411533.1|ENSG00000180198.11|OTTHUMG00000003645.10|OTTHUMT00000010326.2|RCC1-006|RCC1|1169|UTR5:1-52|CDS:53-1169|	ENST00000411533	1169	994.619	10.7458	6.04078	4.05406	11.4197
ENST00000486790.2|ENSG00000180198.11|OTTHUMG00000003645.10|OTTHUMT00000346590.2|RCC1-011|RCC1|481|UTR5:1-35|CDS:36-481|	ENST00000486790	481	307.001	0	0	0	0
ENST00000430407.1|ENSG00000180198.11|OTTHUMG00000003645.10|OTTHUMT00000010328.2|RCC1-008|RCC1|1121|UTR5:1-272|CDS:273-1121|	ENST00000430407	1121	946.619	0.238771	0.122499	0	0.21609
ENST00000373830.3|ENSG00000180098.5|OTTHUMG00000003653.1|OTTHUMT00000010346.1|TRNAU1AP-001|TRNAU1AP|1793|UTR5:1-26|CDS:27-890|UTR3:891-1793|	ENST00000373830	1793	1618.62	28.3787	38.0664	8.80458	4.87912
ENST00000373824.4|ENSG00000120656.7|OTTHUMG00000003655.1|OTTHUMT00000010368.1|TAF12-002|TAF12|1334|UTR5:1-159|CDS:160-645|UTR3:646-1334|	ENST00000373824	1334	1159.62	41.1849	48.2359	25.0683	29.4553
ENST00000263974.4|ENSG00000120656.7|OTTHUMG00000003655.1|OTTHUMT00000010367.1|TAF12-001|TAF12|1359|UTR5:1-435|CDS:436-921|UTR3:922-1359|	ENST00000263974	1359	1184.62	2.20392	2.48697	4.8762	2.2053
ENST00000373826.3|ENSG00000188060.6|OTTHUMG00000003656.1|OTTHUMT00000010371.1|RAB42-001|RAB42|1950|UTR5:1-306|CDS:307-624|UTR3:625-1950|	ENST00000373826	1950	1775.62	15.8879	8.23009	3.68132	1.12139
ENST00000373816.1|ENSG00000162419.8|OTTHUMG00000003647.2|OTTHUMT00000010331.1|GMEB1-001|GMEB1|6410|UTR5:1-138|CDS:139-1830|UTR3:1831-6410|	ENST00000373816	6410	6235.62	4.40829	3.72145	1.6034	3.2224
ENST00000361872.4|ENSG00000162419.8|OTTHUMG00000003647.2|OTTHUMT00000010332.1|GMEB1-002|GMEB1|1894|UTR5:1-89|CDS:90-1781|UTR3:1782-1894|	ENST00000361872	1894	1706.62	3.00919	3.42621	0	1.58495
ENST00000294409.2|ENSG00000162419.8|OTTHUMG00000003647.2|OTTHUMT00000010333.1|GMEB1-003|GMEB1|1912|UTR5:1-90|CDS:91-1812|UTR3:1813-1912|	ENST00000294409	1912	1737.62	2.3214	3.98588	2.19913	1.68047
ENST00000474884.1|ENSG00000198492.10|OTTHUMG00000003648.3|OTTHUMT00000010337.2|YTHDF2-003|YTHDF2|864|UTR5:1-263|CDS:264-864|	ENST00000474884	864	689.662	0	0	0	0
ENST00000542507.1|ENSG00000198492.10|OTTHUMG00000003648.3|-|YTHDF2-202|YTHDF2|2825|UTR5:1-263|CDS:264-2003|UTR3:2004-2825|	ENST00000542507	2825	2650.62	4.22869	6.02659	1.82541	1.70413
ENST00000373812.3|ENSG00000198492.10|OTTHUMG00000003648.3|OTTHUMT00000010335.1|YTHDF2-001|YTHDF2|2925|UTR5:1-362|CDS:363-2102|UTR3:2103-2925|	ENST00000373812	2925	2750.62	35.1767	32.0934	22.8865	28.5132
ENST00000541996.1|ENSG00000198492.10|OTTHUMG00000003648.3|-|YTHDF2-201|YTHDF2|2718|UTR5:1-306|CDS:307-1896|UTR3:1897-2718|	ENST00000541996	2718	2543.62	18.2609	32.3885	12.9024	9.26295
ENST00000496288.1|ENSG00000198492.10|OTTHUMG00000003648.3|OTTHUMT00000010340.2|YTHDF2-006|YTHDF2|879|UTR5:1-156|CDS:157-879|	ENST00000496288	879	704.658	0.430929	0.445823	0.107614	0.480267
ENST00000234961.2|ENSG00000116329.6|OTTHUMG00000003646.1|OTTHUMT00000010330.1|OPRD1-001|OPRD1|1774|UTR5:1-242|CDS:243-1361|UTR3:1362-1774|	ENST00000234961	1774	1599.62	0	0.588205	0	0
ENST00000343067.4|ENSG00000159023.14|OTTHUMG00000003644.3|OTTHUMT00000010312.1|EPB41-201|EPB41|5930|UTR5:1-127|CDS:128-2722|UTR3:2723-5930|	ENST00000343067	5930	5755.62	0	0	0	0
ENST00000356093.2|ENSG00000159023.14|OTTHUMG00000003644.3|-|EPB41-202|EPB41|5831|UTR5:1-127|CDS:128-2623|UTR3:2624-5831|	ENST00000356093	5831	5656.62	13.5131	17.3567	4.21857	17.1282
ENST00000398863.2|ENSG00000159023.14|OTTHUMG00000003644.3|-|EPB41-203|EPB41|5639|UTR5:1-127|CDS:128-2431|UTR3:2432-5639|	ENST00000398863	5639	5464.62	1.21644	1.13583	1.16435	11.3325
ENST00000373800.3|ENSG00000159023.14|OTTHUMG00000003644.3|OTTHUMT00000010314.1|EPB41-003|EPB41|2853|UTR5:1-784|CDS:785-2551|UTR3:2552-2853|	ENST00000373800	2853	2678.62	0.370682	0.09482	0.293255	3.0174
ENST00000349460.4|ENSG00000159023.14|OTTHUMG00000003644.3|OTTHUMT00000010315.1|EPB41-004|EPB41|3029|UTR5:1-801|CDS:802-2727|UTR3:2728-3029|	ENST00000349460	3029	2854.62	0	0	0	0
ENST00000347529.3|ENSG00000159023.14|OTTHUMG00000003644.3|OTTHUMT00000010316.2|EPB41-005|EPB41|2676|UTR5:1-46|CDS:47-2374|UTR3:2375-2676|	ENST00000347529	2676	2501.62	0.978547	0.243383	0	4.57577
ENST00000373798.1|ENSG00000159023.14|OTTHUMG00000003644.3|OTTHUMT00000010312.1|EPB41-001|EPB41|5928|UTR5:1-104|CDS:105-2699|UTR3:2700-5928|	ENST00000373798	5928	5753.62	0.191968	0.910008	3.75547	9.03136
ENST00000373797.1|ENSG00000159023.14|OTTHUMG00000003644.3|OTTHUMT00000010313.1|EPB41-002|EPB41|2402|UTR5:1-197|CDS:198-2360|UTR3:2361-2402|	ENST00000373797	2402	2227.62	1.97937	1.5471	0.682457	3.42248
ENST00000521452.1|ENSG00000253304.1|OTTHUMG00000003658.3|OTTHUMT00000010376.3|TMEM200B-001|TMEM200B|2501|UTR5:1-100|CDS:101-1024|UTR3:1025-2501|	ENST00000521452	2501	2326.62	34.3411	22.5463	0	0
ENST00000420504.2|ENSG00000253304.1|OTTHUMG00000003658.3|OTTHUMT00000010377.2|TMEM200B-002|TMEM200B|2553|UTR5:1-158|CDS:159-1082|UTR3:1083-2553|	ENST00000420504	2553	2378.62	13.8887	11.3143	0.981495	0.977922
ENST00000373795.4|ENSG00000116350.11|OTTHUMG00000003663.2|OTTHUMT00000010392.1|SRSF4-001|SRSF4|2387|UTR5:1-235|CDS:236-1720|UTR3:1721-2387|	ENST00000373795	2387	2212.62	133.446	94.0713	30.9089	58.4925
ENST00000546138.1|ENSG00000116350.11|OTTHUMG00000003663.2|-|SRSF4-201|SRSF4|1591|UTR5:1-146|CDS:147-623|UTR3:624-1591|	ENST00000546138	1591	1416.62	8.90092	0	4.12035	4.02574
ENST00000605204.1|ENSG00000116350.11|OTTHUMG00000003663.2|OTTHUMT00000469719.1|SRSF4-007|SRSF4|1399|UTR5:1-138|CDS:139-621|UTR3:622-1399|	ENST00000605204	1399	1224.62	3.46728	2.7488	0.350273	1.81919
ENST00000373791.3|ENSG00000116353.11|OTTHUMG00000059082.4|OTTHUMT00000130741.1|MECR-002|MECR|2416|UTR5:1-373|CDS:374-1267|UTR3:1268-2416|	ENST00000373791	2416	2241.62	4.1184	4.43428	1.31241	2.35959
ENST00000263702.6|ENSG00000116353.11|OTTHUMG00000059082.4|OTTHUMT00000130740.1|MECR-001|MECR|1353|UTR5:1-26|CDS:27-1148|UTR3:1149-1353|	ENST00000263702	1353	1178.62	19.3726	22.1908	25.5039	10.564
ENST00000463412.1|ENSG00000116353.11|OTTHUMG00000059082.4|OTTHUMT00000130745.3|MECR-006|MECR|915|CDS:1-639|UTR3:640-915|	ENST00000463412	915	740.654	0.714723	1.17098	0.424539	0.264874
ENST00000345512.3|ENSG00000060656.15|OTTHUMG00000003699.6|OTTHUMT00000010447.1|PTPRU-003|PTPRU|4470|UTR5:1-129|CDS:130-4470|	ENST00000345512	4470	4295.62	0	0	0.027525	0.082386
ENST00000373779.3|ENSG00000060656.15|OTTHUMG00000003699.6|OTTHUMT00000010445.2|PTPRU-001|PTPRU|5579|UTR5:1-129|CDS:130-4440|UTR3:4441-5579|	ENST00000373779	5579	5404.62	6.9636	8.07039	8.93785	18.2977
ENST00000356870.3|ENSG00000060656.15|OTTHUMG00000003699.6|-|PTPRU-202|PTPRU|5579|UTR5:1-110|CDS:111-4439|UTR3:4440-5579|	ENST00000356870	5579	5404.62	0	0	0	0
ENST00000323874.8|ENSG00000060656.15|OTTHUMG00000003699.6|-|PTPRU-201|PTPRU|5579|UTR5:1-110|CDS:111-4439|UTR3:4440-5579|	ENST00000323874	5579	5404.62	0	0	0	0
ENST00000428026.2|ENSG00000060656.15|OTTHUMG00000003699.6|OTTHUMT00000392493.1|PTPRU-008|PTPRU|5550|UTR5:1-96|CDS:97-4398|UTR3:4399-5550|	ENST00000428026	5550	5375.62	5.50284	3.75206	3.71712	12.9488
ENST00000460170.2|ENSG00000060656.15|OTTHUMG00000003699.6|OTTHUMT00000010446.3|PTPRU-002|PTPRU|5337|UTR5:1-6|CDS:7-4329|UTR3:4330-5337|	ENST00000460170	5337	5162.62	0	0.073521	0.052573	0.383843
ENST00000373765.4|ENSG00000162510.5|OTTHUMG00000003705.2|OTTHUMT00000010458.1|MATN1-001|MATN1|3832|UTR5:1-36|CDS:37-1527|UTR3:1528-3832|	ENST00000373765	3832	3657.62	0.357204	0.373717	0.060887	0.410051
ENST00000294507.3|ENSG00000162511.7|OTTHUMG00000003707.1|OTTHUMT00000010463.1|LAPTM5-001|LAPTM5|2223|UTR5:1-75|CDS:76-864|UTR3:865-2223|	ENST00000294507	2223	2048.62	1.29229	0.237125	0.013588	0.459389
ENST00000336798.7|ENSG00000162512.11|OTTHUMG00000043646.1|OTTHUMT00000102016.1|SDC3-001|SDC3|6392|UTR5:1-1493|CDS:1494-2648|UTR3:2649-6392|	ENST00000336798	6392	6217.62	35.1499	39.5863	6.62905	4.59421
ENST00000339394.6|ENSG00000162512.11|OTTHUMG00000043646.1|OTTHUMT00000102017.1|SDC3-002|SDC3|1580|UTR5:1-175|CDS:176-1504|UTR3:1505-1580|	ENST00000339394	1580	1405.62	12.7318	5.89738	2.24611	2.78956
ENST00000424085.2|ENSG00000134644.11|OTTHUMG00000003795.4|OTTHUMT00000393196.1|PUM1-014|PUM1|4631|UTR5:1-91|CDS:92-2926|UTR3:2927-4631|	ENST00000424085	4631	4456.62	0	4.1638	1.78044	1.57365
ENST00000257075.5|ENSG00000134644.11|OTTHUMG00000003795.4|OTTHUMT00000010671.1|PUM1-001|PUM1|5360|UTR5:1-94|CDS:95-3655|UTR3:3656-5360|	ENST00000257075	5360	5185.62	15.8775	7.44691	5.64425	18.5895
ENST00000373747.3|ENSG00000134644.11|OTTHUMG00000003795.4|OTTHUMT00000010674.1|PUM1-004|PUM1|5375|UTR5:1-100|CDS:101-3670|UTR3:3671-5375|	ENST00000373747	5375	5200.62	6.82405	11.9029	3.10667	8.0863
ENST00000525843.1|ENSG00000134644.11|OTTHUMG00000003795.4|OTTHUMT00000393197.1|PUM1-012|PUM1|4528|CDS:1-3376|UTR3:3377-4528|	ENST00000525843	4528	4353.62	1.56629	0.483847	0.180111	1.38072
ENST00000426105.2|ENSG00000134644.11|OTTHUMG00000003795.4|OTTHUMT00000393198.1|PUM1-010|PUM1|4043|UTR5:1-91|CDS:92-3658|UTR3:3659-4043|	ENST00000426105	4043	3868.62	0	0	0	0
ENST00000498419.1|ENSG00000134644.11|OTTHUMG00000003795.4|OTTHUMT00000010675.4|PUM1-005|PUM1|3068|CDS:1-2701|UTR3:2702-3068|	ENST00000498419	3068	2893.62	1.56155	0.105986	1.24812	1.30897
ENST00000440538.2|ENSG00000134644.11|OTTHUMG00000003795.4|OTTHUMT00000393199.1|PUM1-013|PUM1|3936|UTR5:1-80|CDS:81-3569|UTR3:3570-3936|	ENST00000440538	3936	3761.62	7.23813	1.65381	1.67854	9.51945
ENST00000373741.4|ENSG00000134644.11|OTTHUMG00000003795.4|OTTHUMT00000010672.2|PUM1-002|PUM1|4242|UTR5:1-206|CDS:207-3881|UTR3:3882-4242|	ENST00000373741	4242	4057.62	0.150997	0.059825	0	0
ENST00000423018.2|ENSG00000134644.11|OTTHUMG00000003795.4|-|PUM1-201|PUM1|3572|UTR5:1-89|CDS:90-3224|UTR3:3225-3572|	ENST00000423018	3572	3397.62	1.20903	0.243823	0.563124	0
ENST00000373742.2|ENSG00000134644.11|OTTHUMG00000003795.4|OTTHUMT00000393200.1|PUM1-011|PUM1|3515|CDS:1-3384|UTR3:3385-3515|	ENST00000373742	3515	3340.62	0.816121	0	0	1.80607
ENST00000530669.1|ENSG00000134644.11|OTTHUMG00000003795.4|OTTHUMT00000393201.1|PUM1-023|PUM1|582|CDS:1-231|UTR3:232-582|	ENST00000530669	582	407.748	0	0.296295	0	0
ENST00000529846.1|ENSG00000134644.11|OTTHUMG00000003795.4|OTTHUMT00000393202.1|PUM1-024|PUM1|683|CDS:1-683|	ENST00000529846	683	508.69	0	0.285359	0.521102	0.389339
ENST00000525997.1|ENSG00000134644.11|OTTHUMG00000003795.4|OTTHUMT00000393203.1|PUM1-022|PUM1|650|CDS:1-650|	ENST00000525997	650	475.699	0.392621	0.156754	0.188156	0.478181
ENST00000527498.1|ENSG00000134644.11|OTTHUMG00000003795.4|OTTHUMT00000393204.1|PUM1-021|PUM1|652|CDS:1-273|UTR3:274-652|	ENST00000527498	652	477.698	0	0.178663	0	0
ENST00000532678.1|ENSG00000134644.11|OTTHUMG00000003795.4|OTTHUMT00000393205.1|PUM1-018|PUM1|793|CDS:1-793|	ENST00000532678	793	618.67	0.407474	0.479257	0	1.08066
ENST00000526215.1|ENSG00000134644.11|OTTHUMG00000003795.4|OTTHUMT00000393207.1|PUM1-016|PUM1|586|UTR5:1-72|CDS:73-357|UTR3:358-586|	ENST00000526215	586	411.745	0.25494	0	0	0
ENST00000525948.1|ENSG00000134644.11|OTTHUMG00000003795.4|OTTHUMT00000393208.1|PUM1-015|PUM1|1103|UTR5:1-91|CDS:92-376|UTR3:377-1103|	ENST00000525948	1103	928.619	0.595909	0.183229	0	0.354992
ENST00000480602.1|ENSG00000134644.11|OTTHUMG00000003795.4|OTTHUMT00000010679.2|PUM1-009|PUM1|906|UTR5:1-79|CDS:80-454|UTR3:455-906|	ENST00000480602	906	731.654	0.103809	0.26584	0	0.178687
ENST00000531867.1|ENSG00000134644.11|OTTHUMG00000003795.4|OTTHUMT00000393210.1|PUM1-020|PUM1|549|UTR5:1-261|CDS:262-549|	ENST00000531867	549	374.792	0.559572	0.094258	0	0.838191
ENST00000373736.2|ENSG00000084628.5|OTTHUMG00000003788.3|OTTHUMT00000010655.2|NKAIN1-001|NKAIN1|2589|UTR5:1-7|CDS:8-631|UTR3:632-2589|	ENST00000373736	2589	2414.62	0	9.81442	0	0
ENST00000263693.1|ENSG00000084628.5|OTTHUMG00000003788.3|-|NKAIN1-201|NKAIN1|2493|UTR5:1-44|CDS:45-536|UTR3:537-2493|	ENST00000263693	2493	2318.62	0.192772	0	0.02433	0.474975
ENST00000398657.2|ENSG00000084628.5|OTTHUMG00000003788.3|-|NKAIN1-202|NKAIN1|1446|UTR5:1-44|CDS:45-455|UTR3:456-1446|	ENST00000398657	1446	1271.62	0	0.085673	0.065081	0
ENST00000526106.1|ENSG00000084628.5|OTTHUMG00000003788.3|OTTHUMT00000381812.1|NKAIN1-004|NKAIN1|569|CDS:1-455|UTR3:456-569|	ENST00000526106	569	394.766	0	0	0	0
ENST00000530145.1|ENSG00000084628.5|OTTHUMG00000003788.3|OTTHUMT00000381813.2|NKAIN1-002|NKAIN1|562|UTR5:1-183|CDS:184-562|	ENST00000530145	562	387.773	0	0	0	0
ENST00000263694.4|ENSG00000060688.8|OTTHUMG00000003790.1|OTTHUMT00000010657.1|SNRNP40-001|SNRNP40|1595|UTR5:1-19|CDS:20-1093|UTR3:1094-1595|	ENST00000263694	1595	1420.62	63.2016	88.3753	25.0419	35.3606
ENST00000373720.3|ENSG00000060688.8|OTTHUMG00000003790.1|OTTHUMT00000010658.1|SNRNP40-002|SNRNP40|1087|UTR5:1-341|CDS:342-725|UTR3:726-1087|	ENST00000373720	1087	912.619	0.833963	1.06154	0.522093	0.468173
ENST00000446633.2|ENSG00000060688.8|OTTHUMG00000003790.1|-|SNRNP40-201|SNRNP40|1483|UTR5:1-64|CDS:65-1294|UTR3:1295-1483|	ENST00000446633	1483	1308.62	5.18323	6.53676	1.58993	1.41597
ENST00000344147.5|ENSG00000121766.10|OTTHUMG00000003791.1|OTTHUMT00000010664.1|ZCCHC17-001|ZCCHC17|1605|UTR5:1-136|CDS:137-862|UTR3:863-1605|	ENST00000344147	1605	1430.62	67.6483	56.6624	31.2958	15.5228
ENST00000373714.1|ENSG00000121766.10|OTTHUMG00000003791.1|OTTHUMT00000010665.1|ZCCHC17-002|ZCCHC17|1730|UTR5:1-261|CDS:262-987|UTR3:988-1730|	ENST00000373714	1730	1555.62	1.29681	1.43133	0.20112	0.318521
ENST00000546109.1|ENSG00000121766.10|OTTHUMG00000003791.1|-|ZCCHC17-202|ZCCHC17|960|UTR5:1-193|CDS:194-895|UTR3:896-960|	ENST00000546109	960	785.65	5.17496	2.77473	1.31274	1.31858
ENST00000422613.2|ENSG00000121766.10|OTTHUMG00000003791.1|-|ZCCHC17-201|ZCCHC17|1137|UTR5:1-46|CDS:47-778|UTR3:779-1137|	ENST00000422613	1137	962.619	0.50921	0.614392	0.148533	0
ENST00000373713.2|ENSG00000121769.3|OTTHUMG00000003797.3|OTTHUMT00000010683.1|FABP3-001|FABP3|725|UTR5:1-62|CDS:63-464|UTR3:465-725|	ENST00000373713	725	550.68	4.38002	0.704466	0.435541	0.437307
ENST00000498148.1|ENSG00000121769.3|OTTHUMG00000003797.3|OTTHUMT00000010684.2|FABP3-002|FABP3|693|UTR5:1-59|CDS:60-329|UTR3:330-693|	ENST00000498148	693	518.687	2.50876	0.683596	0.181305	0.406546
ENST00000482018.1|ENSG00000121769.3|OTTHUMG00000003797.3|OTTHUMT00000010685.2|FABP3-003|FABP3|625|UTR5:1-228|CDS:229-625|	ENST00000482018	625	450.711	0	0.299841	0	0.100457
ENST00000373710.1|ENSG00000168528.7|OTTHUMG00000003796.2|OTTHUMT00000010681.1|SERINC2-002|SERINC2|2146|UTR5:1-273|CDS:274-1668|UTR3:1669-2146|	ENST00000373710	2146	1971.62	0	0.198499	0	0.080014
ENST00000536859.1|ENSG00000168528.7|OTTHUMG00000003796.2|-|SERINC2-202|SERINC2|1955|UTR5:1-184|CDS:185-1564|UTR3:1565-1955|	ENST00000536859	1955	1780.62	0	0	0	0.376428
ENST00000373709.3|ENSG00000168528.7|OTTHUMG00000003796.2|OTTHUMT00000010680.1|SERINC2-001|SERINC2|1997|UTR5:1-150|CDS:151-1518|UTR3:1519-1997|	ENST00000373709	1997	1822.62	12.3919	33.622	32.9106	48.771
ENST00000536384.1|ENSG00000168528.7|OTTHUMG00000003796.2|-|SERINC2-201|SERINC2|2056|UTR5:1-201|CDS:202-1581|UTR3:1582-2056|	ENST00000536384	2056	1881.62	0.129609	1.00675	0	0.587729
ENST00000596131.1|ENSG00000268950.1|-|-|AC114494.1-201|AC114494.1|423|CDS:1-423|	ENST00000596131	423	249.477	0	0.490432	0.227567	0
ENST00000457433.2|ENSG00000142910.11|OTTHUMG00000003884.1|-|TINAGL1-202|TINAGL1|2115|UTR5:1-96|CDS:97-1407|UTR3:1408-2115|	ENST00000457433	2115	1940.62	0.080376	0	0.327246	1.71214
ENST00000441210.2|ENSG00000142910.11|OTTHUMG00000003884.1|-|TINAGL1-201|TINAGL1|1143|UTR5:1-96|CDS:97-921|UTR3:922-1143|	ENST00000441210	1143	968.619	0	0	0	0.400023
ENST00000271064.7|ENSG00000142910.11|OTTHUMG00000003884.1|OTTHUMT00000011072.1|TINAGL1-001|TINAGL1|2187|UTR5:1-76|CDS:77-1480|UTR3:1481-2187|	ENST00000271064	2187	2012.62	1.43994	1.46284	9.29636	65.0545
ENST00000537531.1|ENSG00000142910.11|OTTHUMG00000003884.1|-|TINAGL1-203|TINAGL1|1083|UTR5:1-73|CDS:74-448|UTR3:449-1083|	ENST00000537531	1083	908.619	0	0.08917	0.091206	9.57567
ENST00000403528.2|ENSG00000121764.7|OTTHUMG00000003876.1|-|HCRTR1-201|HCRTR1|2001|UTR5:1-385|CDS:386-1663|UTR3:1664-2001|	ENST00000403528	2001	1826.62	0	0.299147	0	0
ENST00000373706.5|ENSG00000121764.7|OTTHUMG00000003876.1|OTTHUMT00000011042.1|HCRTR1-001|HCRTR1|1642|UTR5:1-153|CDS:154-1431|UTR3:1432-1642|	ENST00000373706	1642	1467.62	0	0	0	0
ENST00000373705.1|ENSG00000121764.7|OTTHUMG00000003876.1|OTTHUMT00000011043.1|HCRTR1-002|HCRTR1|1170|CDS:1-1170|	ENST00000373705	1170	995.619	0.1036	0	0	0
ENST00000373703.4|ENSG00000162517.8|OTTHUMG00000003877.2|OTTHUMT00000011046.1|PEF1-001|PEF1|1629|UTR5:1-23|CDS:24-878|UTR3:879-1629|	ENST00000373703	1629	1454.62	80.3211	61.638	22.5855	36.0884
ENST00000440872.2|ENSG00000162517.8|OTTHUMG00000003877.2|-|PEF1-201|PEF1|992|UTR5:1-9|CDS:10-432|UTR3:433-992|	ENST00000440872	992	817.647	0.28614	0.280233	0.192873	0.264349
ENST00000373672.3|ENSG00000084636.13|OTTHUMG00000003883.9|OTTHUMT00000011057.2|COL16A1-001|COL16A1|5736|UTR5:1-517|CDS:518-5332|UTR3:5333-5736|	ENST00000373672	5736	5561.62	8.99414	0.613892	0.163288	0.466406
ENST00000271069.6|ENSG00000084636.13|OTTHUMG00000003883.9|-|COL16A1-201|COL16A1|5584|UTR5:1-365|CDS:366-5180|UTR3:5181-5584|	ENST00000271069	5584	5409.62	0.30976	0	0	1.45689
ENST00000440437.1|ENSG00000084636.13|OTTHUMG00000003883.9|OTTHUMT00000091416.2|COL16A1-017|COL16A1|672|CDS:1-672|	ENST00000440437	672	497.692	1.73926	0.281133	0.206025	5.38874
ENST00000458715.1|ENSG00000084636.13|OTTHUMG00000003883.9|OTTHUMT00000011069.2|COL16A1-013|COL16A1|706|CDS:1-706|	ENST00000458715	706	531.684	3.44	0	0.350222	0.271269
ENST00000373668.3|ENSG00000084636.13|OTTHUMG00000003883.9|OTTHUMT00000091413.1|COL16A1-005|COL16A1|3643|UTR5:1-517|CDS:518-3418|UTR3:3419-3643|	ENST00000373668	3643	3468.62	0	0	0	0.008213
ENST00000373667.4|ENSG00000084636.13|OTTHUMG00000003883.9|OTTHUMT00000091414.2|COL16A1-015|COL16A1|924|CDS:1-924|	ENST00000373667	924	749.65	0	0	0	0
ENST00000398556.3|ENSG00000121753.8|OTTHUMG00000003885.4|OTTHUMT00000313753.1|BAI2-006|BAI2|4879|UTR5:1-73|CDS:74-4576|UTR3:4577-4879|	ENST00000398556	4879	4704.62	4.17878	11.0309	0.265142	0.620184
ENST00000398547.1|ENSG00000121753.8|OTTHUMG00000003885.4|OTTHUMT00000313756.2|BAI2-009|BAI2|4857|UTR5:1-54|CDS:55-4554|UTR3:4555-4857|	ENST00000398547	4857	4682.62	0	0	0	0
ENST00000373655.2|ENSG00000121753.8|OTTHUMG00000003885.4|OTTHUMT00000011084.1|BAI2-001|BAI2|5400|UTR5:1-342|CDS:343-5097|UTR3:5098-5400|	ENST00000373655	5400	5225.62	0	3.7079	0.113108	0
ENST00000373658.3|ENSG00000121753.8|OTTHUMG00000003885.4|OTTHUMT00000381838.1|BAI2-015|BAI2|5403|UTR5:1-342|CDS:343-5100|UTR3:5101-5403|	ENST00000373658	5403	5228.62	3.1224	5.04146	0	0.577421
ENST00000398542.1|ENSG00000121753.8|OTTHUMG00000003885.4|OTTHUMT00000313755.1|BAI2-008|BAI2|5176|UTR5:1-472|CDS:473-4873|UTR3:4874-5176|	ENST00000398542	5176	5001.62	5.59459	8.36823	0.083261	1.78549
ENST00000257070.4|ENSG00000121753.8|OTTHUMG00000003885.4|-|BAI2-201|BAI2|5312|UTR5:1-354|CDS:355-5010|UTR3:5011-5312|	ENST00000257070	5312	5137.62	0	0	0	0
ENST00000527361.1|ENSG00000121753.8|OTTHUMG00000003885.4|OTTHUMT00000381841.1|BAI2-014|BAI2|4919|UTR5:1-38|CDS:39-4694|UTR3:4695-4919|	ENST00000527361	4919	4744.62	4.41274	4.71652	0	0.820842
ENST00000440175.2|ENSG00000121753.8|OTTHUMG00000003885.4|-|BAI2-202|BAI2|3702|UTR5:1-72|CDS:73-3600|UTR3:3601-3702|	ENST00000440175	3702	3527.62	1.96264	9.77628	0	0
ENST00000398538.1|ENSG00000121753.8|OTTHUMG00000003885.4|OTTHUMT00000313757.1|BAI2-010|BAI2|4675|UTR5:1-1|CDS:2-4666|UTR3:4667-4675|	ENST00000398538	4675	4500.62	0	0.257443	0	0
ENST00000420125.1|ENSG00000121753.8|OTTHUMG00000003885.4|OTTHUMT00000313754.1|BAI2-007|BAI2|2541|CDS:1-2541|	ENST00000420125	2541	2366.62	0	0	0	0.165217
ENST00000533175.1|ENSG00000121753.8|OTTHUMG00000003885.4|OTTHUMT00000381843.1|BAI2-016|BAI2|1613|UTR5:1-91|CDS:92-1613|	ENST00000533175	1613	1438.62	0.041432	0.031047	0	0
ENST00000436464.1|ENSG00000121753.8|OTTHUMG00000003885.4|OTTHUMT00000313759.1|BAI2-012|BAI2|539|UTR5:1-534|CDS:535-539|	ENST00000436464	539	364.813	0.608671	0.67364	0	0
ENST00000257100.3|ENSG00000134668.8|OTTHUMG00000003879.4|OTTHUMT00000011053.1|SPOCD1-001|SPOCD1|2472|UTR5:1-200|CDS:201-2291|UTR3:2292-2472|	ENST00000257100	2472	2297.62	8.29295	1.24131	0.174028	0.935649
ENST00000360482.2|ENSG00000134668.8|OTTHUMG00000003879.4|OTTHUMT00000381912.1|SPOCD1-007|SPOCD1|3960|UTR5:1-130|CDS:131-3781|UTR3:3782-3960|	ENST00000360482	3960	3785.62	0	0	0	0.190089
ENST00000373648.2|ENSG00000134668.8|OTTHUMG00000003879.4|-|SPOCD1-201|SPOCD1|3626|UTR5:1-58|CDS:59-1693|UTR3:1694-3626|	ENST00000373648	3626	3451.62	1.04686	0.106408	0	0.515509
ENST00000452755.2|ENSG00000134668.8|OTTHUMG00000003879.4|OTTHUMT00000381913.1|SPOCD1-013|SPOCD1|2105|UTR5:1-59|CDS:60-1979|UTR3:1980-2105|	ENST00000452755	2105	1930.62	25.9493	2.17409	0	0.128621
ENST00000533231.1|ENSG00000134668.8|OTTHUMG00000003879.4|OTTHUMT00000381914.1|SPOCD1-008|SPOCD1|3774|UTR5:1-42|CDS:43-3654|UTR3:3655-3774|	ENST00000533231	3774	3599.62	0	0	0.074516	0
ENST00000528579.1|ENSG00000134668.8|OTTHUMG00000003879.4|OTTHUMT00000381915.1|SPOCD1-015|SPOCD1|765|CDS:1-765|	ENST00000528579	765	590.676	9.05761	1.72886	0	0
ENST00000529396.1|ENSG00000134668.8|OTTHUMG00000003879.4|OTTHUMT00000381918.1|SPOCD1-011|SPOCD1|563|UTR5:1-433|CDS:434-563|	ENST00000529396	563	388.772	0	0	0	0.176326
ENST00000528791.1|ENSG00000134668.8|OTTHUMG00000003879.4|OTTHUMT00000381919.1|SPOCD1-009|SPOCD1|487|UTR5:1-225|CDS:226-487|	ENST00000528791	487	312.974	0	0	0	0
ENST00000525930.1|ENSG00000134668.8|OTTHUMG00000003879.4|OTTHUMT00000381920.1|SPOCD1-010|SPOCD1|477|UTR5:1-415|CDS:416-477|	ENST00000525930	477	303.026	0	0	0	0
ENST00000602725.1|ENSG00000184007.13|OTTHUMG00000003801.9|OTTHUMT00000468092.1|PTP4A2-019|PTP4A2|3353|UTR5:1-418|CDS:419-922|UTR3:923-3353|	ENST00000602725	3353	3178.62	35.1334	53.3685	13.4509	29.2704
ENST00000344035.6|ENSG00000184007.13|OTTHUMG00000003801.9|-|PTP4A2-201|PTP4A2|3929|UTR5:1-994|CDS:995-1498|UTR3:1499-3929|	ENST00000344035	3929	3754.62	63.477	60.3668	39.8627	34.3923
ENST00000356536.3|ENSG00000184007.13|OTTHUMG00000003801.9|-|PTP4A2-202|PTP4A2|1952|UTR5:1-994|CDS:995-1243|UTR3:1244-1952|	ENST00000356536	1952	1777.62	2.41078	1.10401	1.35244	1.13527
ENST00000457805.2|ENSG00000184007.13|OTTHUMG00000003801.9|OTTHUMT00000468093.1|PTP4A2-020|PTP4A2|1032|UTR5:1-303|CDS:304-714|UTR3:715-1032|	ENST00000457805	1032	857.619	25.8354	24.3946	11.6257	14.5402
ENST00000602683.1|ENSG00000184007.13|OTTHUMG00000003801.9|OTTHUMT00000468094.1|PTP4A2-021|PTP4A2|667|UTR5:1-44|CDS:45-473|UTR3:474-667|	ENST00000602683	667	492.692	23.4831	26.35	9.94812	19.1159
ENST00000470404.1|ENSG00000184007.13|OTTHUMG00000003801.9|OTTHUMT00000091372.2|PTP4A2-006|PTP4A2|575|UTR5:1-58|CDS:59-280|UTR3:281-575|	ENST00000470404	575	400.757	0	3.76071	0.925111	1.009
ENST00000532001.2|ENSG00000184007.13|OTTHUMG00000003801.9|OTTHUMT00000393004.2|PTP4A2-016|PTP4A2|911|UTR5:1-294|CDS:295-495|UTR3:496-911|	ENST00000532001	911	736.654	0	0	0.089917	0
ENST00000528253.1|ENSG00000184007.13|OTTHUMG00000003801.9|OTTHUMT00000393005.1|PTP4A2-015|PTP4A2|806|UTR5:1-399|CDS:400-609|UTR3:610-806|	ENST00000528253	806	631.668	1.40849	1.05648	0.533081	0
ENST00000468531.1|ENSG00000184007.13|OTTHUMG00000003801.9|OTTHUMT00000091373.2|PTP4A2-007|PTP4A2|830|UTR5:1-641|CDS:642-830|	ENST00000468531	830	655.665	23.225	16.9808	4.85898	17.5831
ENST00000534796.1|ENSG00000184007.13|OTTHUMG00000003801.9|OTTHUMT00000393006.1|PTP4A2-008|PTP4A2|900|UTR5:1-834|CDS:835-900|	ENST00000534796	900	725.655	1.59463	0.375489	1.55205	0.733247
ENST00000391369.1|ENSG00000212673.1|-|-|AL136115.1-201|AL136115.1|1572|UTR5:1-561|CDS:562-879|UTR3:880-1572|	ENST00000391369	1572	1397.62	0.123002	0.086849	0.11949	0.038641
ENST00000327300.7|ENSG00000121774.13|OTTHUMG00000003921.8|OTTHUMT00000011199.4|KHDRBS1-001|KHDRBS1|2757|UTR5:1-167|CDS:168-1499|UTR3:1500-2757|	ENST00000327300	2757	2582.62	173.073	201.824	58.1095	92.8655
ENST00000492989.1|ENSG00000121774.13|OTTHUMG00000003921.8|OTTHUMT00000091382.1|KHDRBS1-003|KHDRBS1|1215|CDS:1-1215|	ENST00000492989	1215	1040.62	2.6289	3.47209	1.11563	1.61097
ENST00000336294.5|ENSG00000121775.13|OTTHUMG00000004020.8|OTTHUMT00000011489.2|TMEM39B-001|TMEM39B|1813|UTR5:1-146|CDS:147-1625|UTR3:1626-1813|	ENST00000336294	1813	1638.62	13.8783	13.3047	1.79657	16.5688
ENST00000438825.1|ENSG00000121775.13|OTTHUMG00000004020.8|OTTHUMT00000099435.1|TMEM39B-009|TMEM39B|690|UTR5:1-113|CDS:114-690|	ENST00000438825	690	515.688	0	0.108477	0	0
ENST00000441402.1|ENSG00000121775.13|OTTHUMG00000004020.8|OTTHUMT00000091375.2|TMEM39B-003|TMEM39B|1538|UTR5:1-105|CDS:106-687|UTR3:688-1538|	ENST00000441402	1538	1363.62	16.995	8.34781	3.19472	2.80985
ENST00000456834.2|ENSG00000121775.13|OTTHUMG00000004020.8|-|TMEM39B-203|TMEM39B|1156|UTR5:1-82|CDS:83-748|UTR3:749-1156|	ENST00000456834	1156	981.619	0.611331	0.72689	0	0.101981
ENST00000373634.4|ENSG00000121775.13|OTTHUMG00000004020.8|-|TMEM39B-201|TMEM39B|1490|UTR5:1-417|CDS:418-1299|UTR3:1300-1490|	ENST00000373634	1490	1315.62	0.509183	0	0	0
ENST00000427288.1|ENSG00000121775.13|OTTHUMG00000004020.8|-|TMEM39B-202|TMEM39B|2012|UTR5:1-480|CDS:481-1509|UTR3:1510-2012|	ENST00000427288	2012	1837.62	2.20281	1.52298	0.504229	1.21363
ENST00000373625.3|ENSG00000025800.9|OTTHUMG00000004333.5|OTTHUMT00000012527.4|KPNA6-001|KPNA6|7378|UTR5:1-93|CDS:94-1704|UTR3:1705-7378|	ENST00000373625	7378	7203.62	37.7473	24.5884	13.6711	10.2692
ENST00000471599.1|ENSG00000025800.9|OTTHUMG00000004333.5|OTTHUMT00000012528.4|KPNA6-002|KPNA6|3941|UTR5:1-73|CDS:74-634|UTR3:635-3941|	ENST00000471599	3941	3766.62	0.151785	0.030547	0	0
ENST00000537234.1|ENSG00000025800.9|OTTHUMG00000004333.5|-|KPNA6-201|KPNA6|2299|UTR5:1-212|CDS:213-1814|UTR3:1815-2299|	ENST00000537234	2299	2124.62	0	0	0	0.060774
ENST00000545542.1|ENSG00000025800.9|OTTHUMG00000004333.5|-|KPNA6-202|KPNA6|1942|UTR5:1-27|CDS:28-1653|UTR3:1654-1942|	ENST00000545542	1942	1767.62	0	0	0	0
ENST00000446515.1|ENSG00000025800.9|OTTHUMG00000004333.5|OTTHUMT00000012533.3|KPNA6-004|KPNA6|965|CDS:1-965|	ENST00000446515	965	790.649	0	0	0	0
ENST00000373610.3|ENSG00000084652.11|OTTHUMG00000004423.6|OTTHUMT00000012843.1|TXLNA-001|TXLNA|4854|UTR5:1-123|CDS:124-1764|UTR3:1765-4854|	ENST00000373610	4854	4679.62	44.4985	41.9274	15.9583	17.8703
ENST00000373609.1|ENSG00000084652.11|OTTHUMG00000004423.6|OTTHUMT00000012844.1|TXLNA-002|TXLNA|5012|UTR5:1-281|CDS:282-1922|UTR3:1923-5012|	ENST00000373609	5012	4837.62	16.4706	12.9787	3.50671	4.72278
ENST00000373602.5|ENSG00000160050.10|OTTHUMG00000005738.7|OTTHUMT00000015723.4|CCDC28B-002|CCDC28B|1089|UTR5:1-347|CDS:348-950|UTR3:951-1089|	ENST00000373602	1089	914.619	20.6055	51.6014	4.73074	0.816052
ENST00000469003.1|ENSG00000160050.10|OTTHUMG00000005738.7|OTTHUMT00000015724.3|CCDC28B-003|CCDC28B|1235|UTR5:1-132|CDS:133-384|UTR3:385-1235|	ENST00000469003	1235	1060.62	0.375268	0.577119	0.122398	0.342264
ENST00000421922.2|ENSG00000160050.10|OTTHUMG00000005738.7|OTTHUMT00000015722.1|CCDC28B-001|CCDC28B|1415|UTR5:1-100|CDS:101-826|UTR3:827-1415|	ENST00000421922	1415	1240.62	1.79189	4.69328	0.322919	0.686222
ENST00000461819.1|ENSG00000160050.10|OTTHUMG00000005738.7|OTTHUMT00000313451.2|CCDC28B-005|CCDC28B|780|UTR5:1-89|CDS:90-479|UTR3:480-780|	ENST00000461819	780	605.672	3.78207	20.7643	1.90518	0
ENST00000537469.1|ENSG00000160051.7|OTTHUMG00000005739.3|OTTHUMT00000015731.3|IQCC-201|IQCC|2293|UTR5:1-47|CDS:48-1688|UTR3:1689-2293|	ENST00000537469	2293	2118.62	1.90305	1.72729	0.055434	0.206651
ENST00000291358.6|ENSG00000160051.7|OTTHUMG00000005739.3|OTTHUMT00000015731.3|IQCC-001|IQCC|2027|UTR5:1-21|CDS:22-1422|UTR3:1423-2027|	ENST00000291358	2027	1852.62	13.4747	8.69668	2.83735	2.5161
ENST00000409358.1|ENSG00000222046.2|OTTHUMG00000005741.3|OTTHUMT00000328293.1|DCDC2B-002|DCDC2B|1349|CDS:1-1050|UTR3:1051-1349|	ENST00000409358	1349	1174.62	0.204895	0.289796	0.027075	0.06914
ENST00000491434.1|ENSG00000160055.15|OTTHUMG00000005742.6|OTTHUMT00000092255.2|TMEM234-004|TMEM234|1538|UTR5:1-11|CDS:12-302|UTR3:303-1538|	ENST00000491434	1538	1363.62	1.36443	2.61425	0.525913	0.503553
ENST00000489170.1|ENSG00000160055.15|OTTHUMG00000005742.6|OTTHUMT00000092254.2|TMEM234-003|TMEM234|1412|UTR5:1-26|CDS:27-521|UTR3:522-1412|	ENST00000489170	1412	1237.62	0	0.403983	0	0
ENST00000461402.1|ENSG00000160055.15|OTTHUMG00000005742.6|OTTHUMT00000092253.2|TMEM234-002|TMEM234|1866|UTR5:1-25|CDS:26-520|UTR3:521-1866|	ENST00000461402	1866	1691.62	1.58492	3.04528	0.501137	0.028289
ENST00000483001.1|ENSG00000160055.15|OTTHUMG00000005742.6|OTTHUMT00000092261.2|TMEM234-010|TMEM234|969|UTR5:1-13|CDS:14-508|UTR3:509-969|	ENST00000483001	969	794.647	0	1.01513	0.234702	0.050019
ENST00000545122.1|ENSG00000160055.15|OTTHUMG00000005742.6|-|TMEM234-201|TMEM234|933|UTR5:1-49|CDS:50-535|UTR3:536-933|	ENST00000545122	933	758.65	0.373019	0.175949	0	0
ENST00000309777.6|ENSG00000160055.15|OTTHUMG00000005742.6|OTTHUMT00000019270.2|TMEM234-001|TMEM234|1082|UTR5:1-3|CDS:4-426|UTR3:427-1082|	ENST00000309777	1082	907.619	8.4375	12.4254	1.02043	2.5762
ENST00000373593.1|ENSG00000160055.15|OTTHUMG00000005742.6|OTTHUMT00000092256.1|TMEM234-005|TMEM234|1411|UTR5:1-21|CDS:22-564|UTR3:565-1411|	ENST00000373593	1411	1236.62	1.18648	1.33049	0.112053	0.224953
ENST00000344461.3|ENSG00000160055.15|OTTHUMG00000005742.6|OTTHUMT00000092260.2|TMEM234-009|TMEM234|721|UTR5:1-16|CDS:17-511|UTR3:512-721|	ENST00000344461	721	546.681	0.185058	0.275924	1.02181	0
ENST00000484490.1|ENSG00000160055.15|OTTHUMG00000005742.6|OTTHUMT00000099437.2|TMEM234-011|TMEM234|737|UTR5:1-37|CDS:38-241|UTR3:242-737|	ENST00000484490	737	562.678	1.18082	1.71701	0.721971	0
ENST00000355082.5|ENSG00000084623.7|OTTHUMG00000007364.4|OTTHUMT00000019597.2|EIF3I-005|EIF3I|564|UTR5:1-189|CDS:190-564|	ENST00000355082	564	389.771	0.179538	0.343433	0	0.375837
ENST00000373586.1|ENSG00000084623.7|OTTHUMG00000007364.4|OTTHUMT00000019282.2|EIF3I-001|EIF3I|1458|UTR5:1-72|CDS:73-1050|UTR3:1051-1458|	ENST00000373586	1458	1283.62	327.816	412.655	202.514	125.802
ENST00000373582.3|ENSG00000183615.5|OTTHUMG00000007462.2|OTTHUMT00000019615.2|FAM167B-001|FAM167B|936|UTR5:1-189|CDS:190-681|UTR3:682-936|	ENST00000373582	936	761.65	1.76052	2.8648	1.05957	0.50191
ENST00000336890.5|ENSG00000182866.12|OTTHUMG00000007463.5|OTTHUMT00000019616.4|LCK-001|LCK|2117|UTR5:1-138|CDS:139-1668|UTR3:1669-2117|	ENST00000336890	2117	1942.62	0.123891	0.171908	0	0.083091
ENST00000482949.1|ENSG00000182866.12|OTTHUMG00000007463.5|OTTHUMT00000019807.3|LCK-002|LCK|714|UTR5:1-113|CDS:114-714|	ENST00000482949	714	539.683	0	0	0	0
ENST00000495610.2|ENSG00000182866.12|OTTHUMG00000007463.5|OTTHUMT00000019808.3|LCK-006|LCK|1060|UTR5:1-103|CDS:104-1060|	ENST00000495610	1060	885.619	0	0	0	0
ENST00000461712.2|ENSG00000182866.12|OTTHUMG00000007463.5|OTTHUMT00000381976.1|LCK-012|LCK|566|UTR5:1-119|CDS:120-566|	ENST00000461712	566	391.769	0.175521	0	0	0
ENST00000373562.3|ENSG00000182866.12|OTTHUMG00000007463.5|OTTHUMT00000381977.1|LCK-013|LCK|551|UTR5:1-138|CDS:139-551|	ENST00000373562	551	376.788	0	0	0	0
ENST00000477031.2|ENSG00000182866.12|OTTHUMG00000007463.5|OTTHUMT00000381978.1|LCK-011|LCK|580|UTR5:1-77|CDS:78-580|	ENST00000477031	580	405.75	0	0	0	0
ENST00000373557.2|ENSG00000182866.12|OTTHUMG00000007463.5|OTTHUMT00000019806.4|LCK-010|LCK|932|UTR5:1-77|CDS:78-932|	ENST00000373557	932	757.65	0	0	0	0
ENST00000333070.4|ENSG00000182866.12|OTTHUMG00000007463.5|OTTHUMT00000019805.2|LCK-004|LCK|2166|UTR5:1-100|CDS:101-1720|UTR3:1721-2166|	ENST00000333070	2166	1991.62	0	0	0	0
ENST00000373564.3|ENSG00000182866.12|OTTHUMG00000007463.5|-|LCK-201|LCK|1551|CDS:1-1551|	ENST00000373564	1551	1376.62	0	0	0	0
ENST00000373548.3|ENSG00000116478.7|OTTHUMG00000007529.4|OTTHUMT00000019815.3|HDAC1-001|HDAC1|2124|UTR5:1-84|CDS:85-1533|UTR3:1534-2124|	ENST00000373548	2124	1949.62	191.471	187.799	70.2732	90.9304
ENST00000428704.1|ENSG00000116478.7|OTTHUMG00000007529.4|OTTHUMT00000099439.1|HDAC1-010|HDAC1|664|UTR5:1-30|CDS:31-664|	ENST00000428704	664	489.693	0.299921	0.166522	0	0
ENST00000373541.2|ENSG00000116478.7|OTTHUMG00000007529.4|-|HDAC1-201|HDAC1|1787|UTR5:1-576|CDS:577-1446|UTR3:1447-1787|	ENST00000373541	1787	1612.62	0.712684	1.41654	0	0
ENST00000329421.7|ENSG00000175130.6|OTTHUMG00000007589.3|OTTHUMT00000020059.3|MARCKSL1-001|MARCKSL1|1699|UTR5:1-346|CDS:347-934|UTR3:935-1699|	ENST00000329421	1699	1524.62	55.9495	396.137	52.0675	53.8884
ENST00000574315.1|ENSG00000162526.6|OTTHUMG00000007585.2|OTTHUMT00000439276.1|TSSK3-002|TSSK3|273|UTR5:1-168|CDS:169-273|	ENST00000574315	273	106.876	9.56256	1.44783	2.8419	1.6649
ENST00000373534.3|ENSG00000162526.6|OTTHUMG00000007585.2|OTTHUMT00000020049.1|TSSK3-001|TSSK3|1368|UTR5:1-505|CDS:506-1312|UTR3:1313-1368|	ENST00000373534	1368	1193.62	13.9494	3.60455	1.60917	3.02195
ENST00000432622.1|ENSG00000225828.1|OTTHUMG00000007587.6|OTTHUMT00000020319.4|FAM229A-001|FAM229A|699|UTR5:1-152|CDS:153-536|UTR3:537-699|	ENST00000432622	699	524.685	10.9301	3.78786	1.28205	1.57156
ENST00000428500.1|ENSG00000225828.1|OTTHUMG00000007587.6|OTTHUMT00000020320.4|FAM229A-003|FAM229A|362|CDS:1-159|UTR3:160-362|	ENST00000428500	362	189.804	0.942182	0.527643	0.266771	0.948319
ENST00000455895.2|ENSG00000160058.14|OTTHUMG00000007588.6|OTTHUMT00000020056.3|BSDC1-001|BSDC1|2846|UTR5:1-34|CDS:35-1327|UTR3:1328-2846|	ENST00000455895	2846	2671.62	51.7015	30.3423	12.867	18.722
ENST00000413080.1|ENSG00000160058.14|OTTHUMG00000007588.6|-|BSDC1-201|BSDC1|2645|UTR5:1-19|CDS:20-1129|UTR3:1130-2645|	ENST00000413080	2645	2470.62	0.16072	0	0	0.125736
ENST00000444377.1|ENSG00000160058.14|OTTHUMG00000007588.6|OTTHUMT00000020057.4|BSDC1-002|BSDC1|2925|UTR5:1-14|CDS:15-1301|UTR3:1302-2925|	ENST00000444377	2925	2750.62	1.04029	0.680093	0.268227	0
ENST00000341071.7|ENSG00000160058.14|OTTHUMG00000007588.6|OTTHUMT00000020058.2|BSDC1-003|BSDC1|4599|UTR5:1-12|CDS:13-1437|UTR3:1438-4599|	ENST00000341071	4599	4424.62	3.86315	2.14785	0.485196	0.897933
ENST00000526031.1|ENSG00000160058.14|OTTHUMG00000007588.6|OTTHUMT00000389811.1|BSDC1-007|BSDC1|1361|UTR5:1-27|CDS:28-1035|UTR3:1036-1361|	ENST00000526031	1361	1186.62	0	0	0	0
ENST00000419121.2|ENSG00000160058.14|OTTHUMG00000007588.6|OTTHUMT00000389812.1|BSDC1-006|BSDC1|1473|UTR5:1-27|CDS:28-1152|UTR3:1153-1473|	ENST00000419121	1473	1298.62	0	0.457883	0	0.104429
ENST00000446293.2|ENSG00000160058.14|OTTHUMG00000007588.6|OTTHUMT00000389815.1|BSDC1-008|BSDC1|1505|UTR5:1-16|CDS:17-1360|UTR3:1361-1505|	ENST00000446293	1505	1330.62	6.11814	0.988357	1.62593	2.33348
ENST00000373520.4|ENSG00000160058.14|OTTHUMG00000007588.6|OTTHUMT00000389816.1|BSDC1-012|BSDC1|1630|UTR5:1-14|CDS:15-209|UTR3:210-1630|	ENST00000373520	1630	1440.62	0.998437	0.552087	0	0.214634
ENST00000449308.1|ENSG00000160058.14|OTTHUMG00000007588.6|-|BSDC1-202|BSDC1|1288|UTR5:1-19|CDS:20-1288|	ENST00000449308	1288	1113.62	0	0	0	0
ENST00000527513.1|ENSG00000160058.14|OTTHUMG00000007588.6|OTTHUMT00000389817.1|BSDC1-017|BSDC1|576|UTR5:1-11|CDS:12-281|UTR3:282-576|	ENST00000527513	576	401.755	0.235927	0.468378	0	0.451882
ENST00000527163.1|ENSG00000160058.14|OTTHUMG00000007588.6|OTTHUMT00000389818.1|BSDC1-016|BSDC1|567|UTR5:1-34|CDS:35-567|	ENST00000527163	567	392.768	0	0	0.392556	0.285633
ENST00000530485.1|ENSG00000160058.14|OTTHUMG00000007588.6|OTTHUMT00000389819.1|BSDC1-014|BSDC1|482|UTR5:1-14|CDS:15-482|	ENST00000530485	482	307.997	0.324202	0.240019	0	0
ENST00000480336.1|ENSG00000254553.1|OTTHUMG00000167086.1|OTTHUMT00000392985.1|RP1-27O5.3-001|RP1-27O5.3|3447|UTR5:1-90|CDS:91-1629|UTR3:1630-3447|	ENST00000480336	3447	3272.62	0.39345	0.309105	0	0.018149
ENST00000609129.1|ENSG00000273274.1|OTTHUMG00000167087.2|OTTHUMT00000392986.2|ZBTB8B-001|ZBTB8B|12834|UTR5:1-78|CDS:79-1566|UTR3:1567-12834|	ENST00000609129	12834	12659.6	1.21852	1.19146	0.224073	0.547155
ENST00000373510.4|ENSG00000160062.10|OTTHUMG00000007855.5|OTTHUMT00000021665.2|ZBTB8A-002|ZBTB8A|7075|UTR5:1-229|CDS:230-1555|UTR3:1556-7075|	ENST00000373510	7075	6900.62	4.4688	3.69642	2.17956	3.63821
ENST00000316459.4|ENSG00000160062.10|OTTHUMG00000007855.5|OTTHUMT00000021666.2|ZBTB8A-003|ZBTB8A|1943|UTR5:1-227|CDS:228-1250|UTR3:1251-1943|	ENST00000316459	1943	1768.62	1.54694	1.2308	2.56989	5.24755
ENST00000341885.5|ENSG00000176261.11|OTTHUMG00000007856.7|OTTHUMT00000472540.1|ZBTB8OS-017|ZBTB8OS|312|CDS:1-231|UTR3:232-312|	ENST00000341885	312	142.231	0.409836	0	0	0
ENST00000468695.1|ENSG00000176261.11|OTTHUMG00000007856.7|OTTHUMT00000021669.3|ZBTB8OS-001|ZBTB8OS|1601|UTR5:1-19|CDS:20-559|UTR3:560-1601|	ENST00000468695	1601	1426.62	11.1958	17.7761	8.07837	7.59248
ENST00000473294.2|ENSG00000176261.11|OTTHUMG00000007856.7|OTTHUMT00000021953.3|ZBTB8OS-006|ZBTB8OS|620|CDS:1-237|UTR3:238-620|	ENST00000473294	620	445.714	8.51885	6.20408	5.23983	3.78756
ENST00000436661.1|ENSG00000176261.11|OTTHUMG00000007856.7|OTTHUMT00000092785.1|ZBTB8OS-009|ZBTB8OS|514|CDS:1-442|UTR3:443-514|	ENST00000436661	514	339.864	0	51.11	34.9597	0
ENST00000373501.2|ENSG00000176261.11|OTTHUMG00000007856.7|-|ZBTB8OS-201|ZBTB8OS|509|UTR5:1-31|CDS:32-442|UTR3:443-509|	ENST00000373501	509	334.88	33.1915	0	0	12.8556
ENST00000414241.3|ENSG00000162521.14|OTTHUMG00000007998.12|OTTHUMT00000318463.2|RBBP4-011|RBBP4|1788|UTR5:1-165|CDS:166-1440|UTR3:1441-1788|	ENST00000414241	1788	1613.62	6.32568	7.65168	7.88296	10.4697
ENST00000373493.5|ENSG00000162521.14|OTTHUMG00000007998.12|OTTHUMT00000021957.3|RBBP4-001|RBBP4|7943|UTR5:1-159|CDS:160-1437|UTR3:1438-7943|	ENST00000373493	7943	7768.62	24.882	24.7508	7.81506	8.09143
ENST00000527118.1|ENSG00000162521.14|OTTHUMG00000007998.12|OTTHUMT00000382039.1|RBBP4-014|RBBP4|700|UTR5:1-129|CDS:130-318|UTR3:319-700|	ENST00000527118	700	525.685	0	0	6.02615	0
ENST00000526193.1|ENSG00000162521.14|OTTHUMG00000007998.12|OTTHUMT00000382042.1|RBBP4-016|RBBP4|568|UTR5:1-90|CDS:91-354|UTR3:355-568|	ENST00000526193	568	393.767	0	0	0	0
ENST00000492348.2|ENSG00000162521.14|OTTHUMG00000007998.12|OTTHUMT00000389773.1|RBBP4-019|RBBP4|1547|UTR5:1-90|CDS:91-354|UTR3:355-1547|	ENST00000492348	1547	1372.62	40.6623	83.7129	27.527	24.0956
ENST00000373485.1|ENSG00000162521.14|OTTHUMG00000007998.12|OTTHUMT00000022066.1|RBBP4-002|RBBP4|1417|UTR5:1-73|CDS:74-1306|UTR3:1307-1417|	ENST00000373485	1417	1242.62	40.5574	40.5763	17.6805	25.9116
ENST00000477563.2|ENSG00000162521.14|OTTHUMG00000007998.12|OTTHUMT00000095294.3|RBBP4-006|RBBP4|544|UTR5:1-29|CDS:30-344|UTR3:345-544|	ENST00000477563	544	369.802	1.80415	3.11433	1.26355	1.59275
ENST00000458695.2|ENSG00000162521.14|OTTHUMG00000007998.12|OTTHUMT00000022067.3|RBBP4-003|RBBP4|1674|UTR5:1-166|CDS:167-1339|UTR3:1340-1674|	ENST00000458695	1674	1499.62	73.3488	94.2827	31.7835	31.0873
ENST00000490500.1|ENSG00000162521.14|OTTHUMG00000007998.12|OTTHUMT00000022068.3|RBBP4-004|RBBP4|632|UTR5:1-427|CDS:428-632|	ENST00000490500	632	457.707	0	0.514772	0.079882	0
ENST00000445722.2|ENSG00000162521.14|OTTHUMG00000007998.12|OTTHUMT00000318465.2|RBBP4-013|RBBP4|580|UTR5:1-318|CDS:319-580|	ENST00000445722	580	405.75	0.14114	0.67992	0	0
ENST00000475321.1|ENSG00000162521.14|OTTHUMG00000007998.12|OTTHUMT00000095295.2|RBBP4-007|RBBP4|619|CDS:1-619|	ENST00000475321	619	444.715	0.148607	0	0	0.127994
ENST00000463378.1|ENSG00000162521.14|OTTHUMG00000007998.12|OTTHUMT00000095296.3|RBBP4-008|RBBP4|882|CDS:1-788|UTR3:789-882|	ENST00000463378	882	707.658	1.01622	2.05397	0.675747	0.570615
ENST00000460669.1|ENSG00000162521.14|OTTHUMG00000007998.12|OTTHUMT00000099433.3|RBBP4-009|RBBP4|783|CDS:1-543|UTR3:544-783|	ENST00000460669	783	608.672	0	0.845713	0.594116	0.541302
ENST00000482190.1|ENSG00000162521.14|OTTHUMG00000007998.12|OTTHUMT00000099434.2|RBBP4-010|RBBP4|616|CDS:1-504|UTR3:505-616|	ENST00000482190	616	441.717	0.666149	0.654311	0	0.093646
ENST00000373484.3|ENSG00000162520.10|OTTHUMG00000008087.3|-|SYNC-201|SYNC|3413|UTR5:1-100|CDS:101-1531|UTR3:1532-3413|	ENST00000373484	3413	3238.62	24.4073	18.6675	5.39153	5.76263
ENST00000409190.3|ENSG00000162520.10|OTTHUMG00000008087.3|OTTHUMT00000022129.3|SYNC-001|SYNC|3398|UTR5:1-459|CDS:460-1908|UTR3:1909-3398|	ENST00000409190	3398	3206.62	2.8623	0.304874	0.139653	0.054767
ENST00000417633.1|ENSG00000162520.10|OTTHUMG00000008087.3|OTTHUMT00000327141.1|SYNC-002|SYNC|569|UTR5:1-300|CDS:301-569|	ENST00000417633	569	394.766	0.192744	0	0	0
ENST00000426909.1|ENSG00000162520.10|OTTHUMG00000008087.3|OTTHUMT00000327142.1|SYNC-003|SYNC|552|UTR5:1-341|CDS:342-552|	ENST00000426909	552	377.787	1.28342	0	0	0
ENST00000401073.2|ENSG00000162522.6|OTTHUMG00000008088.6|OTTHUMT00000022131.5|KIAA1522-002|KIAA1522|5438|UTR5:1-70|CDS:71-3355|UTR3:3356-5438|	ENST00000401073	5438	5263.62	19.9824	7.34601	13.0545	24.7472
ENST00000373481.3|ENSG00000162522.6|OTTHUMG00000008088.6|OTTHUMT00000095337.1|KIAA1522-004|KIAA1522|5293|UTR5:1-69|CDS:70-3210|UTR3:3211-5293|	ENST00000373481	5293	5118.62	15.8879	13.7411	23.4253	58.0281
ENST00000294521.3|ENSG00000162522.6|OTTHUMG00000008088.6|OTTHUMT00000382044.1|KIAA1522-005|KIAA1522|878|UTR5:1-136|CDS:137-568|UTR3:569-878|	ENST00000294521	878	703.659	0.075068	0.224305	0.058039	1.34601
ENST00000373480.1|ENSG00000162522.6|OTTHUMG00000008088.6|OTTHUMT00000022130.1|KIAA1522-001|KIAA1522|5294|UTR5:1-103|CDS:104-3211|UTR3:3212-5294|	ENST00000373480	5294	5119.62	0	0	0	0
ENST00000373477.4|ENSG00000134684.6|OTTHUMG00000003933.1|OTTHUMT00000011225.1|YARS-001|YARS|3238|UTR5:1-909|CDS:910-2496|UTR3:2497-3238|	ENST00000373477	3238	3063.62	69.3785	90.8986	67.1934	106.723
ENST00000530710.1|ENSG00000116497.13|OTTHUMG00000003955.5|OTTHUMT00000393521.1|S100PBP-009|S100PBP|725|UTR5:1-335|CDS:336-725|	ENST00000530710	725	550.68	0.453315	0.515842	0	0.580571
ENST00000373476.1|ENSG00000116497.13|OTTHUMG00000003955.5|OTTHUMT00000011267.1|S100PBP-002|S100PBP|3320|UTR5:1-277|CDS:278-1504|UTR3:1505-3320|	ENST00000373476	3320	3145.62	1.80879	0	0.735887	1.00648
ENST00000373475.5|ENSG00000116497.13|OTTHUMG00000003955.5|OTTHUMT00000011266.1|S100PBP-001|S100PBP|4318|UTR5:1-254|CDS:255-1481|UTR3:1482-4318|	ENST00000373475	4318	4143.62	22.0549	16.0409	5.17234	3.56974
ENST00000529027.1|ENSG00000116497.13|OTTHUMG00000003955.5|OTTHUMT00000393522.1|S100PBP-011|S100PBP|429|UTR5:1-305|CDS:306-429|	ENST00000529027	429	255.401	0.55718	0.142764	0	0.145769
ENST00000398243.3|ENSG00000116497.13|OTTHUMG00000003955.5|-|S100PBP-201|S100PBP|1483|UTR5:1-234|CDS:235-1260|UTR3:1261-1483|	ENST00000398243	1483	1308.62	10.4375	3.56767	3.35464	2.18615
ENST00000526230.1|ENSG00000116497.13|OTTHUMG00000003955.5|OTTHUMT00000393524.1|S100PBP-010|S100PBP|573|UTR5:1-212|CDS:213-573|	ENST00000526230	573	398.759	1.07795	0.121128	0.110743	0
ENST00000531256.1|ENSG00000116497.13|OTTHUMG00000003955.5|OTTHUMT00000393525.1|S100PBP-012|S100PBP|551|UTR5:1-37|CDS:38-551|	ENST00000531256	551	376.788	0	0	0	0
ENST00000482212.1|ENSG00000116497.13|OTTHUMG00000003955.5|OTTHUMT00000011269.2|S100PBP-004|S100PBP|706|UTR5:1-267|CDS:268-706|	ENST00000482212	706	531.684	1.06135	1.80533	0.152254	0.123015
ENST00000530552.1|ENSG00000116497.13|OTTHUMG00000003955.5|OTTHUMT00000393526.1|S100PBP-013|S100PBP|551|UTR5:1-535|CDS:536-551|	ENST00000530552	551	376.788	0.743873	0.404894	0.073824	0.075161
ENST00000373471.3|ENSG00000160097.11|OTTHUMG00000004015.3|OTTHUMT00000011467.3|FNDC5-001|FNDC5|2732|UTR5:1-67|CDS:68-706|UTR3:707-2732|	ENST00000373471	2732	2557.62	0	3.29896	0	0
ENST00000609187.1|ENSG00000160097.11|OTTHUMG00000004015.3|-|FNDC5-201|FNDC5|2731|UTR5:1-292|CDS:293-706|UTR3:707-2731|	ENST00000609187	2731	2556.62	3.282	0	0.172565	0.052493
ENST00000496770.1|ENSG00000160097.11|OTTHUMG00000004015.3|OTTHUMT00000011472.2|FNDC5-006|FNDC5|837|UTR5:1-214|CDS:215-676|UTR3:677-837|	ENST00000496770	837	662.664	0.87959	0.510003	0.048331	0.041359
ENST00000373467.3|ENSG00000121905.5|OTTHUMG00000004017.2|OTTHUMT00000011480.1|HPCA-001|HPCA|1468|UTR5:1-102|CDS:103-684|UTR3:685-1468|	ENST00000373467	1468	1293.62	0.930234	0.258003	0	0.104481
ENST00000373463.3|ENSG00000121900.14|OTTHUMG00000004016.3|OTTHUMT00000011474.1|TMEM54-001|TMEM54|999|UTR5:1-120|CDS:121-789|UTR3:790-999|	ENST00000373463	999	824.619	132.703	100.456	16.7799	72.5806
ENST00000329151.5|ENSG00000121900.14|OTTHUMG00000004016.3|OTTHUMT00000011475.1|TMEM54-002|TMEM54|871|UTR5:1-151|CDS:152-661|UTR3:662-871|	ENST00000329151	871	696.659	13.3376	16.7483	1.98879	5.10803
ENST00000373456.7|ENSG00000116514.12|OTTHUMG00000004013.4|OTTHUMT00000011465.3|RNF19B-001|RNF19B|2560|CDS:1-2199|UTR3:2200-2560|	ENST00000373456	2560	2385.62	4.67814	8.04978	1.58825	5.41024
ENST00000356990.5|ENSG00000116514.12|OTTHUMG00000004013.4|OTTHUMT00000092184.2|RNF19B-002|RNF19B|2598|CDS:1-1764|UTR3:1765-2598|	ENST00000356990	2598	2423.62	2.837	4.31521	1.61425	3.88615
ENST00000235150.4|ENSG00000116514.12|OTTHUMG00000004013.4|OTTHUMT00000391687.1|RNF19B-004|RNF19B|2334|CDS:1-2196|UTR3:2197-2334|	ENST00000235150	2334	2159.62	9.25645	11.1376	1.3577	12.1291
ENST00000594612.1|ENSG00000267885.1|-|-|FKSG48-201|FKSG48|375|CDS:1-375|	ENST00000594612	375	202.397	0	0	0.348671	0
ENST00000373449.2|ENSG00000004455.12|OTTHUMG00000004131.6|OTTHUMT00000011884.1|AK2-002|AK2|3586|UTR5:1-42|CDS:43-741|UTR3:742-3586|	ENST00000373449	3586	3411.62	75.2666	44.2239	48.0405	11.2232
ENST00000548033.1|ENSG00000004455.12|OTTHUMG00000004131.6|OTTHUMT00000404009.1|AK2-010|AK2|936|UTR5:1-12|CDS:13-585|UTR3:586-936|	ENST00000548033	936	761.65	24.0928	5.71573	40.2697	11.128
ENST00000467905.1|ENSG00000004455.12|OTTHUMG00000004131.6|OTTHUMT00000011885.4|AK2-003|AK2|880|UTR5:1-58|CDS:59-757|UTR3:758-880|	ENST00000467905	880	705.658	24.0339	13.1158	26.801	8.09213
ENST00000480134.1|ENSG00000004455.12|OTTHUMG00000004131.6|OTTHUMT00000092189.4|AK2-009|AK2|811|UTR5:1-49|CDS:50-451|UTR3:452-811|	ENST00000480134	811	636.667	10.1556	8.26224	3.5944	20.8983
ENST00000354858.6|ENSG00000004455.12|OTTHUMG00000004131.6|OTTHUMT00000011883.1|AK2-001|AK2|1021|UTR5:1-164|CDS:165-884|UTR3:885-1021|	ENST00000354858	1021	846.619	87.8227	66.9523	58.9764	67.0431
ENST00000550338.1|ENSG00000004455.12|OTTHUMG00000004131.6|OTTHUMT00000404010.4|AK2-011|AK2|886|UTR5:1-74|CDS:75-203|UTR3:204-886|	ENST00000550338	886	711.658	11.0392	8.5092	1.44935	5.82325
ENST00000487289.1|ENSG00000004455.12|OTTHUMG00000004131.6|OTTHUMT00000011889.4|AK2-007|AK2|920|UTR5:1-16|CDS:17-505|UTR3:506-920|	ENST00000487289	920	745.652	2.9713	3.1003	1.53462	0.167295
ENST00000294517.6|ENSG00000142920.12|OTTHUMG00000004130.2|OTTHUMT00000011867.1|ADC-002|ADC|2182|UTR5:1-587|CDS:588-1970|UTR3:1971-2182|	ENST00000294517	2182	2007.62	4.14273	0.102799	0	0.215517
ENST00000358680.3|ENSG00000142920.12|OTTHUMG00000004130.2|-|ADC-201|ADC|1202|UTR5:1-587|CDS:588-1202|	ENST00000358680	1202	1027.62	0	0	0	0
ENST00000373443.3|ENSG00000142920.12|OTTHUMG00000004130.2|OTTHUMT00000011866.1|ADC-001|ADC|2048|UTR5:1-318|CDS:319-1701|UTR3:1702-2048|	ENST00000373443	2048	1873.62	12.782	0.481517	0.074282	0.645089
ENST00000398167.1|ENSG00000142920.12|OTTHUMG00000004130.2|-|ADC-202|ADC|2100|UTR5:1-318|CDS:319-1761|UTR3:1762-2100|	ENST00000398167	2100	1925.62	0	0	0	0
ENST00000373440.1|ENSG00000142920.12|OTTHUMG00000004130.2|OTTHUMT00000092185.1|ADC-004|ADC|616|CDS:1-615|UTR3:616-616|	ENST00000373440	616	441.717	1.13987	0.512383	0	0
ENST00000373441.1|ENSG00000142920.12|OTTHUMG00000004130.2|OTTHUMT00000011868.1|ADC-003|ADC|1443|CDS:1-1443|	ENST00000373441	1443	1268.62	0.946109	0	0	0
ENST00000291416.5|ENSG00000116525.9|OTTHUMG00000004132.4|OTTHUMT00000011890.1|TRIM62-001|TRIM62|3437|UTR5:1-234|CDS:235-1662|UTR3:1663-3437|	ENST00000291416	3437	3262.62	8.62021	6.27465	1.26276	1.91383
ENST00000543586.1|ENSG00000116525.9|OTTHUMG00000004132.4|OTTHUMT00000467277.1|TRIM62-006|TRIM62|1638|UTR5:1-98|CDS:99-1163|UTR3:1164-1638|	ENST00000543586	1638	1463.62	0	0	0	0
ENST00000483388.1|ENSG00000160094.10|OTTHUMG00000004124.4|OTTHUMT00000011859.2|ZNF362-003|ZNF362|712|UTR5:1-111|CDS:112-712|	ENST00000483388	712	537.684	2.85323	1.71999	0.644117	2.4122
ENST00000539719.1|ENSG00000160094.10|OTTHUMG00000004124.4|OTTHUMT00000011857.2|ZNF362-001|ZNF362|3106|UTR5:1-170|CDS:171-1433|UTR3:1434-3106|	ENST00000539719	3106	2931.62	2.38115	3.53629	0.624508	3.65566
ENST00000373428.5|ENSG00000160094.10|OTTHUMG00000004124.4|-|ZNF362-201|ZNF362|2936|CDS:1-1263|UTR3:1264-2936|	ENST00000373428	2936	2761.62	14.521	20.1698	1.14692	10.776
ENST00000442999.3|ENSG00000184389.8|OTTHUMG00000004125.3|OTTHUMT00000011861.3|A3GALT2-001|A3GALT2|1023|CDS:1-1023|	ENST00000442999	1023	848.619	0	0	0	0
ENST00000330379.5|ENSG00000184389.8|OTTHUMG00000004125.3|-|A3GALT2-201|A3GALT2|858|CDS:1-858|	ENST00000330379	858	683.662	0	0	0	0
ENST00000431992.1|ENSG00000134686.12|OTTHUMG00000004133.1|-|PHC2-203|PHC2|3786|UTR5:1-54|CDS:55-2544|UTR3:2545-3786|	ENST00000431992	3786	3611.62	0.455211	0.364889	0	0.236437
ENST00000373418.3|ENSG00000134686.12|OTTHUMG00000004133.1|OTTHUMT00000011897.1|PHC2-003|PHC2|2550|UTR5:1-339|CDS:340-1311|UTR3:1312-2550|	ENST00000373418	2550	2375.62	75.6551	45.9133	17.4911	51.6621
ENST00000373422.3|ENSG00000134686.12|OTTHUMG00000004133.1|OTTHUMT00000011896.1|PHC2-002|PHC2|2799|UTR5:1-165|CDS:166-1560|UTR3:1561-2799|	ENST00000373422	2799	2624.62	1.81359	1.22218	0	3.2242
ENST00000257118.5|ENSG00000134686.12|OTTHUMG00000004133.1|OTTHUMT00000011895.1|PHC2-001|PHC2|3870|UTR5:1-54|CDS:55-2631|UTR3:2632-3870|	ENST00000257118	3870	3695.62	0	0	0	0
ENST00000419414.2|ENSG00000134686.12|OTTHUMG00000004133.1|-|PHC2-202|PHC2|3360|UTR5:1-489|CDS:490-3069|UTR3:3070-3360|	ENST00000419414	3360	3185.62	0.517327	0.074976	0.098405	1.49342
ENST00000373416.1|ENSG00000134686.12|OTTHUMG00000004133.1|-|PHC2-201|PHC2|2613|UTR5:1-1659|CDS:1660-2613|	ENST00000373416	2613	2438.62	0.795553	0.350688	0	0.091203
ENST00000361328.3|ENSG00000121903.10|OTTHUMG00000004173.3|OTTHUMT00000277003.2|ZSCAN20-004|ZSCAN20|4316|UTR5:1-153|CDS:154-3285|UTR3:3286-4316|	ENST00000361328	4316	4141.62	3.05069	1.43186	0.718211	1.55263
ENST00000373413.2|ENSG00000121903.10|OTTHUMG00000004173.3|OTTHUMT00000012027.2|ZSCAN20-002|ZSCAN20|2367|UTR5:1-151|CDS:152-1453|UTR3:1454-2367|	ENST00000373413	2367	2192.62	0.386606	0.289894	0.148396	0.326468
ENST00000241312.4|ENSG00000121904.13|OTTHUMG00000011135.10|OTTHUMT00000030634.4|CSMD2-001|CSMD2|13108|UTR5:1-29|CDS:30-10493|UTR3:10494-13108|	ENST00000241312	13108	12933.6	0.008602	0.0821	0	0
ENST00000373381.4|ENSG00000121904.13|OTTHUMG00000011135.10|-|CSMD2-201|CSMD2|13684|UTR5:1-177|CDS:178-11073|UTR3:11074-13684|	ENST00000373381	13684	13509.6	0.017215	0.247728	0	0
ENST00000373380.1|ENSG00000121904.13|OTTHUMG00000011135.10|OTTHUMT00000030635.4|CSMD2-002|CSMD2|4379|UTR5:1-221|CDS:222-3725|UTR3:3726-4379|	ENST00000373380	4379	4204.62	0	0.16987	0	0
ENST00000373377.1|ENSG00000121904.13|OTTHUMG00000011135.10|OTTHUMT00000030636.3|CSMD2-003|CSMD2|3212|UTR5:1-506|CDS:507-1787|UTR3:1788-3212|	ENST00000373377	3212	3037.62	0.100688	0.332114	0.058898	0.130475
ENST00000373388.2|ENSG00000121904.13|OTTHUMG00000011135.10|-|CSMD2-202|CSMD2|3824|UTR5:1-2543|CDS:2544-3824|	ENST00000373388	3824	3649.62	0	0	0	0
ENST00000338325.1|ENSG00000121904.13|OTTHUMG00000011135.10|OTTHUMT00000036404.2|CSMD2-004|CSMD2|1544|UTR5:1-413|CDS:414-1091|UTR3:1092-1544|	ENST00000338325	1544	1369.62	0.025103	0.357341	0	0.019718
ENST00000519684.1|ENSG00000176256.6|OTTHUMG00000013143.2|OTTHUMT00000036849.2|HMGB4-001|HMGB4|2343|UTR5:1-1743|CDS:1744-2304|UTR3:2305-2343|	ENST00000519684	2343	2168.62	0	0	0	0
ENST00000522796.1|ENSG00000176256.6|OTTHUMG00000013143.2|OTTHUMT00000375773.1|HMGB4-004|HMGB4|2505|UTR5:1-1905|CDS:1906-2466|UTR3:2467-2505|	ENST00000522796	2505	2330.62	0	0	0	0
ENST00000373374.3|ENSG00000142698.10|OTTHUMG00000004012.4|OTTHUMT00000011463.2|C1orf94-001|C1orf94|2136|UTR5:1-539|CDS:540-1766|UTR3:1767-2136|	ENST00000373374	2136	1961.62	0	0	0	0
ENST00000488417.1|ENSG00000142698.10|OTTHUMG00000004012.4|OTTHUMT00000036845.2|C1orf94-002|C1orf94|2287|UTR5:1-120|CDS:121-1917|UTR3:1918-2287|	ENST00000488417	2287	2112.62	0	0	0	0
ENST00000426886.1|ENSG00000163866.8|OTTHUMG00000004375.3|OTTHUMT00000012714.2|SMIM12-001|SMIM12|2618|UTR5:1-64|CDS:65-289|UTR3:290-2618|	ENST00000426886	2618	2424.62	0.032775	0.136515	0.028109	0.025816
ENST00000521580.2|ENSG00000163866.8|OTTHUMG00000004375.3|OTTHUMT00000012715.3|SMIM12-002|SMIM12|3454|UTR5:1-145|CDS:146-424|UTR3:425-3454|	ENST00000521580	3454	3266.62	6.96986	8.78556	3.56399	4.08108
ENST00000446026.1|ENSG00000163866.8|OTTHUMG00000004375.3|OTTHUMT00000012716.2|SMIM12-003|SMIM12|2817|UTR5:1-1889|CDS:1890-2168|UTR3:2169-2817|	ENST00000446026	2817	2642.62	0.904892	0.552793	0.299047	0.240366
ENST00000456842.1|ENSG00000163866.8|OTTHUMG00000004375.3|OTTHUMT00000012717.2|SMIM12-004|SMIM12|918|UTR5:1-109|CDS:110-388|UTR3:389-918|	ENST00000456842	918	743.652	30.7036	39.3049	21.7935	16.3473
ENST00000423898.1|ENSG00000163866.8|OTTHUMG00000004375.3|OTTHUMT00000012718.2|SMIM12-005|SMIM12|897|UTR5:1-268|CDS:269-547|UTR3:548-897|	ENST00000423898	897	722.656	5.97482	5.31267	3.76935	1.80018
ENST00000417239.1|ENSG00000163866.8|OTTHUMG00000004375.3|OTTHUMT00000012719.2|SMIM12-006|SMIM12|684|UTR5:1-395|CDS:396-674|UTR3:675-684|	ENST00000417239	684	509.69	0.1492	0.128689	0	0
ENST00000338513.1|ENSG00000189280.3|OTTHUMG00000004053.1|OTTHUMT00000011561.1|GJB5-001|GJB5|1355|UTR5:1-173|CDS:174-995|UTR3:996-1355|	ENST00000338513	1355	1180.62	0.058244	0.102782	7.99175	0.091711
ENST00000339480.1|ENSG00000189433.5|OTTHUMG00000004052.1|OTTHUMT00000011560.1|GJB4-001|GJB4|2840|UTR5:1-370|CDS:371-1171|UTR3:1172-2840|	ENST00000339480	2840	2665.62	0	0.034178	0.052214	0.020132
ENST00000373366.2|ENSG00000188910.7|OTTHUMG00000004051.1|OTTHUMT00000011559.1|GJB3-002|GJB3|2217|UTR5:1-615|CDS:616-1428|UTR3:1429-2217|	ENST00000373366	2217	2042.62	0.016832	0	3.18043	3.54237
ENST00000373362.3|ENSG00000188910.7|OTTHUMG00000004051.1|OTTHUMT00000011558.1|GJB3-001|GJB3|1797|UTR5:1-190|CDS:191-1003|UTR3:1004-1797|	ENST00000373362	1797	1622.62	0	0.018706	1.33142	1.12806
ENST00000342280.4|ENSG00000187513.8|OTTHUMG00000004050.1|OTTHUMT00000011556.1|GJA4-001|GJA4|1622|UTR5:1-88|CDS:89-1090|UTR3:1091-1622|	ENST00000342280	1622	1447.62	0	0	0	0
ENST00000450137.1|ENSG00000187513.8|OTTHUMG00000004050.1|OTTHUMT00000011557.1|GJA4-002|GJA4|1059|UTR5:1-182|CDS:183-1059|	ENST00000450137	1059	884.619	0	0.034271	0.06292	0
ENST00000373347.1|ENSG00000116544.7|OTTHUMG00000004049.1|OTTHUMT00000011554.1|DLGAP3-001|DLGAP3|3856|UTR5:1-269|CDS:270-3209|UTR3:3210-3856|	ENST00000373347	3856	3681.62	0.028016	3.73361	0	0
ENST00000235180.4|ENSG00000116544.7|OTTHUMG00000004049.1|-|DLGAP3-201|DLGAP3|3587|CDS:1-2940|UTR3:2941-3587|	ENST00000235180	3587	3412.62	0	3.68025	0.106043	0.078509
ENST00000487874.1|ENSG00000271741.1|OTTHUMG00000185379.1|OTTHUMT00000470380.1|ZMYM6-001|ZMYM6|3099|UTR5:1-185|CDS:186-2357|UTR3:2358-3099|	ENST00000487874	3099	2924.62	2.49328	0.851658	1.41908	1.41534
ENST00000373337.3|ENSG00000243749.1|OTTHUMG00000004158.1|OTTHUMT00000011985.1|ZMYM6NB-001|ZMYM6NB|922|UTR5:1-48|CDS:49-513|UTR3:514-922|	ENST00000373337	922	747.651	30.5192	70.9649	13.325	20.498
ENST00000373340.2|ENSG00000163867.12|OTTHUMG00000004163.4|-|ZMYM6-201|ZMYM6|2400|UTR5:1-228|CDS:229-2400|	ENST00000373340	2400	2225.62	0	0	0	0
ENST00000357182.4|ENSG00000163867.12|OTTHUMG00000004163.4|OTTHUMT00000011999.1|ZMYM6-001|ZMYM6|4330|UTR5:1-228|CDS:229-4206|UTR3:4207-4330|	ENST00000357182	4330	4155.62	5.29623	4.07294	2.34283	2.35776
ENST00000415531.1|ENSG00000163867.12|OTTHUMG00000004163.4|OTTHUMT00000012006.1|ZMYM6-008|ZMYM6|807|UTR5:1-181|CDS:182-807|	ENST00000415531	807	632.668	0.432183	0	0	0.875233
ENST00000317538.5|ENSG00000163867.12|OTTHUMG00000004163.4|OTTHUMT00000012000.1|ZMYM6-002|ZMYM6|2702|UTR5:1-165|CDS:166-678|UTR3:679-2702|	ENST00000317538	2702	2527.62	0.83918	1.31307	0.807703	0.674472
ENST00000373333.1|ENSG00000163867.12|OTTHUMG00000004163.4|OTTHUMT00000012003.1|ZMYM6-005|ZMYM6|1473|UTR5:1-205|CDS:206-718|UTR3:719-1473|	ENST00000373333	1473	1298.62	0.535685	0.08632	0	0.436194
ENST00000417119.1|ENSG00000197056.5|OTTHUMG00000004374.2|OTTHUMT00000012708.1|ZMYM1-004|ZMYM1|1825|UTR5:1-440|CDS:441-1825|	ENST00000417119	1825	1650.62	0	0	0	0
ENST00000359858.4|ENSG00000197056.5|OTTHUMG00000004374.2|OTTHUMT00000012706.1|ZMYM1-002|ZMYM1|4175|UTR5:1-150|CDS:151-3579|UTR3:3580-4175|	ENST00000359858	4175	4000.62	7.87716	6.92299	3.81141	3.68128
ENST00000373330.1|ENSG00000197056.5|OTTHUMG00000004374.2|OTTHUMT00000012705.1|ZMYM1-001|ZMYM1|4203|UTR5:1-174|CDS:175-3603|UTR3:3604-4203|	ENST00000373330	4203	4028.62	2.12873	2.14347	0.146874	0.750015
ENST00000460428.1|ENSG00000116560.6|OTTHUMG00000004157.7|OTTHUMT00000012073.4|SFPQ-003|SFPQ|464|CDS:1-265|UTR3:266-464|	ENST00000460428	464	290.092	10.7119	16.3162	1.81834	4.03565
ENST00000470472.1|ENSG00000116560.6|OTTHUMG00000004157.7|OTTHUMT00000012072.3|SFPQ-002|SFPQ|874|CDS:1-672|UTR3:673-874|	ENST00000470472	874	699.659	129.611	216.501	51.4464	76.1168
ENST00000357214.5|ENSG00000116560.6|OTTHUMG00000004157.7|OTTHUMT00000011984.4|SFPQ-001|SFPQ|3747|UTR5:1-99|CDS:100-2223|UTR3:2224-3747|	ENST00000357214	3747	3572.62	107.229	171.525	56.7106	74.0573
ENST00000314607.6|ENSG00000146463.7|OTTHUMG00000004241.3|OTTHUMT00000012207.3|ZMYM4-001|ZMYM4|6994|UTR5:1-80|CDS:81-4727|UTR3:4728-6994|	ENST00000314607	6994	6819.62	17.3085	23.451	4.24203	14.0842
ENST00000373297.2|ENSG00000146463.7|OTTHUMG00000004241.3|-|ZMYM4-201|ZMYM4|6726|UTR5:1-80|CDS:81-4460|UTR3:4461-6726|	ENST00000373297	6726	6551.62	0	0	0	0
ENST00000441447.1|ENSG00000146463.7|OTTHUMG00000004241.3|OTTHUMT00000012208.1|ZMYM4-002|ZMYM4|466|UTR5:1-172|CDS:173-466|	ENST00000441447	466	292.084	4.12537	4.95285	0.745684	6.13339
ENST00000457946.1|ENSG00000146463.7|OTTHUMG00000004241.3|OTTHUMT00000012209.1|ZMYM4-003|ZMYM4|6003|CDS:1-3622|UTR3:3623-6003|	ENST00000457946	6003	5828.62	0.329318	5.06478	0	0.638714
ENST00000325722.3|ENSG00000142687.13|OTTHUMG00000004370.5|OTTHUMT00000012684.2|KIAA0319L-001|KIAA0319L|4789|UTR5:1-235|CDS:236-3385|UTR3:3386-4789|	ENST00000325722	4789	4614.62	25.7325	34.3548	10.9113	13.2265
ENST00000373266.4|ENSG00000142687.13|OTTHUMG00000004370.5|OTTHUMT00000012689.3|KIAA0319L-006|KIAA0319L|2377|UTR5:1-127|CDS:128-1588|UTR3:1589-2377|	ENST00000373266	2377	2202.62	6.06174	10.7462	3.76336	3.30689
ENST00000426982.2|ENSG00000142687.13|OTTHUMG00000004370.5|OTTHUMT00000012686.3|KIAA0319L-003|KIAA0319L|3213|UTR5:1-134|CDS:135-3213|	ENST00000426982	3213	3038.62	4.05139	0.134122	0.445857	2.08407
ENST00000440579.1|ENSG00000142687.13|OTTHUMG00000004370.5|OTTHUMT00000012685.1|KIAA0319L-002|KIAA0319L|2171|UTR5:1-116|CDS:117-2171|	ENST00000440579	2171	1996.62	0	0	0	0
ENST00000431916.1|ENSG00000142687.13|OTTHUMG00000004370.5|OTTHUMT00000012693.1|KIAA0319L-010|KIAA0319L|912|CDS:1-912|	ENST00000431916	912	737.654	0.45772	0.323704	0.088349	0
ENST00000482929.2|ENSG00000142687.13|OTTHUMG00000004370.5|OTTHUMT00000354130.2|KIAA0319L-015|KIAA0319L|1524|UTR5:1-268|CDS:269-1303|UTR3:1304-1524|	ENST00000482929	1524	1349.62	0.073113	0.074601	0.040286	0.096861
ENST00000478463.2|ENSG00000142687.13|OTTHUMG00000004370.5|OTTHUMT00000354129.1|KIAA0319L-014|KIAA0319L|1489|UTR5:1-386|CDS:387-1421|UTR3:1422-1489|	ENST00000478463	1489	1314.62	0.192719	0.151055	0.150476	0.370233
ENST00000470388.1|ENSG00000142687.13|OTTHUMG00000004370.5|OTTHUMT00000012692.2|KIAA0319L-009|KIAA0319L|872|UTR5:1-197|CDS:198-431|UTR3:432-872|	ENST00000470388	872	697.659	2.19946	0.53331	0.075318	0.963468
ENST00000469892.1|ENSG00000142687.13|OTTHUMG00000004370.5|OTTHUMT00000012691.2|KIAA0319L-008|KIAA0319L|889|UTR5:1-70|CDS:71-889|	ENST00000469892	889	714.657	0.705791	0.670992	0.563414	1.48974
ENST00000494948.1|ENSG00000142687.13|OTTHUMG00000004370.5|OTTHUMT00000354131.1|KIAA0319L-016|KIAA0319L|766|UTR5:1-227|CDS:228-766|	ENST00000494948	766	591.676	0	0	0	0
ENST00000373253.3|ENSG00000020129.11|OTTHUMG00000059204.2|OTTHUMT00000131297.1|NCDN-002|NCDN|3677|UTR5:1-429|CDS:430-2568|UTR3:2569-3677|	ENST00000373253	3677	3502.62	0.308853	1.10979	0	0.256456
ENST00000356090.4|ENSG00000020129.11|OTTHUMG00000059204.2|OTTHUMT00000131296.2|NCDN-001|NCDN|3433|UTR5:1-127|CDS:128-2317|UTR3:2318-3433|	ENST00000356090	3433	3258.62	13.9307	19.9864	4.13417	6.32439
ENST00000373243.2|ENSG00000020129.11|OTTHUMG00000059204.2|OTTHUMT00000131298.1|NCDN-003|NCDN|3683|UTR5:1-383|CDS:384-2573|UTR3:2574-3683|	ENST00000373243	3683	3508.62	5.26933	4.06127	1.27121	3.7233
ENST00000437806.1|ENSG00000020129.11|OTTHUMG00000059204.2|OTTHUMT00000131300.1|NCDN-005|NCDN|930|UTR5:1-198|CDS:199-930|	ENST00000437806	930	755.65	2.30477	0.918856	0.38879	2.25119
ENST00000423723.1|ENSG00000020129.11|OTTHUMG00000059204.2|OTTHUMT00000131301.1|NCDN-006|NCDN|986|CDS:1-581|UTR3:582-986|	ENST00000423723	986	811.647	0.614799	0.513349	0.112281	0.385524
ENST00000373235.3|ENSG00000116819.6|OTTHUMG00000004388.1|OTTHUMT00000012732.1|TFAP2E-001|TFAP2E|2189|UTR5:1-208|CDS:209-1537|UTR3:1538-2189|	ENST00000373235	2189	2014.62	1.3141	3.70725	6.74259	1.21475
ENST00000373237.3|ENSG00000126067.7|OTTHUMG00000004169.1|OTTHUMT00000012016.1|PSMB2-001|PSMB2|2701|UTR5:1-412|CDS:413-1018|UTR3:1019-2701|	ENST00000373237	2701	2526.62	65.4405	119.926	47.7416	37.5545
ENST00000270815.4|ENSG00000142686.7|OTTHUMG00000004167.3|OTTHUMT00000012013.3|C1orf216-001|C1orf216|3218|UTR5:1-771|CDS:772-1461|UTR3:1462-3218|	ENST00000270815	3218	3043.62	20.503	17.1239	2.71637	3.70837
ENST00000251195.5|ENSG00000092853.9|OTTHUMG00000004168.6|OTTHUMT00000012014.4|CLSPN-001|CLSPN|4769|UTR5:1-97|CDS:98-4096|UTR3:4097-4769|	ENST00000251195	4769	4594.62	5.6547	4.27864	1.63336	1.24849
ENST00000318121.3|ENSG00000092853.9|OTTHUMG00000004168.6|OTTHUMT00000377857.1|CLSPN-005|CLSPN|4169|UTR5:1-58|CDS:59-4078|UTR3:4079-4169|	ENST00000318121	4169	3994.62	20.1132	11.4231	1.61081	0.666977
ENST00000373220.3|ENSG00000092853.9|OTTHUMG00000004168.6|OTTHUMT00000377651.1|CLSPN-003|CLSPN|3977|UTR5:1-58|CDS:59-3886|UTR3:3887-3977|	ENST00000373220	3977	3802.62	1.86145	0.710763	0	0
ENST00000520551.1|ENSG00000092853.9|OTTHUMG00000004168.6|OTTHUMT00000377652.1|CLSPN-004|CLSPN|4010|UTR5:1-58|CDS:59-3919|UTR3:3920-4010|	ENST00000520551	4010	3835.62	0.940804	0.789953	0.490936	0
ENST00000373210.3|ENSG00000134698.10|OTTHUMG00000004243.4|OTTHUMT00000012213.3|AGO4-001|AGO4|7116|UTR5:1-245|CDS:246-2831|UTR3:2832-7116|	ENST00000373210	7116	6941.62	7.16384	8.53446	2.13414	8.30329
[truncated: 92,366 more rows]

## Sheet: Table_S2
Transcript	Chr	Transcript_Strand	Gene	sgRNA_ID	sgRNA start	sgRNA_Strand	Spacer
ENSG00000168036.12;ENST00000396185.3	chr3	+	CTNNB1	CTNNB1_ENSG00000168036.12;ENST00000396185.3_CTCCCCTCGCTCTCCGCTCC	41241036	-	CTCCCCTCGCTCTCCGCTCC
ENSG00000168036.12;ENST00000396185.3	chr3	+	CTNNB1	CTNNB1_ENSG00000168036.12;ENST00000396185.3_GAGCGGAGAGCGAGGGGAGG	41241037	+	GAGCGGAGAGCGAGGGGAGG
ENSG00000168036.12;ENST00000396185.3	chr3	+	CTNNB1	CTNNB1_ENSG00000168036.12;ENST00000396185.3_TCGGTCTGTGGCAGCAGCGT	41241003	+	TCGGTCTGTGGCAGCAGCGT
ENSG00000168036.12;ENST00000396185.3	chr3	+	CTNNB1	CTNNB1_ENSG00000168036.12;ENST00000396185.3_CTGTGGCAGCAGCGTTGGCC	41241008	+	CTGTGGCAGCAGCGTTGGCC
ENSG00000168036.12;ENST00000396185.3	chr3	+	CTNNB1	CTNNB1_ENSG00000168036.12;ENST00000396185.3_CGGAGACGGAGGAAGGTCTG	41241057	+	CGGAGACGGAGGAAGGTCTG
ENSG00000168036.12;ENST00000396185.3	chr3	+	CTNNB1	CTNNB1_ENSG00000168036.12;ENST00000396185.3_CGCTGCTGCCACAGACCGAG	41241002	-	CGCTGCTGCCACAGACCGAG
ENST00000006251.7	chr22	+	PRR5	PRR5_ENST00000006251.7_GCTGAGGTCTGCACCCTCCT	45073005	-	GCTGAGGTCTGCACCCTCCT
ENST00000006251.7	chr22	+	PRR5	PRR5_ENST00000006251.7_CTGAGGTCTGCACCCTCCTG	45073004	-	CTGAGGTCTGCACCCTCCTG
ENST00000006251.7	chr22	+	PRR5	PRR5_ENST00000006251.7_CTGCTCTGCGACCTTGGCTG	45073021	-	CTGCTCTGCGACCTTGGCTG
ENST00000006251.7	chr22	+	PRR5	PRR5_ENST00000006251.7_GGGTTTCAGAGCTCACCCCC	45072985	+	GGGTTTCAGAGCTCACCCCC
ENST00000006251.7	chr22	+	PRR5	PRR5_ENST00000006251.7_TTCAGAGCTCACCCCCAGGA	45072989	+	TTCAGAGCTCACCCCCAGGA
ENST00000006251.7	chr22	+	PRR5	PRR5_ENST00000006251.7_TTTCAGAGCTCACCCCCAGG	45072988	+	TTTCAGAGCTCACCCCCAGG
ENST00000011691.4	chr3	+	SS18L2	SS18L2_ENST00000011691.4_CTTCGTACCGGACTGGCTGA	42632401	+	CTTCGTACCGGACTGGCTGA
ENST00000011691.4	chr3	+	SS18L2	SS18L2_ENST00000011691.4_CCGACATCCCGAGGAACCTC	42632377	-	CCGACATCCCGAGGAACCTC
ENST00000011691.4	chr3	+	SS18L2	SS18L2_ENST00000011691.4_CCGGAGGTTCCTCGGGATGT	42632374	+	CCGGAGGTTCCTCGGGATGT
ENST00000011691.4	chr3	+	SS18L2	SS18L2_ENST00000011691.4_GATGTCGGTGGCCTTCGTAC	42632389	+	GATGTCGGTGGCCTTCGTAC
ENST00000011691.4	chr3	+	SS18L2	SS18L2_ENST00000011691.4_CAATCAAGAGACTATCCAGC	42632437	+	CAATCAAGAGACTATCCAGC
ENST00000011898.5	chr12	+	TSPAN9	TSPAN9_ENST00000011898.5_CGAGCAGAGCGGAGACCCCC	3186584	+	CGAGCAGAGCGGAGACCCCC
ENST00000011898.5	chr12	+	TSPAN9	TSPAN9_ENST00000011898.5_CGGAGACCCCCAGGTCCTGC	3186593	+	CGGAGACCCCCAGGTCCTGC
ENST00000011898.5	chr12	+	TSPAN9	TSPAN9_ENST00000011898.5_TCTCCGCTCTGCTCGCGCTC	3186579	-	TCTCCGCTCTGCTCGCGCTC
ENST00000011898.5	chr12	+	TSPAN9	TSPAN9_ENST00000011898.5_CACCGCGCCCGCAGGACCTG	3186603	-	CACCGCGCCCGCAGGACCTG
ENST00000011898.5	chr12	+	TSPAN9	TSPAN9_ENST00000011898.5_GCGGAGACCCCCAGGTCCTG	3186592	+	GCGGAGACCCCCAGGTCCTG
ENST00000011898.5	chr12	+	TSPAN9	TSPAN9_ENST00000011898.5_gTGCCGGAGCGCGAGCAGAG	3186573	+	gTGCCGGAGCGCGAGCAGAG
ENST00000013125.4	chr14	-	MAP4K5	MAP4K5_ENST00000013125.4_GGAGGACGCGGGTGCGGTCT	50999171	-	GGAGGACGCGGGTGCGGTCT
ENST00000013125.4	chr14	-	MAP4K5	MAP4K5_ENST00000013125.4_GCCGCCACTCAGCCGCTGCA	50999233	+	GCCGCCACTCAGCCGCTGCA
ENST00000013125.4	chr14	-	MAP4K5	MAP4K5_ENST00000013125.4_GACGGCAAACCCGGAGCTGC	50999207	-	GACGGCAAACCCGGAGCTGC
ENST00000013125.4	chr14	-	MAP4K5	MAP4K5_ENST00000013125.4_GCAAACCCGGAGCTGCCGGC	50999203	-	GCAAACCCGGAGCTGCCGGC
ENST00000013125.4	chr14	-	MAP4K5	MAP4K5_ENST00000013125.4_GTGCAGCGGCTGAGTGGCGG	50999234	-	GTGCAGCGGCTGAGTGGCGG
ENST00000013125.4	chr14	-	MAP4K5	MAP4K5_ENST00000013125.4_GCCGTGCAGCGGCTGAGTGG	50999237	-	GCCGTGCAGCGGCTGAGTGG
ENST00000160827.4	chr16	+	KIF22	KIF22_ENST00000160827.4_CGGCCATTCCACTCCCTCCT	29802068	-	CGGCCATTCCACTCCCTCCT
ENST00000160827.4	chr16	+	KIF22	KIF22_ENST00000160827.4_GGCCATTCCACTCCCTCCTT	29802067	-	GGCCATTCCACTCCCTCCTT
ENST00000160827.4	chr16	+	KIF22	KIF22_ENST00000160827.4_AGGAGGGAGTGGAATGGCCG	29802068	+	AGGAGGGAGTGGAATGGCCG
ENST00000160827.4	chr16	+	KIF22	KIF22_ENST00000160827.4_CGAGATGGCGGCAGCTTCAG	29802116	+	CGAGATGGCGGCAGCTTCAG
ENST00000160827.4	chr16	+	KIF22	KIF22_ENST00000160827.4_GCAGCAGAGGCGACGCGAGA	29802101	+	GCAGCAGAGGCGACGCGAGA
ENST00000160827.4	chr16	+	KIF22	KIF22_ENST00000160827.4_GGAGGGAGTGGAATGGCCGC	29802069	+	GGAGGGAGTGGAATGGCCGC
ENST00000162044.9	chr19	-	TMEM161A	TMEM161A_ENST00000162044.9_CGCGAAGTGGGGGGTTCTGC	19249201	-	CGCGAAGTGGGGGGTTCTGC
ENST00000162044.9	chr19	-	TMEM161A	TMEM161A_ENST00000162044.9_GAGCGAGCGTCCCGCGAAGT	19249213	-	GAGCGAGCGTCCCGCGAAGT
ENST00000162044.9	chr19	-	TMEM161A	TMEM161A_ENST00000162044.9_CTGCAGAACCCCCCACTTCG	19249199	+	CTGCAGAACCCCCCACTTCG
ENST00000162044.9	chr19	-	TMEM161A	TMEM161A_ENST00000162044.9_TGCAGAACCCCCCACTTCGC	19249200	+	TGCAGAACCCCCCACTTCGC
ENST00000162044.9	chr19	-	TMEM161A	TMEM161A_ENST00000162044.9_GCGAAGTGGGGGGTTCTGCA	19249200	-	GCGAAGTGGGGGGTTCTGCA
ENST00000162044.9	chr19	-	TMEM161A	TMEM161A_ENST00000162044.9_CCATGACGCGTGCGAGAACG	19249234	+	CCATGACGCGTGCGAGAACG
ENST00000164133.2	chr11	+	PPP2R5B	PPP2R5B_ENST00000164133.2_CCAACGCGGTGCAGCGCAAC	64692223	-	CCAACGCGGTGCAGCGCAAC
ENST00000164133.2	chr11	+	PPP2R5B	PPP2R5B_ENST00000164133.2_CCGTTGCGCTGCACCGCGTT	64692221	+	CCGTTGCGCTGCACCGCGTT
ENST00000164133.2	chr11	+	PPP2R5B	PPP2R5B_ENST00000164133.2_CGGATCTCCGCTGAAGTCCT	64692254	-	CGGATCTCCGCTGAAGTCCT
ENST00000164133.2	chr11	+	PPP2R5B	PPP2R5B_ENST00000164133.2_CCCAACGCGGTGCAGCGCAA	64692224	-	CCCAACGCGGTGCAGCGCAA
ENST00000164133.2	chr11	+	PPP2R5B	PPP2R5B_ENST00000164133.2_TCGGAGTCCCAGGACTTCAG	64692244	+	TCGGAGTCCCAGGACTTCAG
ENST00000164133.2	chr11	+	PPP2R5B	PPP2R5B_ENST00000164133.2_CCTGGGACTCCGACCCAACG	64692237	-	CCTGGGACTCCGACCCAACG
ENST00000171887.4	chr2	-	TNS1	TNS1_ENST00000171887.4_TCACTCGCTGCCTTCTTCTG	218808705	-	TCACTCGCTGCCTTCTTCTG
ENST00000171887.4	chr2	-	TNS1	TNS1_ENST00000171887.4_AGCTGGTTTCCCCCAGAAGA	218808692	+	AGCTGGTTTCCCCCAGAAGA
ENST00000171887.4	chr2	-	TNS1	TNS1_ENST00000171887.4_CACTCGCTGCCTTCTTCTGG	218808704	-	CACTCGCTGCCTTCTTCTGG
ENST00000175756.5	chr2	+	PTPN18	PTPN18_ENST00000175756.5_GGACTCGGCGCGGAGCTTCC	131113695	+	GGACTCGGCGCGGAGCTTCC
ENST00000175756.5	chr2	+	PTPN18	PTPN18_ENST00000175756.5_CATGAGCCGCAGCCTGGACT	131113680	+	CATGAGCCGCAGCCTGGACT
ENST00000175756.5	chr2	+	PTPN18	PTPN18_ENST00000175756.5_CGAGTCCAGGCTGCGGCTCA	131113682	-	CGAGTCCAGGCTGCGGCTCA
ENST00000175756.5	chr2	+	PTPN18	PTPN18_ENST00000175756.5_GGAAGCTCCGCGCCGAGTCC	131113695	-	GGAAGCTCCGCGCCGAGTCC
ENST00000175756.5	chr2	+	PTPN18	PTPN18_ENST00000175756.5_CGGGCCAGCAAGGTCCAgcc	131113654	-	CGGGCCAGCAAGGTCCAgcc
ENST00000175756.5	chr2	+	PTPN18	PTPN18_ENST00000175756.5_ggcTGGACCTTGCTGGCCCG	131113654	+	ggcTGGACCTTGCTGGCCCG
ENST00000209875.4	chr12	-	CBX5	CBX5_ENST00000209875.4_CGGCCTCACCATACAGGAAC	54673831	-	CGGCCTCACCATACAGGAAC
ENST00000209875.4	chr12	-	CBX5	CBX5_ENST00000209875.4_ACGTCTGCCCTGTTCCTGTA	54673820	+	ACGTCTGCCCTGTTCCTGTA
ENST00000209875.4	chr12	-	CBX5	CBX5_ENST00000209875.4_GTGGTGCGGCCTCACCATAC	54673837	-	GTGGTGCGGCCTCACCATAC
ENST00000209875.4	chr12	-	CBX5	CBX5_ENST00000209875.4_GGTTGGCGTTGCGCAGAAGG	54673875	-	GGTTGGCGTTGCGCAGAAGG
ENST00000209875.4	chr12	-	CBX5	CBX5_ENST00000209875.4_TGCCCTGTTCCTGTATGGTG	54673825	+	TGCCCTGTTCCTGTATGGTG
ENST00000209875.4	chr12	-	CBX5	CBX5_ENST00000209875.4_GGCCTCACCATACAGGAACA	54673830	-	GGCCTCACCATACAGGAACA
ENST00000212355.4	chr1	-	TGFBR3	TGFBR3_ENST00000212355.4_CACTTTCCCTGCGCGATTCC	92351605	-	CACTTTCCCTGCGCGATTCC
ENST00000212355.4	chr1	-	TGFBR3	TGFBR3_ENST00000212355.4_CTCCTTCACTCGCTGGGAAG	92351652	+	CTCCTTCACTCGCTGGGAAG
ENST00000212355.4	chr1	-	TGFBR3	TGFBR3_ENST00000212355.4_CGGGAATCGCGCAGGGAAAG	92351603	+	CGGGAATCGCGCAGGGAAAG
ENST00000212355.4	chr1	-	TGFBR3	TGFBR3_ENST00000212355.4_TTCCTCTTCCCAGCGAGTGA	92351657	-	TTCCTCTTCCCAGCGAGTGA
ENST00000212355.4	chr1	-	TGFBR3	TGFBR3_ENST00000212355.4_CTCTTCCCAGCGAGTGAAGG	92351654	-	CTCTTCCCAGCGAGTGAAGG
ENST00000212355.4	chr1	-	TGFBR3	TGFBR3_ENST00000212355.4_TCTTCCCAGCGAGTGAAGGA	92351653	-	TCTTCCCAGCGAGTGAAGGA
ENST00000215567.5	chr19	+	TECR	TECR_ENST00000215567.5_GCTGCGGTTGCGAGCGCTGT	14640418	+	GCTGCGGTTGCGAGCGCTGT
ENST00000215567.5	chr19	+	TECR	TECR_ENST00000215567.5_CTGCGGTTGCGAGCGCTGTA	14640419	+	CTGCGGTTGCGAGCGCTGTA
ENST00000215567.5	chr19	+	TECR	TECR_ENST00000215567.5_GAGCAGTAGCCGCCGTGGGA	14640482	+	GAGCAGTAGCCGCCGTGGGA
ENST00000215582.6	chr19	+	MISP	MISP_ENST00000215582.6_cAGCCTCACCTGCCGGCTCC	751161	-	cAGCCTCACCTGCCGGCTCC
ENST00000215582.6	chr19	+	MISP	MISP_ENST00000215582.6_CAGACTGTGGAGCCGGGAGC	751146	+	CAGACTGTGGAGCCGGGAGC
ENST00000215582.6	chr19	+	MISP	MISP_ENST00000215582.6_gggATCCTGTGTGGGGCGGT	751206	+	gggATCCTGTGTGGGGCGGT
ENST00000215582.6	chr19	+	MISP	MISP_ENST00000215582.6_GAGGCTGCAGACTGTGGAGC	751139	+	GAGGCTGCAGACTGTGGAGC
ENST00000215582.6	chr19	+	MISP	MISP_ENST00000215582.6_AGGCTGCAGACTGTGGAGCC	751140	+	AGGCTGCAGACTGTGGAGCC
ENST00000215941.4	chr22	-	ANKRD54	ANKRD54_ENST00000215941.4_AGTAGGTCCGTTGGTCGGTC	38240289	-	AGTAGGTCCGTTGGTCGGTC
ENST00000215941.4	chr22	-	ANKRD54	ANKRD54_ENST00000215941.4_AAGTAGGTCCGTTGGTCGGT	38240290	-	AAGTAGGTCCGTTGGTCGGT
ENST00000215941.4	chr22	-	ANKRD54	ANKRD54_ENST00000215941.4_GACTCAGGGCGGAGGGAAGT	38240306	-	GACTCAGGGCGGAGGGAAGT
ENST00000215941.4	chr22	-	ANKRD54	ANKRD54_ENST00000215941.4_CCTCGTTCCCGACCGACCAA	38240279	+	CCTCGTTCCCGACCGACCAA
ENST00000215941.4	chr22	-	ANKRD54	ANKRD54_ENST00000215941.4_GCGGAGGGAAGTAGGTCCGT	38240298	-	GCGGAGGGAAGTAGGTCCGT
ENST00000215941.4	chr22	-	ANKRD54	ANKRD54_ENST00000215941.4_AGGGAAGTAGGTCCGTTGGT	38240294	-	AGGGAAGTAGGTCCGTTGGT
ENST00000215956.5	chr22	-	NHP2L1	NHP2L1_ENST00000215956.5_CTGTCTTGGTAGTCTCTTGC	42078368	+	CTGTCTTGGTAGTCTCTTGC
ENST00000215956.5	chr22	-	NHP2L1	NHP2L1_ENST00000215956.5_GGATACCACGCGTGTCGGTT	42078400	+	GGATACCACGCGTGTCGGTT
ENST00000215956.5	chr22	-	NHP2L1	NHP2L1_ENST00000215956.5_CTATGGTGAGTGTTCCTACT	42078345	-	CTATGGTGAGTGTTCCTACT
ENST00000215956.5	chr22	-	NHP2L1	NHP2L1_ENST00000215956.5_GCTATGGTGAGTGTTCCTAC	42078346	-	GCTATGGTGAGTGTTCCTAC
ENST00000215956.5	chr22	-	NHP2L1	NHP2L1_ENST00000215956.5_ACTCACCATAGCGTCTGTCT	42078354	+	ACTCACCATAGCGTCTGTCT
ENST00000215956.5	chr22	-	NHP2L1	NHP2L1_ENST00000215956.5_GACTACCAAGACAGACGCTA	42078362	-	GACTACCAAGACAGACGCTA
ENST00000216064.4	chr22	-	SUN2	SUN2_ENST00000216064.4_GCGGACAATGCGGCCGGCGG	39151944	+	GCGGACAATGCGGCCGGCGG
ENST00000216064.4	chr22	-	SUN2	SUN2_ENST00000216064.4_CGGGCGGACAATGCGGCCGG	39151941	+	CGGGCGGACAATGCGGCCGG
ENST00000216064.4	chr22	-	SUN2	SUN2_ENST00000216064.4_GAGGCCCGCGCTGCGCGAGT	39151963	+	GAGGCCCGCGCTGCGCGAGT
ENST00000216064.4	chr22	-	SUN2	SUN2_ENST00000216064.4_CGACGCGGGACAAGGCGGGC	39151922	+	CGACGCGGGACAAGGCGGGC
ENST00000216064.4	chr22	-	SUN2	SUN2_ENST00000216064.4_GGGCGGGCGGACAATGCGGC	39151938	+	GGGCGGGCGGACAATGCGGC
ENST00000216064.4	chr22	-	SUN2	SUN2_ENST00000216064.4_AGGCGGGCGGGCGGACAATG	39151934	+	AGGCGGGCGGGCGGACAATG
ENST00000216281.8	chr14	-	HSP90AA1	HSP90AA1_ENST00000216281.8_CCAAGGTGACGGGTGGTTGT	102553308	-	CCAAGGTGACGGGTGGTTGT
ENST00000216281.8	chr14	-	HSP90AA1	HSP90AA1_ENST00000216281.8_CGGTCACTTAGCCAAGGTGA	102553319	-	CGGTCACTTAGCCAAGGTGA
ENST00000216281.8	chr14	-	HSP90AA1	HSP90AA1_ENST00000216281.8_GGTCACTTAGCCAAGGTGAC	102553318	-	GGTCACTTAGCCAAGGTGAC
ENST00000216281.8	chr14	-	HSP90AA1	HSP90AA1_ENST00000216281.8_CACTTAGCCAAGGTGACGGG	102553315	-	CACTTAGCCAAGGTGACGGG
ENST00000216281.8	chr14	-	HSP90AA1	HSP90AA1_ENST00000216281.8_CCTGTGCGGTCACTTAGCCA	102553325	-	CCTGTGCGGTCACTTAGCCA
ENST00000216605.8	chr14	+	MTHFD1	MTHFD1_ENST00000216605.8_AGGGAGTGGAACCTCGATAT	64855088	+	AGGGAGTGGAACCTCGATAT
ENST00000216605.8	chr14	+	MTHFD1	MTHFD1_ENST00000216605.8_GAGTGGAACCTCGATATTGG	64855091	+	GAGTGGAACCTCGATATTGG
ENST00000216605.8	chr14	+	MTHFD1	MTHFD1_ENST00000216605.8_GATGGACACCACCAATATCG	64855102	-	GATGGACACCACCAATATCG
ENST00000216923.4	chr20	-	ZFP64	ZFP64_ENST00000216923.4_GAGTTGGGAGAAGGCAGGGT	50808276	-	GAGTTGGGAGAAGGCAGGGT
ENST00000216923.4	chr20	-	ZFP64	ZFP64_ENST00000216923.4_TAGATCAGCGTCCCCCACTT	50808215	-	TAGATCAGCGTCCCCCACTT
ENST00000216923.4	chr20	-	ZFP64	ZFP64_ENST00000216923.4_CGCAGAGTTGGGAGAAGGCA	50808280	-	CGCAGAGTTGGGAGAAGGCA
ENST00000216923.4	chr20	-	ZFP64	ZFP64_ENST00000216923.4_GTGGGGGACGCTGATCTACA	50808217	+	GTGGGGGACGCTGATCTACA
ENST00000216923.4	chr20	-	ZFP64	ZFP64_ENST00000216923.4_ACGCTGATCTACATGGTGCA	50808224	+	ACGCTGATCTACATGGTGCA
ENST00000219905.7	chr15	+	MGA	MGA_ENST00000219905.7_CAGCGGGATGTGAAGGACTC	41952677	+	CAGCGGGATGTGAAGGACTC
ENST00000219905.7	chr15	+	MGA	MGA_ENST00000219905.7_TGGGGGCGGGTTATTCTGTT	41952659	-	TGGGGGCGGGTTATTCTGTT
ENST00000219905.7	chr15	+	MGA	MGA_ENST00000219905.7_GGAGTCCTTCACATCCCGCT	41952678	-	GGAGTCCTTCACATCCCGCT
ENST00000219905.7	chr15	+	MGA	MGA_ENST00000219905.7_GATGTGAAGGACTCCGGGTG	41952683	+	GATGTGAAGGACTCCGGGTG
ENST00000219905.7	chr15	+	MGA	MGA_ENST00000219905.7_AGTCCTTCACATCCCGCTGG	41952676	-	AGTCCTTCACATCCCGCTGG
ENST00000219905.7	chr15	+	MGA	MGA_ENST00000219905.7_GAGTCCTTCACATCCCGCTG	41952677	-	GAGTCCTTCACATCCCGCTG
ENST00000220822.7	chr8	+	GDAP1	GDAP1_ENST00000220822.7_TCCTGCCTCTCAGCCATCTT	75262694	-	TCCTGCCTCTCAGCCATCTT
ENST00000220822.7	chr8	+	GDAP1	GDAP1_ENST00000220822.7_TTCCTGCCTCTCAGCCATCT	75262695	-	TTCCTGCCTCTCAGCCATCT
ENST00000220822.7	chr8	+	GDAP1	GDAP1_ENST00000220822.7_CATCTTGGGGTGCGCGAGCA	75262680	-	CATCTTGGGGTGCGCGAGCA
ENST00000220822.7	chr8	+	GDAP1	GDAP1_ENST00000220822.7_AGAGGCAGGAAGAGCAGAGA	75262704	+	AGAGGCAGGAAGAGCAGAGA
ENST00000220822.7	chr8	+	GDAP1	GDAP1_ENST00000220822.7_CCTGCCTCTCAGCCATCTTG	75262693	-	CCTGCCTCTCAGCCATCTTG
ENST00000221554.8	chr19	+	CCDC130	CCDC130_ENST00000221554.8_CACGGTCAGGGCGTGACGTC	13858736	+	CACGGTCAGGGCGTGACGTC
ENST00000221554.8	chr19	+	CCDC130	CCDC130_ENST00000221554.8_GGAGGGCAGGTAAGTGCCGG	13858760	+	GGAGGGCAGGTAAGTGCCGG
ENST00000221554.8	chr19	+	CCDC130	CCDC130_ENST00000221554.8_CGTCACGCCCTGACCGTGCC	13858734	-	CGTCACGCCCTGACCGTGCC
ENST00000221554.8	chr19	+	CCDC130	CCDC130_ENST00000221554.8_GCACGGTCAGGGCGTGACGT	13858735	+	GCACGGTCAGGGCGTGACGT
ENST00000221554.8	chr19	+	CCDC130	CCDC130_ENST00000221554.8_GAGGGCAGGTAAGTGCCGGC	13858761	+	GAGGGCAGGTAAGTGCCGGC
ENST00000222120.3	chr19	-	RAB3D	RAB3D_ENST00000222120.3_CTGCTGGCTTCTGCGGCTGC	11450274	-	CTGCTGGCTTCTGCGGCTGC
ENST00000222120.3	chr19	-	RAB3D	RAB3D_ENST00000222120.3_CCTGTGAACTCGCTGCGGCT	11450229	+	CCTGTGAACTCGCTGCGGCT
ENST00000222120.3	chr19	-	RAB3D	RAB3D_ENST00000222120.3_TTCACAGGCGGAACCCCTGC	11450217	-	TTCACAGGCGGAACCCCTGC
ENST00000222120.3	chr19	-	RAB3D	RAB3D_ENST00000222120.3_CCAAGCCGCAGCGAGTTCAC	11450232	-	CCAAGCCGCAGCGAGTTCAC
ENST00000222120.3	chr19	-	RAB3D	RAB3D_ENST00000222120.3_AGCCGCAGCGAGTTCACAGG	11450229	-	AGCCGCAGCGAGTTCACAGG
ENST00000222120.3	chr19	-	RAB3D	RAB3D_ENST00000222120.3_TTCCGCCTGTGAACTCGCTG	11450224	+	TTCCGCCTGTGAACTCGCTG
ENST00000222792.6	chr7	+	CHN2	CHN2_ENST00000222792.6_CCAGGACTTTGCCATGGGCT	29234444	+	CCAGGACTTTGCCATGGGCT
ENST00000222792.6	chr7	+	CHN2	CHN2_ENST00000222792.6_CAGGACTTTGCCATGGGCTg	29234445	+	CAGGACTTTGCCATGGGCTg
ENST00000222792.6	chr7	+	CHN2	CHN2_ENST00000222792.6_cccAGCCCATGGCAAAGTCC	29234447	-	cccAGCCCATGGCAAAGTCC
ENST00000222792.6	chr7	+	CHN2	CHN2_ENST00000222792.6_ccAGCCCATGGCAAAGTCCT	29234446	-	ccAGCCCATGGCAAAGTCCT
ENST00000222792.6	chr7	+	CHN2	CHN2_ENST00000222792.6_CGTCCCCAGGACTTTGCCAT	29234439	+	CGTCCCCAGGACTTTGCCAT
ENST00000222792.6	chr7	+	CHN2	CHN2_ENST00000222792.6_cAGCCCATGGCAAAGTCCTG	29234445	-	cAGCCCATGGCAAAGTCCTG
ENST00000222800.3	chr7	-	ABHD11	ABHD11_ENST00000222800.3_CATGCTTGCAAGCTGTTGGC	73153098	+	CATGCTTGCAAGCTGTTGGC
ENST00000222800.3	chr7	-	ABHD11	ABHD11_ENST00000222800.3_AGGCTCCCGCGTGAGGGACT	73153057	-	AGGCTCCCGCGTGAGGGACT
ENST00000222800.3	chr7	-	ABHD11	ABHD11_ENST00000222800.3_AGCTTGCAAGCATGCTCCGC	73153092	-	AGCTTGCAAGCATGCTCCGC
ENST00000222800.3	chr7	-	ABHD11	ABHD11_ENST00000222800.3_GGAGCATGCTTGCAAGCTGT	73153094	+	GGAGCATGCTTGCAAGCTGT
ENST00000222800.3	chr7	-	ABHD11	ABHD11_ENST00000222800.3_CGTGAGGGACTCGGCCCCCA	73153048	-	CGTGAGGGACTCGGCCCCCA
ENST00000222800.3	chr7	-	ABHD11	ABHD11_ENST00000222800.3_TGGCCGGCTCGCATCTCACA	73153114	+	TGGCCGGCTCGCATCTCACA
ENST00000222990.3	chr7	-	SNX8	SNX8_ENST00000222990.3_GCGTCAGGTAGGGCGTGGGG	2353950	-	GCGTCAGGTAGGGCGTGGGG
ENST00000222990.3	chr7	-	SNX8	SNX8_ENST00000222990.3_CCCGGCGTCAGGTAGGGCGT	2353954	-	CCCGGCGTCAGGTAGGGCGT
ENST00000222990.3	chr7	-	SNX8	SNX8_ENST00000222990.3_CGGATCCCCCGGCGTCAGGT	2353961	-	CGGATCCCCCGGCGTCAGGT
ENST00000222990.3	chr7	-	SNX8	SNX8_ENST00000222990.3_GGATCCCCCGGCGTCAGGTA	2353960	-	GGATCCCCCGGCGTCAGGTA
ENST00000222990.3	chr7	-	SNX8	SNX8_ENST00000222990.3_TGACGAGGAGGCGGATCCCC	2353972	-	TGACGAGGAGGCGGATCCCC
ENST00000222990.3	chr7	-	SNX8	SNX8_ENST00000222990.3_CCGGCGTCAGGTAGGGCGTG	2353953	-	CCGGCGTCAGGTAGGGCGTG
ENST00000223215.4	chr7	+	MEST	MEST_ENST00000223215.4_GAGGAGGTGCCGGGGTGTGC	130131940	-	GAGGAGGTGCCGGGGTGTGC
ENST00000223215.4	chr7	+	MEST	MEST_ENST00000223215.4_GCTGCCGCAGAGGAGGTGCC	130131949	-	GCTGCCGCAGAGGAGGTGCC
ENST00000223215.4	chr7	+	MEST	MEST_ENST00000223215.4_CCGGAGTGGCTGTAGCTgcc	130132001	+	CCGGAGTGGCTGTAGCTgcc
ENST00000223215.4	chr7	+	MEST	MEST_ENST00000223215.4_CTGCCGCAGAGGAGGTGCCG	130131948	-	CTGCCGCAGAGGAGGTGCCG
ENST00000223215.4	chr7	+	MEST	MEST_ENST00000223215.4_ccgggcAGCTACAGCCACTC	130132004	-	ccgggcAGCTACAGCCACTC
ENST00000224784.6	chr10	-	ACTA2	ACTA2_ENST00000224784.6_TTACCCTGACAGTGCTTGGC	90712484	+	TTACCCTGACAGTGCTTGGC
ENST00000224784.6	chr10	-	ACTA2	ACTA2_ENST00000224784.6_CCACTTACCCTGACAGTGCT	90712480	+	CCACTTACCCTGACAGTGCT
ENST00000224784.6	chr10	-	ACTA2	ACTA2_ENST00000224784.6_CCAAGCACTGTCAGGGTAAG	90712483	-	CCAAGCACTGTCAGGGTAAG
ENST00000224784.6	chr10	-	ACTA2	ACTA2_ENST00000224784.6_TATAAGTCACATCCTTGGCC	90712455	+	TATAAGTCACATCCTTGGCC
ENST00000224784.6	chr10	-	ACTA2	ACTA2_ENST00000224784.6_GAATCTATAAGTCACATCCT	90712450	+	GAATCTATAAGTCACATCCT
ENST00000224784.6	chr10	-	ACTA2	ACTA2_ENST00000224784.6_ATGTGACTTATAGATTCCAG	90712447	-	ATGTGACTTATAGATTCCAG
ENST00000226328.4	chr4	+	RUFY3	RUFY3_ENST00000226328.4_GAGCTGCAGAAATCACTTCC	71587775	-	GAGCTGCAGAAATCACTTCC
ENST00000226328.4	chr4	+	RUFY3	RUFY3_ENST00000226328.4_CAGGATCTGCTCAGATGAGC	71587756	-	CAGGATCTGCTCAGATGAGC
ENST00000226328.4	chr4	+	RUFY3	RUFY3_ENST00000226328.4_GGAAGTGATTTCTGCAGCTC	71587775	+	GGAAGTGATTTCTGCAGCTC
ENST00000226328.4	chr4	+	RUFY3	RUFY3_ENST00000226328.4_ATGCTGAGTTCTCATAGGAT	71587732	-	ATGCTGAGTTCTCATAGGAT
ENST00000226328.4	chr4	+	RUFY3	RUFY3_ENST00000226328.4_AGGATCTGCTCAGATGAGCT	71587755	-	AGGATCTGCTCAGATGAGCT
ENST00000227507.2;ENST00000539241.1	chr11	+	CCND1	CCND1_ENST00000227507.2;ENST00000539241.1_CGCGCTCTTCTGCCCCTCGC	69455973	-	CGCGCTCTTCTGCCCCTCGC
ENST00000227507.2;ENST00000539241.1	chr11	+	CCND1	CCND1_ENST00000227507.2;ENST00000539241.1_CAGAAGAGCGCGAGGGAGCG	69455981	+	CAGAAGAGCGCGAGGGAGCG
ENST00000227507.2;ENST00000539241.1	chr11	+	CCND1	CCND1_ENST00000227507.2;ENST00000539241.1_GCAGCAGAGTCCGCACGCTC	69455951	+	GCAGCAGAGTCCGCACGCTC
ENST00000227507.2;ENST00000539241.1	chr11	+	CCND1	CCND1_ENST00000227507.2;ENST00000539241.1_GAGTCCGCACGCTCCGGCGA	69455957	+	GAGTCCGCACGCTCCGGCGA
ENST00000227507.2;ENST00000539241.1	chr11	+	CCND1	CCND1_ENST00000227507.2;ENST00000539241.1_GCGAGGGGCAGAAGAGCGCG	69455973	+	GCGAGGGGCAGAAGAGCGCG
ENST00000227507.2;ENST00000539241.1	chr11	+	CCND1	CCND1_ENST00000227507.2;ENST00000539241.1_CGAGGGGCAGAAGAGCGCGA	69455974	+	CGAGGGGCAGAAGAGCGCGA
ENST00000228918.4	chr12	+	LTBR	LTBR_ENST00000228918.4_CTGAGTCCCGTCCCAGGCTC	6493407	+	CTGAGTCCCGTCCCAGGCTC
ENST00000228918.4	chr12	+	LTBR	LTBR_ENST00000228918.4_CAGAGCCTGGGACGGGACTC	6493409	-	CAGAGCCTGGGACGGGACTC
ENST00000228918.4	chr12	+	LTBR	LTBR_ENST00000228918.4_TGAGTCCCGTCCCAGGCTCT	6493408	+	TGAGTCCCGTCCCAGGCTCT
ENST00000228918.4	chr12	+	LTBR	LTBR_ENST00000228918.4_CCGATGTGCACCCCAGGGCC	6493385	-	CCGATGTGCACCCCAGGGCC
ENST00000228918.4	chr12	+	LTBR	LTBR_ENST00000228918.4_AGAGCCTGGGACGGGACTCA	6493408	-	AGAGCCTGGGACGGGACTCA
ENST00000228918.4	chr12	+	LTBR	LTBR_ENST00000228918.4_CAGGGCCGATGTGCACCCCA	6493390	-	CAGGGCCGATGTGCACCCCA
ENST00000233072.5	chr2	+	CPS1	CPS1_ENST00000233072.5_AGGGGTGCAGTCAGTGTTTA	211421346	-	AGGGGTGCAGTCAGTGTTTA
ENST00000233072.5	chr2	+	CPS1	CPS1_ENST00000233072.5_TAGTTAATGTAAAAGAAATC	211421370	-	TAGTTAATGTAAAAGAAATC
ENST00000233072.5	chr2	+	CPS1	CPS1_ENST00000233072.5_AGTTAATGTAAAAGAAATCT	211421369	-	AGTTAATGTAAAAGAAATCT
ENST00000233072.5	chr2	+	CPS1	CPS1_ENST00000233072.5_AATGTAAAAGAAATCTGGGA	211421365	-	AATGTAAAAGAAATCTGGGA
ENST00000233072.5	chr2	+	CPS1	CPS1_ENST00000233072.5_ATGTAAAAGAAATCTGGGAG	211421364	-	ATGTAAAAGAAATCTGGGAG
ENST00000233072.5	chr2	+	CPS1	CPS1_ENST00000233072.5_TAATGTAAAAGAAATCTGGG	211421366	-	TAATGTAAAAGAAATCTGGG
ENST00000234739.3	chr1	+	BCL9	BCL9_ENST00000234739.3_CAACTTAGGGGGAACACTTT	147013296	-	CAACTTAGGGGGAACACTTT
ENST00000234739.3	chr1	+	BCL9	BCL9_ENST00000234739.3_AACTTAGGGGGAACACTTTA	147013295	-	AACTTAGGGGGAACACTTTA
ENST00000234739.3	chr1	+	BCL9	BCL9_ENST00000234739.3_GACAACATCAAAGCAACTTA	147013309	-	GACAACATCAAAGCAACTTA
ENST00000234739.3	chr1	+	BCL9	BCL9_ENST00000234739.3_GGACAACATCAAAGCAACTT	147013310	-	GGACAACATCAAAGCAACTT
ENST00000234739.3	chr1	+	BCL9	BCL9_ENST00000234739.3_CAACATCAAAGCAACTTAGG	147013307	-	CAACATCAAAGCAACTTAGG
ENST00000235307.6	chr1	+	C1orf21	C1orf21_ENST00000235307.6_GCGAGGAGCGAGCGAGGGAG	184356152	-	GCGAGGAGCGAGCGAGGGAG
ENST00000235307.6	chr1	+	C1orf21	C1orf21_ENST00000235307.6_TGTGAAAGAAGCAGCGGCCG	184356229	-	TGTGAAAGAAGCAGCGGCCG
ENST00000235307.6	chr1	+	C1orf21	C1orf21_ENST00000235307.6_GAGCTTGCGAGGAGCGAGCG	184356158	-	GAGCTTGCGAGGAGCGAGCG
ENST00000235307.6	chr1	+	C1orf21	C1orf21_ENST00000235307.6_TGCGAGGAGCGAGCGAGGGA	184356153	-	TGCGAGGAGCGAGCGAGGGA
ENST00000235307.6	chr1	+	C1orf21	C1orf21_ENST00000235307.6_GAAAGAAGCAGCGGCCGCGG	184356226	-	GAAAGAAGCAGCGGCCGCGG
ENST00000237305.7	chr6	-	SGK1	SGK1_ENST00000237305.7_GGTGAAAACTGAGGCTGCTA	134495921	-	GGTGAAAACTGAGGCTGCTA
ENST00000237305.7	chr6	-	SGK1	SGK1_ENST00000237305.7_AGACGTTAGCGCTCAAAGAC	134495967	+	AGACGTTAGCGCTCAAAGAC
ENST00000237305.7	chr6	-	SGK1	SGK1_ENST00000237305.7_GTGAAAACTGAGGCTGCTAA	134495920	-	GTGAAAACTGAGGCTGCTAA
ENST00000237305.7	chr6	-	SGK1	SGK1_ENST00000237305.7_AACGTCTTTCTGTCTCCCCG	134495954	-	AACGTCTTTCTGTCTCCCCG
ENST00000237305.7	chr6	-	SGK1	SGK1_ENST00000237305.7_GGTGATGACGGTGAAAACTG	134495930	-	GGTGATGACGGTGAAAACTG
ENST00000237305.7	chr6	-	SGK1	SGK1_ENST00000237305.7_TTTCACCGTCATCACCACCG	134495934	+	TTTCACCGTCATCACCACCG
ENST00000238699.3	chr14	-	GPR68	GPR68_ENST00000238699.3_CAGGATGGTAGTGGGGGCAG	91720324	-	CAGGATGGTAGTGGGGGCAG
ENST00000238699.3	chr14	-	GPR68	GPR68_ENST00000238699.3_CCAGGGCAGGATGGTAGTGG	91720330	-	CCAGGGCAGGATGGTAGTGG
ENST00000238699.3	chr14	-	GPR68	GPR68_ENST00000238699.3_GGAAGGGCCGCAATGGCTCA	91720297	+	GGAAGGGCCGCAATGGCTCA
ENST00000238699.3	chr14	-	GPR68	GPR68_ENST00000238699.3_CAGGGGTCCCTGAGCCATTG	91720307	-	CAGGGGTCCCTGAGCCATTG
ENST00000239144.4	chr17	-	HOXB8	HOXB8_ENST00000239144.4_GCCATGCAAGCTTAGACTTT	46692317	-	GCCATGCAAGCTTAGACTTT
ENST00000239144.4	chr17	-	HOXB8	HOXB8_ENST00000239144.4_CTAAGCTTGCATGGCAGCCG	46692322	+	CTAAGCTTGCATGGCAGCCG
ENST00000239144.4	chr17	-	HOXB8	HOXB8_ENST00000239144.4_TCCAAAAGTCTAAGCTTGCA	46692313	+	TCCAAAAGTCTAAGCTTGCA
ENST00000239165.7	chr17	-	HOXB7	HOXB7_ENST00000239165.7_AATACAATGAACTCATAATT	46688265	+	AATACAATGAACTCATAATT
ENST00000239165.7	chr17	-	HOXB7	HOXB7_ENST00000239165.7_AATTTGGCCGGATGATTTGT	46688281	+	AATTTGGCCGGATGATTTGT
ENST00000239165.7	chr17	-	HOXB7	HOXB7_ENST00000239165.7_TCTAATTCTGTAATATATCA	46688339	-	TCTAATTCTGTAATATATCA
ENST00000239165.7	chr17	-	HOXB7	HOXB7_ENST00000239165.7_GTCCCTGCCTACAAATCATC	46688291	-	GTCCCTGCCTACAAATCATC
ENST00000239165.7	chr17	-	HOXB7	HOXB7_ENST00000239165.7_CAATGAACTCATAATTTGGC	46688269	+	CAATGAACTCATAATTTGGC
ENST00000239165.7	chr17	-	HOXB7	HOXB7_ENST00000239165.7_GGCCGGATGATTTGTAGGCA	46688286	+	GGCCGGATGATTTGTAGGCA
ENST00000239367.2	chr6	-	LRP11	LRP11_ENST00000239367.2_GGCAGTCTCCGGCGAGGGCA	150185383	-	GGCAGTCTCCGGCGAGGGCA
ENST00000239367.2	chr6	-	LRP11	LRP11_ENST00000239367.2_GCAGGGCGCTGGGCAGTCTC	150185394	-	GCAGGGCGCTGGGCAGTCTC
ENST00000239367.2	chr6	-	LRP11	LRP11_ENST00000239367.2_CGCGCTGGGTGGCGACGAGT	150185436	+	CGCGCTGGGTGGCGACGAGT
ENST00000239367.2	chr6	-	LRP11	LRP11_ENST00000239367.2_GCACCGCTCCTTGCCCTCGC	150185372	+	GCACCGCTCCTTGCCCTCGC
ENST00000239367.2	chr6	-	LRP11	LRP11_ENST00000239367.2_CGCTGGGCAGTCTCCGGCGA	150185388	-	CGCTGGGCAGTCTCCGGCGA
ENST00000239367.2	chr6	-	LRP11	LRP11_ENST00000239367.2_TCTCCGGCGAGGGCAAGGAG	150185378	-	TCTCCGGCGAGGGCAAGGAG
ENST00000239906.5	chr5	+	FAM53C	FAM53C_ENST00000239906.5_GCTGGAGGAACCGCGGTAGG	137673982	+	GCTGGAGGAACCGCGGTAGG
ENST00000239906.5	chr5	+	FAM53C	FAM53C_ENST00000239906.5_GGAGCTGGAGGAACCGCGGT	137673979	+	GGAGCTGGAGGAACCGCGGT
ENST00000239906.5	chr5	+	FAM53C	FAM53C_ENST00000239906.5_GAACCGCGGTAGGTGGTGGA	137673989	+	GAACCGCGGTAGGTGGTGGA
ENST00000239906.5	chr5	+	FAM53C	FAM53C_ENST00000239906.5_CCTGGGAGCTGGAGGAACCG	137673975	+	CCTGGGAGCTGGAGGAACCG
ENST00000240123.7	chr8	+	SORBS3	SORBS3_ENST00000240123.7_CAGGGATGCTCCTGCGCTCC	22409477	+	CAGGGATGCTCCTGCGCTCC
ENST00000240123.7	chr8	+	SORBS3	SORBS3_ENST00000240123.7_AGGGATGCTCCTGCGCTCCC	22409478	+	AGGGATGCTCCTGCGCTCCC
ENST00000240123.7	chr8	+	SORBS3	SORBS3_ENST00000240123.7_CTCGCCGGGGAAGGTAGGTC	22409523	+	CTCGCCGGGGAAGGTAGGTC
ENST00000240123.7	chr8	+	SORBS3	SORBS3_ENST00000240123.7_AGCGCAGGAGCATCCCTGCC	22409475	-	AGCGCAGGAGCATCCCTGCC
ENST00000240123.7	chr8	+	SORBS3	SORBS3_ENST00000240123.7_TACCTTCCCCGGCGAGCAGG	22409519	-	TACCTTCCCCGGCGAGCAGG
ENST00000240123.7	chr8	+	SORBS3	SORBS3_ENST00000240123.7_GATGCTCCTGCGCTCCCGGG	22409481	+	GATGCTCCTGCGCTCCCGGG
ENST00000240364.2	chr17	-	FAM117A	FAM117A_ENST00000240364.2_cggcagaggcggaggtgcct	47841410	-	cggcagaggcggaggtgcct
ENST00000240364.2	chr17	-	FAM117A	FAM117A_ENST00000240364.2_ggcagaggcggaggtgcctg	47841409	-	ggcagaggcggaggtgcctg
ENST00000240364.2	chr17	-	FAM117A	FAM117A_ENST00000240364.2_GCAGCCGGGAGAGCCATggc	47841445	-	GCAGCCGGGAGAGCCATggc
ENST00000240364.2	chr17	-	FAM117A	FAM117A_ENST00000240364.2_CAGCCGGGAGAGCCATggcg	47841444	-	CAGCCGGGAGAGCCATggcg
ENST00000240364.2	chr17	-	FAM117A	FAM117A_ENST00000240364.2_gcagaggcggaggtgcctgg	47841408	-	gcagaggcggaggtgcctgg
ENST00000240364.2	chr17	-	FAM117A	FAM117A_ENST00000240364.2_TGAGTCTCGCAGTGGGGCTG	47841471	-	TGAGTCTCGCAGTGGGGCTG
ENST00000243108.4	chr12	+	HOXC6	HOXC6_ENST00000243108.4_ATCTAGTTCCGAGTACAAAC	54422230	+	ATCTAGTTCCGAGTACAAAC
ENST00000243108.4	chr12	+	HOXC6	HOXC6_ENST00000243108.4_TTCATCCCTTTGCCTTTACC	54422291	-	TTCATCCCTTTGCCTTTACC
ENST00000243108.4	chr12	+	HOXC6	HOXC6_ENST00000243108.4_TCCCTTTGCCTTTACCTGGT	54422287	-	TCCCTTTGCCTTTACCTGGT
ENST00000243108.4	chr12	+	HOXC6	HOXC6_ENST00000243108.4_ATCATAGACCGACCAGGTAA	54422276	+	ATCATAGACCGACCAGGTAA
ENST00000243108.4	chr12	+	HOXC6	HOXC6_ENST00000243108.4_TTCTGTCTCCAGTTTGTACT	54422241	-	TTCTGTCTCCAGTTTGTACT
ENST00000243108.4	chr12	+	HOXC6	HOXC6_ENST00000243108.4_AAAGAAATCATAGACCGACC	54422270	+	AAAGAAATCATAGACCGACC
ENST00000244070.3	chr20	-	PPP4R1L	PPP4R1L_ENST00000244070.3_CTCACCCGCCATCTTgggat	56884470	+	CTCACCCGCCATCTTgggat
ENST00000244070.3	chr20	-	PPP4R1L	PPP4R1L_ENST00000244070.3_catgcccatcccAAGATGGC	56884477	-	catgcccatcccAAGATGGC
ENST00000244070.3	chr20	-	PPP4R1L	PPP4R1L_ENST00000244070.3_GTCACGGGGCGAGAGAGAGA	56884416	+	GTCACGGGGCGAGAGAGAGA
ENST00000244070.3	chr20	-	PPP4R1L	PPP4R1L_ENST00000244070.3_ccatgcccatcccAAGATGG	56884478	-	ccatgcccatcccAAGATGG
ENST00000244070.3	chr20	-	PPP4R1L	PPP4R1L_ENST00000244070.3_cctccatgcccatcccAAGA	56884481	-	cctccatgcccatcccAAGA
ENST00000244070.3	chr20	-	PPP4R1L	PPP4R1L_ENST00000244070.3_CCATCTTgggatgggcatgg	56884478	+	CCATCTTgggatgggcatgg
ENST00000244751.2	chr6	-	CPNE5	CPNE5_ENST00000244751.2_CTCGGCTCGGGCTTCGGCTC	36807723	+	CTCGGCTCGGGCTTCGGCTC
ENST00000244751.2	chr6	-	CPNE5	CPNE5_ENST00000244751.2_CACCTCCTCGGCTCGGGCTT	36807717	+	CACCTCCTCGGCTCGGGCTT
ENST00000244751.2	chr6	-	CPNE5	CPNE5_ENST00000244751.2_CGAGCGCCACCTCCTCGGCT	36807710	+	CGAGCGCCACCTCCTCGGCT
ENST00000244751.2	chr6	-	CPNE5	CPNE5_ENST00000244751.2_GGCTGCGAGCGCCACCTCCT	36807705	+	GGCTGCGAGCGCCACCTCCT
ENST00000244751.2	chr6	-	CPNE5	CPNE5_ENST00000244751.2_GAGCGCCACCTCCTCGGCTC	36807711	+	GAGCGCCACCTCCTCGGCTC
ENST00000244751.2	chr6	-	CPNE5	CPNE5_ENST00000244751.2_CGAAGCCCGAGCCGAGGAGG	36807719	-	CGAAGCCCGAGCCGAGGAGG
ENST00000246166.2	chr14	+	FNTB	FNTB_ENST00000246166.2_GTCTGCTGCTCTCCTGATCA	65453653	+	GTCTGCTGCTCTCCTGATCA
ENST00000246166.2	chr14	+	FNTB	FNTB_ENST00000246166.2_AACTCGGAGAAGCCATGATC	65453668	-	AACTCGGAGAAGCCATGATC
ENST00000246166.2	chr14	+	FNTB	FNTB_ENST00000246166.2_CAATAGTAGGTGAAAGAACT	65453684	-	CAATAGTAGGTGAAAGAACT
[truncated: 8,599 more rows]

## Sheet: Table_S3
Gene_ID	H3k4me3_PeakID (Hg19)	H3k4me3_PeakID (Hg38)	H3k4me3	Gene_Name	Altered isoform				Un-altered Isoform				Cell Line	chromosome	Altered TSS	Un-Altered TSS	Strand
[truncated: 854 more rows]

[truncated: 4 more sheets: Table_S4, Table_S5, Table_S6, Table_S7]
